# Supplementary material for: Proteomic analysis of human synovial fluid reveals potential diagnostic biomarkers for ankylosing spondylitis
Source: Clin Proteomics. 2020 Jun 1;17:20. doi: 10.1186/s12014-020-09281-y (PMC7269004; doi:10.1186/s12014-020-09281-y)
Supplement: Supplementary file 2 — Additional file 2: Table S2. Quantifiable protein list of AS patient group versus three different control groups (OA, gout and RA), showing 385, 500, and 485 quantifiable proteins for AS vs OA, AS vs gout, and AS vs RA comparison sets, respectively. Protein accession number, gene symbols, fold-change, and p-value are provided. [file 12014_2020_9281_MOESM2_ESM.xlsx]

## Sheet: Sup Table 2a. AS vs OA
Supplementary Table 2. Quantifiable protein lists
Accession #	Gene Symbol	Description	Fold change (AS/OA)	P value	Peptides	Razor + unique peptides	Unique peptides	Sequence coverage [%]	Unique + razor sequence coverage [%]	Unique sequence coverage [%]	Mol. weight [kDa]	Q-value	Score	Intensity	MS/MS Count	LFQ intensity AS1	LFQ intensity AS2	LFQ intensity AS3	LFQ intensity AS4	LFQ intensity AS5	LFQ intensity AS6	LFQ intensity AS7	LFQ intensity AS8	LFQ intensity AS9	LFQ intensity AS10	LFQ intensity OA1	LFQ intensity OA2	LFQ intensity OA3	LFQ intensity OA4	LFQ intensity OA5	LFQ intensity OA6	LFQ intensity OA7	LFQ intensity OA8	LFQ intensity OA9	LFQ intensity OA10
P02788	LTF	Lactotransferrin (Lactoferrin) (EC 3.4.21.-) (Growth-inhibiting protein 12) (Talalactoferrin) [Cleaved into: Lactoferricin-H (Lfcin-H);Kaliocin-1;Lactoferroxin-A;Lactoferroxin-B;Lactoferroxin-C]	253.649	2.34712e-06	70	70	68	74.2	74.2	72.5	78.181	0	323.31	331560000000	1532	33.0565	32.1601	33.8244	32.9541	31.7865	32.7945	32.7427	26.8637	28.6369	28.1832	NaN	22.3732	NaN	NaN	23.4598	22.2899	NaN	23.4752	23.8975	24.3858
P06702	S100A9	Protein S100-A9 (Calgranulin-B) (Calprotectin L1H subunit) (Leukocyte L1 complex heavy chain) (Migration inhibitory factor-related protein 14) (MRP-14) (p14) (S100 calcium-binding protein A9)	59.7304	1.42435e-09	22	22	22	99.1	99.1	99.1	13.242	0	323.31	1177400000000	2888	35.362	34.3996	35.0282	34.2198	34.2059	34.3918	35.1639	32.4147	33.9304	32.6023	28.7332	28.6461	26.8471	29.9873	27.271	NaN	26.3753	28.8365	28.3432	29.4035
P05109	S100A8	Protein S100-A8 (Calgranulin-A) (Calprotectin L1L subunit) (Cystic fibrosis antigen) (CFAG) (Leukocyte L1 complex light chain) (Migration inhibitory factor-related protein 8) (MRP-8) (p8) (S100 calcium-binding protein A8) (Urinary stone protein band A)	46.6948	1.47765e-06	26	26	26	100	100	100	10.834	0	323.31	917030000000	1856	33.9463	32.713	35.4375	33.3645	32.6663	31.5365	34.1405	30.618	33.3404	30.7415	30.4239	28.235	25.8832	28.0315	NaN	NaN	25.4223	26.387	26.3684	27.6907
P00738	HP	Haptoglobin (Zonulin) [Cleaved into: Haptoglobin alpha chain;Haptoglobin beta chain]	27.9699	0.00465863	42	42	42	76.8	76.8	76.8	45.205	0	323.31	184170000000	422	30.8227	29.4991	28.619	34.2766	26.7175	31.1094	28.8081	27.9239	26.3432	NaN	24.2107	27.4703	NaN	20.9624	NaN	NaN	NaN	NaN	23.6599	26.4008
P03956	MMP1	Interstitial collagenase (EC 3.4.24.7) (Fibroblast collagenase) (Matrix metalloproteinase-1) (MMP-1) [Cleaved into: 22 kDa interstitial collagenase;27 kDa interstitial collagenase]	14.9558	8.49816e-05	29	29	29	67.2	67.2	67.2	54.006	0	323.31	44322000000	314	30.6931	30.0621	30.1511	30.7954	27.6389	29.6702	30.978	26.0612	30.596	27.6927	23.1211	26.0939	25.8273	26.6029	25.2716	NaN	NaN	27.4817	25.9463	23.9052
P62805	HIST1H4A	Histone H4	14.4218	0.00271415	14	14	14	66	66	66	11.367	0	323.31	68759000000	266	29.6726	27.5723	29.7555	29.5489	NaN	NaN	27.7271	NaN	26.7309	NaN	NaN	NaN	NaN	23.5713	NaN	NaN	NaN	23.2864	25.1893	26.5572
P23528	CFL1	Cofilin-1 (18 kDa phosphoprotein) (p18) (Cofilin, non-muscle isoform)	13.68	0.000456442	15	15	11	81.3	81.3	56	18.502	0	323.31	67149000000	438	30.7398	29.5921	31.0056	30.4946	28.6086	29.8262	29.0963	27.3366	27.4114	NaN	26.4589	26.3405	NaN	NaN	NaN	NaN	NaN	NaN	25.2318	24.2557
P29401	TKT	Transketolase (TK) (EC 2.2.1.1)	13.406	0.0170277	49	49	49	82.5	82.5	82.5	67.877	0	323.31	235140000000	911	31.0525	29.4386	31.2934	30.2127	29.7209	31.3035	30.2899	24.5507	28.1459	27.383	NaN	NaN	NaN	27.2574	NaN	24.3255	NaN	NaN	NaN	25.2
P10412	HIST1H1E	Histone H1.4 (Histone H1b) (Histone H1s-4)	13.0357	0.000349113	16	16	3	38.8	38.8	9.6	21.865	0	323.31	159090000000	425	32.2242	31.5131	31.6177	31.0693	31.4421	32.1871	30.8424	27.9062	28.9468	29.147	25.4203	22.9962	NaN	29.6475	27.4301	NaN	26.9891	27.6591	28.058	27.6812
P59666	DEFA3	Neutrophil defensin 3 (Defensin, alpha 3) (HNP-3) (HP-3) (HP3) [Cleaved into: HP 3-56;Neutrophil defensin 2 (HNP-2) (HP-2) (HP2)]	12.8099	2.21434e-07	8	8	8	72.3	72.3	72.3	10.245	0	323.31	1526300000000	413	35.8951	35.3192	35.1013	34.8588	35.7746	35.1036	35.1392	32.254	31.9303	33.7983	30.8783	30.8382	31.2664	31.1854	31.0557	30.4176	31.0533	30.2881	30.3777	31.0217
P07737	PFN1	Profilin-1 (Epididymis tissue protein Li 184a) (Profilin I)	10.5434	2.11897e-05	19	19	19	97.1	97.1	97.1	15.054	0	323.31	130570000000	446	30.6875	29.8494	31.2417	30.5306	29.2897	30.3806	30.3447	28.4802	27.401	27.723	26.8452	25.7405	NaN	27.3211	26.0323	26.1774	NaN	26.9694	26.5231	23.9476
P08254	MMP3	Stromelysin-1 (SL-1) (EC 3.4.24.17) (Matrix metalloproteinase-3) (MMP-3) (Transin-1)	10.1276	8.78331e-06	42	42	42	65.8	65.8	65.8	53.977	0	323.31	496980000000	1981	33.9396	33.6183	34.1816	33.0145	32.6241	33.3735	33.4298	31.1218	34.0078	32.2759	29.0826	32.2939	27.9426	30.4669	29.9034	29.4971	28.0148	31.5629	30.661	28.7592
P04040	CAT	Catalase (EC 1.11.1.6)	9.61022	0.0008403	37	37	37	64.9	64.9	64.9	59.755	0	323.31	87997000000	549	30.3686	29.2021	30.8529	29.0007	28.7098	30.4694	29.8049	27.5754	27.1559	NaN	24.9158	27.6927	NaN	25.5146	25.028	24.3215	NaN	NaN	28.3663	NaN
P33241	LSP1	Lymphocyte-specific protein 1 (47 kDa actin-binding protein) (52 kDa phosphoprotein) (pp52) (Lymphocyte-specific antigen WP34)	9.51393	0.00598649	21	21	21	74.9	74.9	74.9	37.191	0	323.31	29378000000	232	28.9734	28.667	29.6477	28.0508	26.1587	27.3914	27.7917	NaN	24.4889	25.554	NaN	NaN	NaN	26.0554	NaN	23.427	23.5444	23.628	NaN	NaN
P06733	ENO1	Alpha-enolase (EC 4.2.1.11) (2-phospho-D-glycerate hydro-lyase) (C-myc promoter-binding protein) (Enolase 1) (MBP-1) (MPB-1) (Non-neural enolase) (NNE) (Phosphopyruvate hydratase) (Plasminogen-binding protein)	9.12504	9.71376e-05	46	46	46	90.8	90.8	90.8	47.168	0	323.31	117000000000	674	30.9937	29.9364	30.7134	29.9043	28.492	30.9199	30.0197	27.6334	29.1526	25.74	27.8208	25.3306	NaN	25.8886	27.1587	25.4967	24.738	26.4144	26.113	26.4855
P80511	S100A12	Protein S100-A12 (CGRP) (Calcium-binding protein in amniotic fluid 1) (CAAF1) (Calgranulin-C) (CAGC) (Extracellular newly identified RAGE-binding protein) (EN-RAGE) (Migration inhibitory factor-related protein 6) (MRP-6) (p6) (Neutrophil S100 protein) (S100 calcium-binding protein A12) [Cleaved into: Calcitermin]	7.12024	0.0377328	8	8	8	78.3	78.3	78.3	10.575	0	323.31	36074000000	422	27.2406	26.3019	29.1102	28.4192	28.0014	29.6318	29.5471	28.719	29.2256	27.8383	29.549	24.6882	22.4776	NaN	NaN	NaN	NaN	NaN	NaN	NaN
P62328	TMSB4X	Thymosin beta-4 (T beta-4) (Fx) [Cleaved into: Hematopoietic system regulatory peptide (Seraspenide)]	6.53605	0.00752013	7	7	7	86.4	86.4	86.4	5.0526	0	323.31	307150000000	511	31.8544	31.3673	33.6107	32.6353	30.4764	29.1412	32.4381	29.4349	29.9285	29.0504	29.0893	28.7845	25.971	30.0307	29.2767	24.518	24.8381	28.7424	30.5852	31.0173
P0DMV9	HSPA1B	Heat shock 70 kDa protein 1B (Heat shock 70 kDa protein 2) (HSP70-2) (HSP70.2)	6.5318	0.0120183	36	36	25	58.3	58.3	46	70.051	0	323.31	46934000000	368	29.3018	27.4495	30.3453	28.9397	NaN	28.6472	28.8034	24.9026	24.9237	NaN	23.6138	24.8179	NaN	26.7982	25.8791	NaN	NaN	24.6367	NaN	25.4942
P02743	APCS	Serum amyloid P-component (SAP) (9.5S alpha-1-glycoprotein) [Cleaved into: Serum amyloid P-component(1-203)]	6.52714	1.27435e-06	12	12	12	32.7	32.7	32.7	25.387	0	323.31	147390000000	458	32.6228	32.9411	33.0008	32.7989	32.4981	33.4634	33.0605	32.8613	33.3359	31.8056	30.481	32.5944	29.9366	30.1907	28.6147	30.0989	29.2229	29.5684	29.4801	31.1363
P13796	LCP1	Plastin-2 (L-plastin) (LC64P) (Lymphocyte cytosolic protein 1) (LCP-1)	5.48164	9.3861e-05	51	51	51	84.7	84.7	84.7	70.288	0	323.31	186450000000	1005	30.9735	29.1909	31.9255	30.671	28.944	29.6518	30.662	27.6239	29.9866	27.8262	28.2111	27.8948	26.8675	26.619	26.7672	26.2163	26.8941	27.8197	27.4043	28.2153
P04406	GAPDH	Glyceraldehyde-3-phosphate dehydrogenase (GAPDH) (EC 1.2.1.12) (Peptidyl-cysteine S-nitrosylase GAPDH) (EC 2.6.99.-)	5.25161	0.0539393	20	20	20	73.4	73.4	73.4	36.053	0	323.31	17369000000	112	29.536	27.4828	30.2157	27.0415	NaN	26.8242	25.4226	NaN	24.7531	NaN	25.0968	NaN	NaN	NaN	25.9126	NaN	NaN	NaN	23.5731	25.1469
P21333	FLNA	Filamin-A (FLN-A) (Actin-binding protein 280) (ABP-280) (Alpha-filamin) (Endothelial actin-binding protein) (Filamin-1) (Non-muscle filamin)	5.23469	0.0115488	70	70	70	40.9	40.9	40.9	280.74	0	323.31	35057000000	356	28.7543	27.2681	29.2185	27.5433	26.2599	28.4418	28.0718	NaN	NaN	NaN	NaN	NaN	NaN	NaN	NaN	NaN	25.6569	26.7206	NaN	24.2686
P00558	PGK1	Phosphoglycerate kinase 1 (EC 2.7.2.3) (Cell migration-inducing gene 10 protein) (Primer recognition protein 2) (PRP 2)	5.22283	0.00107973	36	36	36	83	83	83	44.614	0	323.31	85232000000	521	30.0477	29.3423	30.2863	28.9042	26.4021	29.1455	29.9958	28.1171	26.8108	NaN	27.7631	26.2124	25.434	25.3367	26.2031	24.888	26.2797	NaN	28.0644	27.4067
P18669	PGAM1	Phosphoglycerate mutase 1 (EC 5.4.2.11) (EC 5.4.2.4) (BPG-dependent PGAM 1) (Phosphoglycerate mutase isozyme B) (PGAM-B)	4.8358	0.000544659	21	21	21	80.3	80.3	80.3	28.804	0	323.31	58895000000	297	30.0091	28.6458	29.7437	28.2075	28.0686	29.1603	29.4266	26.1832	26.9884	27.306	26.5192	25.3842	24.4511	27.7039	26.9267	25.0571	NaN	26.4472	26.8641	25.5478
P02679	FGG	Fibrinogen gamma chain	4.77165	0.00123582	48	48	48	71.1	71.1	71.1	51.511	0	323.31	1224700000000	2834	35.6521	35.2213	34.1447	35.4539	31.4196	32.3048	32.855	33.9017	33.7886	30.6512	31.9953	32.302	31.0181	31.1307	29.7973	30.6314	30.9207	31.6655	31.6271	31.7599
P04083	ANXA1	Annexin A1 (Annexin I) (Annexin-1) (Calpactin II) (Calpactin-2) (Chromobindin-9) (Lipocortin I) (Phospholipase A2 inhibitory protein) (p35)	4.42772	0.0460488	31	31	31	77.2	77.2	77.2	38.714	0	323.31	50532000000	412	28.6777	27.7349	30.2287	28.8612	26.7394	29.271	29.8676	24.5792	23.1792	NaN	26.3256	25.5836	NaN	26.8895	25.7601	24.1485	NaN	NaN	24.2836	25.758
P02675	FGB	Fibrinogen beta chain [Cleaved into: Fibrinopeptide B;Fibrinogen beta chain]	4.42438	0.00120003	61	61	52	81.1	81.1	74.9	55.928	0	323.31	2431900000000	5716	37.2882	36.5778	34.9692	36.3335	32.4428	33.6462	34.0556	35.1979	34.3474	32.4551	32.9906	33.3702	32.7796	32.7098	31.1888	32.3978	32.2061	32.9413	32.7212	32.5536
P62258	YWHAE	14-3-3 protein epsilon (14-3-3E)	4.25831	0.0134669	15	13	13	48.6	48.6	48.6	29.174	0	323.31	9061400000	133	25.4952	NaN	26.4852	25.7581	NaN	NaN	NaN	NaN	25.9329	NaN	24.972	22.9469	NaN	23.5638	NaN	NaN	NaN	NaN	NaN	NaN
P48163	ME1	NADP-dependent malic enzyme (NADP-ME) (EC 1.1.1.40) (Malic enzyme 1)	4.14709	0.0490068	1	1	1	1.7	1.7	1.7	64.149	0.0011834	10.493	12224000000	20	NaN	NaN	NaN	NaN	29.9217	30.3346	NaN	NaN	NaN	29.2828	NaN	NaN	28.912	26.5552	26.6328	29.386	28.894	26.3854	NaN	NaN
P07858	CTSB	Cathepsin B (EC 3.4.22.1) (APP secretase) (APPS) (Cathepsin B1) [Cleaved into: Cathepsin B light chain;Cathepsin B heavy chain]	4.12592	0.0338724	17	17	17	48.1	48.1	48.1	37.821	0	323.31	48510000000	340	29.6203	29.1778	30.0729	30.0033	24.4981	27.1266	27.5368	26.3906	27.9338	NaN	26.5136	27.8399	29.4342	26.2602	23.2826	25.0528	24.1319	27.9783	24.1549	25.3046
P16401	HIST1H1B	Histone H1.5 (Histone H1a) (Histone H1b) (Histone H1s-3)	3.83136	0.0293194	16	12	12	37.6	26.5	26.5	22.58	0	323.31	108910000000	303	31.3556	30.0428	30.4094	30.347	30.0046	30.8149	29.8293	28.7455	27.7446	25.8198	28.9418	27.5119	NaN	29.4523	NaN	NaN	26.4527	26.7791	26.3033	NaN
P60174	TPI1	Triosephosphate isomerase (TIM) (EC 5.3.1.1) (Triose-phosphate isomerase)	3.80267	0.00488851	24	24	24	80.1	80.1	80.1	30.791	0	323.31	62287000000	460	29.8835	27.0408	29.8451	29.4221	27.8429	29.1982	28.8373	27.3471	25.9999	NaN	25.0639	25.5094	NaN	27.9412	26.5632	24.7327	26.7287	27.4811	26.769	27.2845
P11142	HSPA8	Heat shock cognate 71 kDa protein (Heat shock 70 kDa protein 8) (Lipopolysaccharide-associated protein 1) (LAP-1) (LPS-associated protein 1)	3.56442	0.0203878	29	27	24	50.2	47.1	45	70.897	0	323.31	34007000000	260	28.5254	26.7238	28.3898	28.077	26.3367	28.7068	27.9867	25.4449	25.549	25.471	NaN	NaN	NaN	26.6136	25.9724	NaN	NaN	25.3417	24.2841	24.2254
P30101	PDIA3	Protein disulfide-isomerase A3 (EC 5.3.4.1) (58 kDa glucose-regulated protein) (58 kDa microsomal protein) (p58) (Disulfide isomerase ER-60) (Endoplasmic reticulum resident protein 57) (ER protein 57) (ERp57) (Endoplasmic reticulum resident protein 60) (ER protein 60) (ERp60)	3.44428	0.0341962	19	19	19	47.3	47.3	47.3	56.782	0	224.6	8025800000	114	26.8209	25.9015	25.9626	25.4961	25.3434	NaN	25.4505	NaN	NaN	NaN	NaN	22.4518	22.4373	26.1128	25.3274	NaN	NaN	NaN	NaN	23.8957
Q02818	NUCB1	Nucleobindin-1 (CALNUC)	3.4142	0.0101244	17	17	17	43.2	43.2	43.2	53.879	0	177.33	14773000000	151	29.0321	28.779	27.9072	28.7977	NaN	26.3666	26.0011	25.3036	27.8954	25.899	25.6626	24.792	NaN	24.7136	27.0072	24.2052	NaN	26.0014	25.5544	26.5416
A6NMB1	SIGLEC16	Sialic acid-binding Ig-like lectin 16 (Siglec-16) (Siglec-P16)	3.27476	0.0063364	1	1	1	1.5	1.5	1.5	52.991	0.0081136	4.5709	110220000000	75	32.7721	32.0364	30.0144	31.5627	27.8142	30.407	29.3617	30.8682	29.4793	28.5957	28.1327	28.3492	28.357	28.1408	27.817	29.4295	29.3635	28.9766	28.6517	NaN
P40121	CAPG	Macrophage-capping protein (Actin regulatory protein CAP-G)	3.26115	0.167662	18	18	18	57.2	57.2	57.2	38.498	0	323.31	20261000000	187	28.0432	26.6471	28.5993	27.5918	NaN	27.3721	23.5365	NaN	25.0639	NaN	NaN	NaN	NaN	NaN	25.6767	NaN	23.8804	NaN	NaN	25.407
Q9BXR6	CFHR5	Complement factor H-related protein 5 (FHR-5)	3.22957	0.0121327	22	20	20	50.4	47.6	47.6	64.419	0	256.18	11691000000	149	29.5413	30.3762	28.1093	29.4438	26.5664	29.3411	25.225	27.0295	28.9519	26.4875	25.8424	26.052	26.8593	25.4369	25.746	27.0756	27.1332	NaN	27.1451	26.452
P02656	APOC3	Apolipoprotein C-III (Apo-CIII) (ApoC-III) (Apolipoprotein C3)	3.21618	0.0564661	7	7	7	43.4	43.4	43.4	10.852	0	323.31	178170000000	304	32.8433	30.7215	31.6843	32.7225	29.764	29.2072	28.7672	27.7873	28.7645	28.2614	28.0969	31.8568	30.9686	28.5605	26.4007	27.9195	25.6579	27.6131	28.2835	28.3122
P35542	SAA4	Serum amyloid A-4 protein (Constitutively expressed serum amyloid A protein) (C-SAA)	3.15261	0.00932299	7	7	7	67.7	67.7	67.7	14.746	0	323.31	52894000000	187	29.83	29.0878	31.5022	30.8168	28.3653	29.2655	28.1688	28.5534	29.4353	27.2835	27.4432	29.4928	28.0774	27.62	NaN	28.8215	25.3802	27.2523	26.5423	27.5391
P67936	TPM4	Tropomyosin alpha-4 chain (TM30p1) (Tropomyosin-4)	3.12294	0.0524431	25	25	16	73	73	52	28.521	0	323.31	38028000000	210	30.6253	29.1734	28.5123	27.6781	29.2542	30.6439	27.9809	26.1009	23.206	27.4619	26.7428	NaN	26.3273	27.9163	27.3371	26.3933	25.113	25.6621	26.5528	25.7423
P31946	YWHAB	14-3-3 protein beta/alpha (Protein 1054) (Protein kinase C inhibitor protein 1) (KCIP-1) [Cleaved into: 14-3-3 protein beta/alpha, N-terminally processed]	3.12177	0.0338033	23	19	17	74	65.9	59.3	28.082	0	323.31	19231000000	180	26.4289	NaN	25.1453	27.3582	25.2679	25.6761	NaN	NaN	NaN	NaN	24.0595	23.9513	NaN	24.9879	NaN	NaN	NaN	NaN	NaN	NaN
P63104	YWHAZ	14-3-3 protein zeta/delta (Protein kinase C inhibitor protein 1) (KCIP-1)	3.12123	0.00327444	26	26	22	76.3	76.3	68.2	27.745	0	323.31	75987000000	402	30.0335	29.0951	30.3127	29.8576	28.3398	28.6688	29.6634	27.6987	27.7922	27.2744	26.7645	26.1712	NaN	28.032	28.1926	25.4741	26.5963	28.1847	27.6657	28.0026
P01871	IGHM	Immunoglobulin heavy constant mu (Ig mu chain C region) (Ig mu chain C region BOT) (Ig mu chain C region GAL) (Ig mu chain C region OU)	3.11337	0.0554265	20	20	5	54.3	54.3	20.3	49.439	0	323.31	9276800000	98	24.6825	NaN	26.9518	NaN	NaN	NaN	24.6763	24.0857	25.1642	25.1209	NaN	23.1609	22.5895	NaN	NaN	NaN	NaN	NaN	NaN	24.6749
P60709	ACTB	Actin, cytoplasmic 1 (Beta-actin) [Cleaved into: Actin, cytoplasmic 1, N-terminally processed]	3.0462	0.000364218	53	53	2	94.9	94.9	7.2	41.736	0	323.31	1350200000000	2750	34.1929	32.5977	34.2817	33.3252	32.6632	33.8467	33.1608	31.0364	31.8778	31.7599	31.7237	31.0068	30.781	31.28	31.7866	31.0447	30.6387	31.4264	31.2695	31.7147
P10153	RNASE2	Non-secretory ribonuclease (EC 3.1.27.5) (Eosinophil-derived neurotoxin) (RNase UpI-2) (Ribonuclease 2) (RNase 2) (Ribonuclease US)	3.03206	0.0204618	7	7	7	23	23	23	18.354	0	277.88	8722100000	83	26.897	26.3028	28.5599	27.0797	25.7372	NaN	27.1931	NaN	26.1694	NaN	NaN	25.0644	NaN	NaN	25.211	NaN	NaN	NaN	NaN	25.469
Q10588	BST1	ADP-ribosyl cyclase/cyclic ADP-ribose hydrolase 2 (EC 3.2.2.6) (ADP-ribosyl cyclase 2) (Bone marrow stromal antigen 1) (BST-1) (Cyclic ADP-ribose hydrolase 2) (cADPr hydrolase 2) (CD antigen CD157)	3.02838	0.000663426	9	9	9	31.1	31.1	31.1	35.724	0	62.184	7577100000	58	28.7049	27.1461	28.3699	27.7305	26.4116	NaN	27.3342	NaN	26.9554	27.7545	25.0853	24.944	25.9938	26.5995	26.275	NaN	NaN	26.9111	25.4582	26.3516
P02792	FTL	Ferritin light chain (Ferritin L subunit)	2.82888	0.0856352	11	11	11	52.6	52.6	52.6	20.019	0	323.31	19343000000	148	28.2861	28.1848	28.6606	23.8338	27.435	28.0791	27.5124	28.5398	27.9822	25.5981	26.4625	NaN	NaN	NaN	NaN	NaN	NaN	26.2983	25.3056	25.5774
P63261	ACTG1	Actin, cytoplasmic 2 (Gamma-actin) [Cleaved into: Actin, cytoplasmic 2, N-terminally processed]	2.73959	0.00207044	53	2	2	94.9	7.2	7.2	41.792	0	267.87	7213900000	51	26.7021	25.7789	27.1014	27.0324	NaN	NaN	NaN	NaN	NaN	25.5458	24.8922	24.8859	NaN	25.3096	23.9771	25.9932	NaN	25.2687	24.6466	24.852
Q9H299	SH3BGRL3	SH3 domain-binding glutamic acid-rich-like protein 3 (SH3 domain-binding protein 1) (SH3BP-1)	2.69216	0.0148184	12	12	12	93.5	93.5	93.5	10.438	0	323.31	20488000000	164	27.9514	27.4269	27.7277	27.3469	26.2836	27.1899	27.6143	25.4881	24.6951	NaN	26.1812	25.2479	NaN	26.2551	NaN	NaN	NaN	25.0375	24.7006	25.1543
P08637	FCGR3A	Low affinity immunoglobulin gamma Fc region receptor III-A (CD16a antigen) (Fc-gamma RIII-alpha) (Fc-gamma RIII) (Fc-gamma RIIIa) (FcRIII) (FcRIIIa) (FcR-10) (IgG Fc receptor III-2) (CD antigen CD16a)	2.64878	0.00718437	6	3	3	22.4	13	13	29.089	0	67.122	19678000000	73	27.8272	28.3507	28.2347	26.7031	28.5741	30.0578	27.96	28.4192	27.7725	29.503	25.7654	25.6551	25.6011	28.7514	27.7154	27.7805	27.9033	25.9077	27.337	26.9321
P07900	HSP90AA1	Heat shock protein HSP 90-alpha (Heat shock 86 kDa) (HSP 86) (HSP86) (Lipopolysaccharide-associated protein 2) (LAP-2) (LPS-associated protein 2) (Renal carcinoma antigen NY-REN-38)	2.53444	0.123393	15	15	11	27.2	27.2	20.6	84.659	0	294.82	5757700000	56	26.657	NaN	25.1858	24.6625	NaN	NaN	NaN	NaN	NaN	NaN	NaN	24.2315	NaN	NaN	NaN	24.7173	NaN	NaN	NaN	23.5316
P02671	FGA	Fibrinogen alpha chain [Cleaved into: Fibrinopeptide A;Fibrinogen alpha chain]	2.5252	0.00194841	96	96	93	79.3	79.3	78.1	94.972	0	323.31	3239000000000	6951	37.1547	36.9398	35.4351	36.8538	34.1978	34.6583	35.1676	35.2611	35.2082	34.0788	34.2245	34.4328	34.6137	33.7125	33.9214	34.176	33.683	34.1085	34.1661	34.5526
Q04917	YWHAH	14-3-3 protein eta (Protein AS1)	2.4754	0.00348082	13	10	10	45.1	41.1	41.1	28.218	0	269.36	8555000000	65	28.1523	26.6655	27.8287	26.8561	27.7361	28.4393	27.3851	NaN	NaN	NaN	NaN	NaN	NaN	27.2741	26.9361	25.7497	26.5358	25.7511	25.3482	26.3145
P22894	MMP8	Neutrophil collagenase (EC 3.4.24.34) (Matrix metalloproteinase-8) (MMP-8) (PMNL collagenase) (PMNL-CL)	2.45146	0.0386573	11	11	11	27.8	27.8	27.8	53.411	0	85.232	16263000000	36	27.1542	26.7007	26.8664	28.3964	30.0547	28.3302	27.5347	NaN	29.4614	29.7843	25.3165	28.3881	25.5565	26.7028	26.8757	28.8874	NaN	26.7112	27.0396	27.1623
P37802	TAGLN2	Transgelin-2 (Epididymis tissue protein Li 7e) (SM22-alpha homolog)	2.4214	0.015283	17	17	17	79.9	79.9	79.9	22.391	0	323.31	15635000000	144	27.4533	26.6967	27.5225	27.5864	NaN	28.2451	27.1307	NaN	25.3797	26.492	25.0671	24.7157	NaN	26.4661	27.3828	25.4828	NaN	NaN	25.587	25.8107
Q15573	TAF1A	TATA box-binding protein-associated factor RNA polymerase I subunit A (RNA polymerase I-specific TBP-associated factor 48 kDa) (TAFI48) (TATA box-binding protein-associated factor 1A) (TBP-associated factor 1A) (Transcription factor SL1) (Transcription initiation factor SL1/TIF-IB subunit A)	2.35981	0.203019	2	2	2	2.9	2.9	2.9	52.675	0.0011507	8.4253	26157000000	48	28.9746	28.6168	25.1096	NaN	30.0499	30.8057	27.6283	28.2837	24.9222	28.6986	25.299	25.2844	28.6619	29.1983	27.3035	26.9059	NaN	NaN	25.5236	NaN
P18206	VCL	Vinculin (Metavinculin) (MV)	2.30305	0.233839	41	41	41	43	43	43	123.8	0	323.31	11769000000	172	26.5928	NaN	27.1947	24.5641	NaN	25.2456	27.2611	23.5352	23.9696	NaN	NaN	NaN	NaN	NaN	24.223	NaN	NaN	NaN	23.8782	24.7294
Q9Y2I7	PIKFYVE	1-phosphatidylinositol 3-phosphate 5-kinase (Phosphatidylinositol 3-phosphate 5-kinase) (EC 2.7.1.150) (FYVE finger-containing phosphoinositide kinase) (PIKfyve) (Phosphatidylinositol 3-phosphate 5-kinase type III) (PIPkin-III) (Type III PIP kinase)	2.22913	0.0711577	2	2	2	1.6	1.6	1.6	237.13	0.0080727	4.4343	6807700000	40	26.6858	26.8013	26.6435	25.1883	28.0343	27.4499	27.4317	NaN	NaN	28.5596	NaN	26.3832	24.9656	NaN	NaN	NaN	27.3166	26.0738	NaN	24.9749
P63313	TMSB10	Thymosin beta-10	2.13172	0.132688	5	5	5	81.8	81.8	81.8	5.0256	0	294.43	35015000000	149	30.0041	30.3476	29.3628	30.0638	28.1349	25.6367	29.5807	28.4995	26.8076	25.7513	26.8466	26.7971	25.4904	28.8886	27.6559	26.1126	NaN	27.6014	28.3163	28.233
P41218	MNDA	Myeloid cell nuclear differentiation antigen	2.09367	0.141998	25	25	25	54.5	54.5	54.5	45.836	0	323.31	17307000000	141	26.6992	27.463	28.4761	26.3581	NaN	27.1279	26.0959	NaN	26.2687	NaN	24.763	24.5922	NaN	NaN	NaN	NaN	NaN	NaN	26.7212	27.3674
Q01469	FABP5	Fatty acid-binding protein, epidermal (Epidermal-type fatty acid-binding protein) (E-FABP) (Fatty acid-binding protein 5) (Psoriasis-associated fatty acid-binding protein homolog) (PA-FABP)	2.08785	0.0708997	10	10	10	68.1	68.1	68.1	15.164	0	244.39	6522500000	82	NaN	26.8415	26.7685	24.8711	26.7872	26.2038	26.8116	25.0593	NaN	27.1981	26.059	NaN	24.1527	NaN	24.1325	NaN	26.0363	NaN	NaN	25.8977
Q9Y6R7	FCGBP	IgGFc-binding protein (Fcgamma-binding protein antigen) (FcgammaBP)	2.07291	0.0368199	42	42	42	18.9	18.9	18.9	572.01	0	323.31	20049000000	294	25.7446	28.3173	28.3802	27.8178	27.1215	28.2464	26.2842	28.1625	29.1636	27.7916	24.9412	26.9466	26.3728	27.8554	NaN	27.6021	26.2163	27.2662	27.1822	25.479
P0DP25	CALM3	Calmodulin-3	2.06664	0.114385	8	8	8	70.5	70.5	70.5	16.837	0	323.31	29395000000	172	30.8788	29.3827	30.0321	28.8815	27.7645	27.2807	30.0832	29.0503	28.8332	NaN	28.6203	NaN	25.9899	29.5289	29.0727	NaN	NaN	28.7173	28.2723	26.3908
P16930	FAH	Fumarylacetoacetase (FAA) (EC 3.7.1.2) (Beta-diketonase) (Fumarylacetoacetate hydrolase)	2.03727	0.150265	7	7	7	25.5	25.5	25.5	46.374	0	23.376	1079500000	12	NaN	NaN	NaN	NaN	NaN	NaN	25.1517	25.0912	26.8316	NaN	24.6197	24.8435	NaN	24.5314	NaN	NaN	NaN	NaN	NaN	NaN
P62937	PPIA	Peptidyl-prolyl cis-trans isomerase A (PPIase A) (EC 5.2.1.8) (Cyclophilin A) (Cyclosporin A-binding protein) (Rotamase A) [Cleaved into: Peptidyl-prolyl cis-trans isomerase A, N-terminally processed]	2.01597	0.00670015	16	16	16	89.1	89.1	89.1	18.012	0	323.31	91868000000	665	30.4715	29.5079	30.0957	29.3502	29.4406	30.5632	29.8351	28.7236	27.9892	28.5966	28.2933	27.6404	27.6653	29.5237	29.291	28.2238	28.0886	28.2382	28.7956	28.699
Q99972	MYOC	Myocilin (Myocilin 55 kDa subunit) (Trabecular meshwork-induced glucocorticoid response protein) [Cleaved into: Myocilin, N-terminal fragment (Myocilin 20 kDa N-terminal fragment);Myocilin, C-terminal fragment (Myocilin 35 kDa N-terminal fragment)]	2.00397	0.369806	19	19	19	44.2	44.2	44.2	56.971	0	323.31	4710900000	68	25.0136	NaN	NaN	28.0005	NaN	NaN	NaN	NaN	NaN	26.3606	NaN	NaN	26.7598	25.2494	26.9722	NaN	NaN	23.922	24.3736	NaN
Q71DI3	HIST2H3A;	Histone H3.2 (Histone H3/m) (Histone H3/o)	1.99506	0.229448	14	14	1	64.7	64.7	23.5	15.388	0	306.11	63368000000	164	29.9604	27.3571	28.3433	28.2369	25.1491	NaN	27.1283	23.792	25.77	25.4576	24.9788	24.9886	NaN	27.529	24.9982	NaN	NaN	25.9168	26.0477	26.1618
P26038	MSN	Moesin (Membrane-organizing extension spike protein)	1.96525	0.312142	43	43	35	58.1	58.1	48.5	67.819	0	323.31	100910000000	553	30.713	29.507	30.4788	29.4548	26.8434	27.8576	29.6191	25.942	26.476	23.9293	28.4287	26.9925	NaN	28.4778	25.0978	24.3677	NaN	28.259	27.7921	27.4432
P02745	C1QA	Complement C1q subcomponent subunit A	1.9418	0.0002786	9	9	9	29.8	29.8	29.8	26.016	0	323.31	65588000000	376	30.1328	29.449	30.0217	29.843	29.7209	30.0597	30.3015	30.7963	31.3196	29.8411	29.422	29.6588	29.1944	28.8734	28.5084	29.0799	29.5325	29.7297	28.881	29.0316
P04075	ALDOA	Fructose-bisphosphate aldolase A (EC 4.1.2.13) (Lung cancer antigen NY-LU-1) (Muscle-type aldolase)	1.92086	0.0295791	40	40	35	95.3	95.3	81.3	39.42	0	323.31	225880000000	914	31.8191	30.6346	31.0481	30.5069	29.962	31.3241	31.1008	29.5373	28.8227	29.2389	29.577	28.9186	28.6975	30.3553	30.7146	27.9553	29.3803	29.7161	29.7258	29.5364
P80108	GPLD1	Phosphatidylinositol-glycan-specific phospholipase D (PI-G PLD) (EC 3.1.4.50) (Glycoprotein phospholipase D) (Glycosyl-phosphatidylinositol-specific phospholipase D) (GPI-PLD) (GPI-specific phospholipase D)	1.92079	0.0254631	17	17	17	25.1	25.1	25.1	92.335	0	323.31	8422700000	105	26.5371	NaN	26.8138	27.0902	NaN	NaN	26.9251	NaN	27.5558	26.0702	NaN	26.8763	25.5947	25.7475	NaN	26.351	NaN	24.7541	NaN	26.0185
P12259	F5	Coagulation factor V (Activated protein C cofactor) (Proaccelerin, labile factor) [Cleaved into: Coagulation factor V heavy chain;Coagulation factor V light chain]	1.92015	0.0678514	19	19	16	9.9	9.9	8.2	251.7	0	203.89	18970000000	87	29.1617	29.3832	27.5995	27.9787	28.3405	29.6428	NaN	27.9842	30.9002	27.9945	27.1688	28.3698	26.7189	28.7131	NaN	28.3215	NaN	28.132	27.4203	NaN
P08670	VIM	Vimentin	1.85778	0.242681	49	49	45	78.5	78.5	73.2	53.651	0	323.31	79882000000	527	30.9132	30.1777	31.006	29.8138	30.652	30.5775	29.592	28.1832	25.6358	26.2115	28.8667	NaN	25.9204	29.4365	29.266	27.6371	28.4992	28.3516	28.1932	29.2736
P01834	IGKC	Immunoglobulin kappa constant (Ig kappa chain C region) (Ig kappa chain C region AG) (Ig kappa chain C region CUM) (Ig kappa chain C region EU) (Ig kappa chain C region OU) (Ig kappa chain C region ROY) (Ig kappa chain C region TI)	1.85151	0.0532039	6	6	6	86	86	86	11.765	0	164.33	3232300000	94	26.4404	27.4687	26.7763	24.7099	24.9488	NaN	26.9834	27.0363	26.488	26.2799	25.7896	26.3372	NaN	26.0592	25.5311	NaN	NaN	24.9453	25.1845	24.3679
P61626	LYZ	Lysozyme C (EC 3.2.1.17) (1,4-beta-N-acetylmuramidase C)	1.84978	0.00610604	18	18	18	83.8	83.8	83.8	16.537	0	323.31	327500000000	975	32.4023	32.5344	32.6343	32.5839	31.3011	31.8534	31.7662	30.9553	30.2604	30.8497	30.982	30.721	30.7144	30.7447	30.8839	30.3026	30.5135	31.0254	31.5331	30.8467
P02748	C9	Complement component C9 [Cleaved into: Complement component C9a;Complement component C9b]	1.8217	4.57411e-06	54	54	53	68.5	68.5	68.5	63.173	0	323.31	1230400000000	2488	35.0201	34.9241	34.4525	34.7691	34.6697	35.2443	35.1729	34.9983	34.7523	34.1222	33.6986	33.6941	34.119	34.2629	33.5667	33.8756	34.2387	33.8024	34.2094	34.0052
Q9UK55	SERPINA10	Protein Z-dependent protease inhibitor (PZ-dependent protease inhibitor) (PZI) (Serpin A10)	1.81791	0.00019921	15	15	15	30.2	30.2	30.2	50.706	0	242.98	9857600000	183	26.8318	27.2401	26.9783	27.2038	26.2265	26.8443	27.4821	26.6804	27.2683	26.5382	25.764	26.3546	26.7839	25.9543	25.9466	25.479	26.3747	26.2878	NaN	25.6589
P02766	TTR	Transthyretin (ATTR) (Prealbumin) (TBPA)	1.817	0.00368585	16	16	16	76.2	76.2	76.2	15.887	0	323.31	200990000000	1142	30.4057	30.5498	30.291	30.6889	29.9535	31.0929	30.8906	30.5222	30.7969	31.2729	30.3285	30.8938	30.4259	29.5841	29.7738	30.307	28.6417	29.7976	29.0492	29.0471
P01876	IGHA1	Immunoglobulin heavy constant alpha 1 (Ig alpha-1 chain C region) (Ig alpha-1 chain C region BUR) (Ig alpha-1 chain C region TRO)	1.78432	0.0573874	10	10	10	38.2	38.2	38.2	37.654	0	275.85	7797500000	81	27.669	26.5103	27.8174	25.9249	27.4321	27.6126	27.3289	27.4642	25.8155	26.9263	25.9313	27.0266	26.6404	28.0201	26.3678	NaN	NaN	25.2266	25.1424	25.3626
P02649	APOE	Apolipoprotein E (Apo-E)	1.77449	0.0118719	40	40	37	82.6	82.6	82.6	36.154	0	323.31	435290000000	1268	32.7379	32.4886	33.2108	32.3467	31.5474	31.8514	31.999	31.3826	32.719	31.6759	31.0703	33.0198	31.4351	31.5387	30.79	31.4966	30.3603	31.6202	31.563	30.7913
P62987	UBA52	Ubiquitin-60S ribosomal protein L40 (CEP52) (Ubiquitin A-52 residue ribosomal protein fusion product 1) [Cleaved into: Ubiquitin;60S ribosomal protein L40 (Large ribosomal subunit protein eL40)]	1.74742	0.0028096	6	6	6	38.3	38.3	38.3	14.728	0	260.55	15502000000	106	27.7164	27.5609	28.4958	27.5979	NaN	NaN	28.0139	27.969	27.0602	NaN	26.941	26.554	NaN	26.85	27.1889	NaN	NaN	26.8073	26.7982	27.6382
Q15782	CHI3L2	Chitinase-3-like protein 2 (Chondrocyte protein 39) (YKL-39)	1.73446	0.058629	14	14	14	46.9	46.9	46.9	43.5	0	156.83	9893200000	82	27.0401	25.8498	27.2151	27.8258	NaN	NaN	25.4641	26.4016	26.7255	NaN	25.2096	26.0507	NaN	NaN	25.467	NaN	25.7843	26.113	NaN	26.4844
P07195	LDHB	L-lactate dehydrogenase B chain (LDH-B) (EC 1.1.1.27) (LDH heart subunit) (LDH-H) (Renal carcinoma antigen NY-REN-46)	1.73117	0.137865	16	14	14	45.5	38	38	36.638	0	244.99	9977200000	123	26.9638	26.4396	27.8989	26.1461	26.6012	27.8103	27.0089	24.5279	26.024	26.184	25.7906	NaN	25.7457	NaN	NaN	NaN	NaN	NaN	25.6341	25.9044
O75015	FCGR3B	Low affinity immunoglobulin gamma Fc region receptor III-B (Fc-gamma RIII-beta) (Fc-gamma RIII) (Fc-gamma RIIIb) (FcRIII) (FcRIIIb) (FcR-10) (IgG Fc receptor III-1) (CD antigen CD16b)	1.67825	0.0476861	7	7	4	24.9	24.9	14.6	26.216	0	314.15	40786000000	263	30.1323	29.045	29.1169	27.8027	28.9323	30.1478	28.7896	28.8822	29.0698	29.5337	27.1823	27.8601	27.8958	29.3116	27.7238	27.4409	29.7163	28.8403	29.1322	28.8797
P04070	PROC	Vitamin K-dependent protein C (EC 3.4.21.69) (Anticoagulant protein C) (Autoprothrombin IIA) (Blood coagulation factor XIV) [Cleaved into: Vitamin K-dependent protein C light chain;Vitamin K-dependent protein C heavy chain;Activation peptide]	1.67343	0.191371	10	10	10	33	33	33	52.071	0	167.57	7995300000	109	26.6815	26.9565	25.3956	28.5499	NaN	NaN	26.8049	27.1386	27.2701	NaN	25.9881	25.1011	27.1157	NaN	NaN	NaN	NaN	25.1327	26.5935	27.4382
P12273	PIP	Prolactin-inducible protein (Gross cystic disease fluid protein 15) (GCDFP-15) (Prolactin-induced protein) (Secretory actin-binding protein) (SABP) (gp17)	1.64866	0.382154	5	5	5	44.5	44.5	44.5	16.572	0	27.978	1146700000	25	NaN	NaN	23.8911	25.503	NaN	27.1951	27.6246	25.1581	NaN	26.1692	25.0374	NaN	NaN	23.4428	26.5179	NaN	26.014	26.457	23.7442	NaN
P02750	LRG1	Leucine-rich alpha-2-glycoprotein (LRG)	1.63642	0.000951766	24	24	24	57.9	57.9	57.9	38.177	0	323.31	1286700000000	2643	35.1258	35.3542	34.2885	34.7847	34.1911	34.9809	34.9975	35.2338	35.2151	34.0304	33.8698	33.9681	33.6473	34.6855	33.9016	33.8813	34.2749	34.3258	34.3433	34.1992
P07359	GP1BA	Platelet glycoprotein Ib alpha chain (GP-Ib alpha) (GPIb-alpha) (GPIbA) (Glycoprotein Ibalpha) (Antigen CD42b-alpha) (CD antigen CD42b) [Cleaved into: Glycocalicin]	1.63224	0.0136978	8	8	8	13.7	13.7	13.7	71.539	0	288.29	6366600000	120	26.6976	27.4105	25.9734	27.4139	26.6402	26.9266	27.2617	26.6826	27.2311	28.2787	25.8067	26.4366	26.683	27.1365	25.596	26.2131	26.5687	26.6516	26.0107	NaN
P0C0L4	C4A	Complement C4-A (Acidic complement C4) (C3 and PZP-like alpha-2-macroglobulin domain-containing protein 2) [Cleaved into: Complement C4 beta chain;Complement C4-A alpha chain;C4a anaphylatoxin;C4b-A;C4d-A;Complement C4 gamma chain]	1.63187	0.0315541	183	7	6	81.6	5	5	192.78	0	311.83	71246000000	452	29.333	29.7008	30.2119	31.3169	29.7612	30.2192	30.5696	30.5596	31.5291	29.5696	29.3848	29.5345	30.2333	28.9027	28.7642	29.8043	30.2486	29.1451	29.1236	30.5643
Q6UX71	PLXDC2	Plexin domain-containing protein 2 (Tumor endothelial marker 7-related protein)	1.61872	0.0314744	4	4	4	10.2	10.2	10.2	59.582	0.0013106	17.554	2595700000	32	NaN	NaN	26.6249	26.1791	25.5967	25.9626	25.5266	26.0941	25.5377	25.8281	NaN	24.7759	24.7751	25.3211	NaN	NaN	26.0235	NaN	NaN	NaN
P11226	MBL2	Mannose-binding protein C (MBP-C) (Collectin-1) (MBP1) (Mannan-binding protein) (Mannose-binding lectin)	1.60945	0.269209	9	9	9	48.4	48.4	48.4	26.143	0	323.31	28966000000	234	30.0064	27.529	28.6827	29.785	30.2907	30.6526	28.0081	27.5928	26.354	29.9408	28.017	29.5327	29.1143	27.6378	28.1822	29.2973	NaN	27.4949	28.5976	25.905
P61981	YWHAG	14-3-3 protein gamma (Protein kinase C inhibitor protein 1) (KCIP-1) [Cleaved into: 14-3-3 protein gamma, N-terminally processed]	1.60198	0.0520613	16	11	11	57.9	49	49	28.302	0	323.31	11298000000	108	28.3381	27.7799	27.9006	27.248	27.0298	27.8876	NaN	NaN	NaN	NaN	26.5965	25.8602	NaN	27.9316	27.5769	NaN	27.0958	26.6326	27.3713	27.0749
P27169	PON1	Serum paraoxonase/arylesterase 1 (PON 1) (EC 3.1.1.2) (EC 3.1.1.81) (EC 3.1.8.1) (Aromatic esterase 1) (A-esterase 1) (K-45) (Serum aryldialkylphosphatase 1)	1.59365	0.0504586	15	15	15	60.3	60.3	60.3	39.731	0	323.31	28989000000	246	28.7482	28.6915	29.6833	28.6599	27.102	29.2009	27.6672	27.9308	28.7792	28.5553	28.0503	28.4746	27.5316	26.6988	27.8013	27.0253	NaN	28.2993	28.386	28.1983
P78324	SIRPA	Tyrosine-protein phosphatase non-receptor type substrate 1 (SHP substrate 1) (SHPS-1) (Brain Ig-like molecule with tyrosine-based activation motifs) (Bit) (CD172 antigen-like family member A) (Inhibitory receptor SHPS-1) (Macrophage fusion receptor) (MyD-1 antigen) (Signal-regulatory protein alpha-1) (Sirp-alpha-1) (Signal-regulatory protein alpha-2) (Sirp-alpha-2) (Signal-regulatory protein alph…	1.5839	0.0461483	7	7	6	21.4	21.4	20	54.966	0	87.1	6642900000	66	27.3122	26.9469	26.7213	26.6362	26.7725	27.3823	27.4625	26.8115	25.8056	27.5272	25.5696	25.0085	NaN	26.814	26.5739	NaN	NaN	26.4892	27.171	26.2941
P31151	S100A7	Protein S100-A7 (Psoriasin) (S100 calcium-binding protein A7)	1.57735	0.584548	7	7	4	55.4	55.4	31.7	11.471	0	79.776	4306100000	49	NaN	NaN	27.7174	25.6496	NaN	NaN	28.023	25.0545	24.0221	NaN	25.7818	24.1511	NaN	NaN	NaN	NaN	NaN	NaN	NaN	26.3745
P13591	NCAM1	Neural cell adhesion molecule 1 (N-CAM-1) (NCAM-1) (CD antigen CD56)	1.55554	0.0588384	7	7	7	9.7	9.7	9.7	94.573	0.0012837	15.979	1735900000	34	25.0937	25.554	26.1898	26.6792	NaN	NaN	25.8955	NaN	26.5711	NaN	NaN	25.0554	NaN	NaN	25.3622	NaN	NaN	25.1852	25.7418	25.4544
P81605	DCD	Dermcidin (EC 3.4.-.-) (Preproteolysin) [Cleaved into: Survival-promoting peptide;DCD-1]	1.52911	0.0992633	7	7	7	53.6	53.6	53.6	11.284	0	177.3	20796000000	174	28.1447	28.533	28.4986	28.6651	27.4957	28.6064	29.9222	28.776	29.0149	27.5708	28.8067	28.2366	NaN	27.3444	28.2841	26.012	28.062	28.6444	27.8298	27.9704
P26447	S100A4	Protein S100-A4 (Calvasculin) (Metastasin) (Placental calcium-binding protein) (Protein Mts1) (S100 calcium-binding protein A4)	1.51972	0.425004	5	5	5	37.6	37.6	37.6	11.728	0.001328	18.702	5692400000	42	26.5098	25.6968	27.7551	27.3434	24.5478	NaN	26.0873	NaN	NaN	NaN	NaN	NaN	NaN	NaN	NaN	NaN	26.1057	25.2393	NaN	25.8138
Q9H4G4	GLIPR2	Golgi-associated plant pathogenesis-related protein 1 (GAPR-1) (Golgi-associated PR-1 protein) (Glioma pathogenesis-related protein 2) (GliPR 2)	1.51901	0.0215274	5	5	5	40.3	40.3	40.3	17.218	0	121.35	8369600000	92	27.1593	26.9317	26.9687	26.3395	NaN	26.2573	26.7397	NaN	26.4849	26.6583	25.2266	25.6029	26.1674	27.2968	26.1977	25.7071	NaN	26.2375	26.4639	25.9039
O14791	APOL1	Apolipoprotein L1 (Apolipoprotein L) (Apo-L) (ApoL) (Apolipoprotein L-I) (ApoL-I)	1.51006	0.457852	7	7	7	22.4	22.4	22.4	43.974	0	292.48	10400000000	70	28.6641	27.5728	28.241	29.7945	25.6856	25.3633	NaN	NaN	26.9863	NaN	NaN	27.8706	27.2261	26.6553	NaN	25.9864	NaN	NaN	NaN	26.6513
O95445	APOM	Apolipoprotein M (Apo-M) (ApoM) (Protein G3a)	1.5095	0.250441	9	9	9	26.1	26.1	26.1	21.253	0	218.92	24556000000	133	29.4532	29.0651	29.5837	28.5194	27.745	27.8611	26.9643	26.9468	27.5017	27.9077	27.8036	29.1057	29.0224	28.3736	26.5441	27.8394	24.9836	28.0904	27.1701	26.6747
Q86VB7	CD163	Scavenger receptor cysteine-rich type 1 protein M130 (Hemoglobin scavenger receptor) (CD antigen CD163) [Cleaved into: Soluble CD163 (sCD163)]	1.4989	0.0237466	52	52	52	52.7	52.7	52.7	125.45	0	323.31	238070000000	1442	30.8761	31.0205	31.8763	30.6225	31.8082	32.0697	32.2497	32.1982	32.2504	31.5754	31.123	31.2909	30.6579	31.5573	31.4434	30.2668	30.5095	31.2567	31.2764	31.3262
Q9NZP8	C1RL	Complement C1r subcomponent-like protein (C1r-LP) (C1r-like protein) (EC 3.4.21.-) (C1r-like serine protease analog protein) (CLSPa)	1.49283	0.0182235	16	15	15	38	36.1	36.1	53.498	0	323.31	49506000000	274	29.3201	29.4786	29.3514	29.0633	29.3043	30.2188	30.1378	29.5429	29.7778	29.3268	28.3202	28.2382	28.3348	28.9956	28.9535	28.8967	28.8688	29.5027	29.6163	30.0148
P07333	CSF1R	Macrophage colony-stimulating factor 1 receptor (CSF-1 receptor) (CSF-1-R) (CSF-1R) (M-CSF-R) (EC 2.7.10.1) (Proto-oncogene c-Fms) (CD antigen CD115)	1.48548	0.0196271	9	9	9	8.7	8.7	8.7	107.98	0	227.46	18490000000	202	28.1561	27.3445	27.2829	27.419	28.5569	28.4913	28.3358	28.316	28.3743	28.5548	27.0318	27.2115	26.8431	27.3547	27.9494	27.8541	27.716	28.4268	27.3929	27.3421
P28799	GRN	Granulins (Proepithelin) (PEPI) [Cleaved into: Acrogranin (Glycoprotein of 88 Kda) (GP88) (Glycoprotein 88) (Progranulin);Paragranulin;Granulin-1 (Granulin G);Granulin-2 (Granulin F);Granulin-3 (Granulin B);Granulin-4 (Granulin A);Granulin-5 (Granulin C);Granulin-6 (Granulin D);Granulin-7 (Granulin E)]	1.47899	0.0965397	13	13	13	28.8	28.8	28.8	63.544	0	249.5	5528700000	104	27.3732	27.6022	26.7818	27.2328	26.4723	NaN	25.4574	26.4383	26.0621	26.4892	26.2526	26.0378	26.7133	26.1842	26.7227	NaN	NaN	26.3026	25.7815	24.7411
Q06033	ITIH3	Inter-alpha-trypsin inhibitor heavy chain H3 (ITI heavy chain H3) (ITI-HC3) (Inter-alpha-inhibitor heavy chain 3) (Serum-derived hyaluronan-associated protein) (SHAP)	1.43792	0.0269579	43	43	43	54.2	54.2	54.2	99.848	0	323.31	376060000000	1751	32.21	32.1999	32.2333	31.1476	31.622	32.2823	32.5043	32.4974	32.9161	31.939	31.6786	32.3555	31.3428	31.9633	31.0291	30.7307	31.9463	31.7782	31.6238	31.8638
P05546	SERPIND1	Heparin cofactor 2 (Heparin cofactor II) (HC-II) (Protease inhibitor leuserpin-2) (HLS2) (Serpin D1)	1.4326	0.00518766	32	32	32	61.7	61.7	61.7	57.07	0	323.31	141840000000	766	29.9721	30.3621	30.7594	30.8033	29.8759	30.6912	30.7922	30.7736	30.9406	30.0948	30.2246	29.7728	30.2518	29.2727	30.0263	30.2546	29.9107	30.395	29.7365	30.0339
P05155	SERPING1	Plasma protease C1 inhibitor (C1 Inh) (C1Inh) (C1 esterase inhibitor) (C1-inhibiting factor) (Serpin G1)	1.40833	0.0593184	34	34	34	47	47	47	55.154	0	323.31	332550000000	1390	31.599	31.0536	31.5425	32.8266	30.3768	31.7324	32.3431	31.9784	31.3238	30.793	30.8051	31.1372	31.3072	31.5687	31.2118	31.1842	31.0559	30.6206	30.8565	30.8821
P50395	GDI2	Rab GDP dissociation inhibitor beta (Rab GDI beta) (Guanosine diphosphate dissociation inhibitor 2) (GDI-2)	1.40612	0.569906	30	30	20	74.4	74.4	58	50.663	0	323.31	11923000000	147	26.5456	24.3614	26.6442	24.9454	NaN	26.3939	24.4753	NaN	NaN	NaN	NaN	23.3127	27.0128	23.9583	NaN	25.7881	26.9813	NaN	NaN	23.3623
P04114	APOB	Apolipoprotein B-100 (Apo B-100) [Cleaved into: Apolipoprotein B-48 (Apo B-48)]	1.37942	0.151893	324	324	324	63.2	63.2	63.2	515.6	0	323.31	1883100000000	8318	34.6515	34.4137	35.6353	33.9073	34.1678	34.6709	34.584	34.1509	35.0052	34.2431	34.0308	35.6081	34.097	34.4134	33.44	34.2495	32.3452	34.352	34.5952	33.6581
P19320	VCAM1	Vascular cell adhesion protein 1 (V-CAM 1) (VCAM-1) (INCAM-100) (CD antigen CD106)	1.37742	0.0499099	33	33	33	46.7	46.7	46.7	81.275	0	323.31	36277000000	377	29.2776	28.566	28.9269	29.4611	27.9875	28.4054	28.9112	29.0089	29.4559	29.1014	28.1472	28.6798	27.9333	28.748	28.9064	28.2222	27.5909	28.9909	29.1233	28.1402
P09172	DBH	Dopamine beta-hydroxylase (EC 1.14.17.1) (Dopamine beta-monooxygenase) [Cleaved into: Soluble dopamine beta-hydroxylase]	1.35221	0.165578	10	10	10	24.8	24.8	24.8	69.064	0	275.39	7766100000	124	26.3509	26.532	27.6527	28.0674	27.3738	27.6385	27.0709	27.7301	27.9434	28.7042	27.6703	27.0555	25.8785	27.9649	26.723	26.9118	27.1186	27.1157	27.2012	NaN
P02652	APOA2	Apolipoprotein A-II (Apo-AII) (ApoA-II) (Apolipoprotein A2) [Cleaved into: Proapolipoprotein A-II (ProapoA-II);Truncated apolipoprotein A-II (Apolipoprotein A-II(1-76))]	1.34836	0.404617	14	14	14	77	77	77	11.175	0	323.31	426940000000	1087	31.2649	30.9043	33.9701	32.5848	32.7705	31.733	30.8442	33.0321	32.8362	32.921	32.7504	34.4844	32.0101	30.9277	30.6929	31.3604	30.5022	32.656	31.135	32.03
Q9NZT1	CALML5	Calmodulin-like protein 5 (Calmodulin-like skin protein)	1.33971	0.561377	3	3	3	30.8	30.8	30.8	15.892	0	45.733	2071500000	23	25.106	26.5214	24.2765	NaN	24.4475	25.7441	26.9626	29.8517	NaN	25.8232	25.7564	25.0807	NaN	25.2329	25.4954	NaN	26.4733	NaN	25.1897	26.4593
P27797	CALR	Calreticulin (CRP55) (Calregulin) (Endoplasmic reticulum resident protein 60) (ERp60) (HACBP) (grp60)	1.33389	0.035748	7	7	7	31.9	31.9	31.9	48.141	0	255.73	6734300000	54	26.1917	25.7251	26.1176	26.1799	NaN	NaN	25.6009	NaN	26.1703	NaN	NaN	NaN	NaN	NaN	25.6615	NaN	NaN	NaN	25.5022	25.5821
P02655	APOC2	Apolipoprotein C-II (Apo-CII) (ApoC-II) (Apolipoprotein C2) [Cleaved into: Proapolipoprotein C-II (ProapoC-II)]	1.3291	0.798704	10	10	10	59.4	59.4	59.4	11.284	0	323.31	53574000000	157	30.6522	29.0695	29.5162	31.1264	26.5583	25.0068	NaN	NaN	26.5334	NaN	25.8262	29.8443	28.1536	NaN	NaN	NaN	NaN	NaN	NaN	NaN
O75636	FCN3	Ficolin-3 (Collagen/fibrinogen domain-containing lectin 3 p35) (Collagen/fibrinogen domain-containing protein 3) (Hakata antigen)	1.32718	0.48703	12	12	12	51.5	51.5	51.5	32.903	0	323.31	37514000000	314	29.6492	29.421	29.9445	27.923	NaN	25.7096	29.2082	28.098	29.9521	28.1222	28.0939	29.5847	26.8927	29.3608	27.5848	28.9091	NaN	29.3099	27.4411	27.1754
Q9BWP8	COLEC11	Collectin-11 (Collectin kidney protein 1) (CL-K1)	1.32007	0.288574	4	4	4	22.9	22.9	22.9	28.665	0	195.69	1119100000	23	NaN	26.0518	NaN	26.0351	NaN	NaN	25.077	24.8786	NaN	25.0899	24.8029	25.3217	25.4672	NaN	NaN	NaN	NaN	24.5117	NaN	NaN
P69905	HBA1;	Hemoglobin subunit alpha (Alpha-globin) (Hemoglobin alpha chain)	1.31802	0.585072	6	2	2	54.9	31	31	15.257	0.0011481	7.9782	2196300000	4	25.6283	26.1715	NaN	NaN	NaN	NaN	25.9316	26.7023	25.758	NaN	24.2792	24.8085	NaN	NaN	NaN	NaN	NaN	NaN	27.7048	25.7672
P30086	PEBP1	Phosphatidylethanolamine-binding protein 1 (PEBP-1) (HCNPpp) (Neuropolypeptide h3) (Prostatic-binding protein) (Raf kinase inhibitor protein) (RKIP) [Cleaved into: Hippocampal cholinergic neurostimulating peptide (HCNP)]	1.31269	0.348532	15	15	15	78.6	78.6	78.6	21.057	0	323.31	10775000000	111	26.5675	NaN	27.2915	27.0197	NaN	27.0478	26.6345	NaN	NaN	NaN	26.5952	24.7286	NaN	27.1461	26.6005	NaN	NaN	26.9591	27.1966	26.4116
P05156	CFI	Complement factor I (EC 3.4.21.45) (C3B/C4B inactivator) [Cleaved into: Complement factor I heavy chain;Complement factor I light chain]	1.31162	0.000309149	54	54	52	62.6	62.6	62.6	65.75	0	323.31	1426700000000	3596	34.7567	34.7798	34.4389	34.9223	35.1188	35.2206	34.8705	34.76	34.8148	34.5495	34.2962	34.2826	34.3565	34.3397	34.35	34.7104	34.6697	34.3776	34.5151	34.4205
P00441	SOD1	Superoxide dismutase [Cu-Zn] (EC 1.15.1.1) (Superoxide dismutase 1) (hSod1)	1.30962	0.534576	9	9	9	90.9	90.9	90.9	15.936	0	323.31	23375000000	201	28.5843	27.1856	28.5906	27.6836	28.0577	28.6363	28.7798	27.9969	25.419	25.5298	27.1951	27.2963	24.1183	28.794	28.4772	27.4361	28.791	25.327	27.549	27.5881
O43866	CD5L	CD5 antigen-like (Apoptosis inhibitor expressed by macrophages) (hAIM) (CT-2) (IgM-associated peptide) (SP-alpha)	1.3074	0.394585	13	13	13	50.4	50.4	50.4	38.087	0	318.53	25217000000	215	30.7549	27.3162	28.534	28.952	26.7494	29.1293	27.4455	28.3893	28.5123	27.0613	28.1922	28.3109	28.4442	28.72	27.693	27.2198	27.3908	28.8409	27.6309	26.5344
P01024	C3	Complement C3 (C3 and PZP-like alpha-2-macroglobulin domain-containing protein 1) [Cleaved into: Complement C3 beta chain;C3-beta-c (C3bc);Complement C3 alpha chain;C3a anaphylatoxin;Acylation stimulating protein (ASP) (C3adesArg);Complement C3b alpha' chain;Complement C3c alpha' chain fragment 1;Complement C3dg fragment;Complement C3g fragment;Complement C3d fragment;Complement C3f fragment;Comp…	1.29564	0.0393588	159	159	146	81.6	81.6	79.3	187.15	0	323.31	1531400000000	5975	34.6937	34.9063	34.1653	35.0257	33.9286	34.6663	34.8145	34.8388	35.0882	34.7231	34.1812	33.7363	34.103	34.6168	34.7724	34.2435	34.0906	34.9972	33.9844	34.3886
O00533	CHL1	Neural cell adhesion molecule L1-like protein (Close homolog of L1) [Cleaved into: Processed neural cell adhesion molecule L1-like protein]	1.29219	0.302875	19	19	19	22.2	22.2	22.2	135.07	0	323.31	14693000000	269	27.8615	29.9962	27.2853	27.9385	27.715	28.5507	27.8679	27.7148	28.5864	28.9101	26.145	27.6445	28.476	28.4883	28.7084	27.927	27.6575	28.5376	27.893	27.2508
P08571	CD14	Monocyte differentiation antigen CD14 (Myeloid cell-specific leucine-rich glycoprotein) (CD antigen CD14) [Cleaved into: Monocyte differentiation antigen CD14, urinary form;Monocyte differentiation antigen CD14, membrane-bound form]	1.29211	0.0151274	18	18	18	62.1	62.1	62.1	40.076	0	323.31	115470000000	649	30.262	30.0729	30.2514	30.132	29.7019	29.3668	30.2264	30.3318	30.9137	30.225	29.5741	29.834	29.6737	29.9326	29.6954	29.5181	29.9662	29.9123	29.9414	29.7389
Q8NBJ4	GOLM1	Golgi membrane protein 1 (Golgi membrane protein GP73) (Golgi phosphoprotein 2)	1.28771	0.458647	14	14	14	35.7	35.7	35.7	45.333	0	323.31	11891000000	132	27.7859	29.1866	29.1969	28.2024	27.1177	NaN	27.709	29.0132	28.422	NaN	27.1307	29.6478	NaN	26.8843	26.8154	NaN	NaN	28.4927	28.7687	28.0114
P33151	CDH5	Cadherin-5 (7B4 antigen) (Vascular endothelial cadherin) (VE-cadherin) (CD antigen CD144)	1.28744	0.275517	11	11	11	20.3	20.3	20.3	87.527	0	131.02	6174700000	72	26.4097	27.1306	26.2992	26.3679	NaN	26.2922	26.4717	26.4913	28.216	27.5279	25.7295	25.6647	27.6513	26.3833	27.0899	26.5309	26.0683	26.9791	25.8291	NaN
Q14314	FGL2	Fibroleukin (Fibrinogen-like protein 2) (pT49)	1.27789	0.361558	10	10	10	23.7	23.7	23.7	50.228	0	323.31	11912000000	137	29.0488	28.3073	27.1443	29.3109	NaN	26.3729	28.3514	27.6619	27.5295	28.6048	26.7535	26.5719	28.1097	27.6779	28.9216	28.1912	27.3026	27.9215	27.8942	27.4867
Q15828	CST6	Cystatin-M (Cystatin-6) (Cystatin-E)	1.27584	0.362813	3	3	3	34.9	34.9	34.9	16.511	0	176.39	3227400000	51	NaN	26.2136	NaN	26.4274	NaN	NaN	25.9676	NaN	26.1715	NaN	25.7024	26.2402	NaN	24.7035	25.4785	26.6246	NaN	NaN	26.3122	NaN
P01860	IGHG3	Immunoglobulin heavy constant gamma 3 (HDC) (Heavy chain disease protein) (Ig gamma-3 chain C region)	1.27242	0.394785	12	12	5	45.6	45.6	27.1	41.287	0	323.31	10083000000	88	27.0971	27.1366	27.3549	NaN	26.6043	26.1369	26.7353	27.1257	25.5963	27.0138	26.3474	26.6446	27.4019	26.3496	28.5864	24.9311	25.0029	25.9579	26.3032	26.5558
P02746	C1QB	Complement C1q subcomponent subunit B	1.26713	0.0663383	11	11	11	39.9	39.9	39.9	26.721	0	323.31	291720000000	701	32.1063	32.0758	32.1443	31.4081	32.6834	32.1299	32.2351	31.9771	32.4911	31.8099	31.0616	31.3139	32.3583	32.0954	31.899	32.2363	31.2758	31.8833	31.7967	31.7251
Q16777	HIST2H2AC	Histone H2A type 2-C (Histone H2A-GL101) (Histone H2A/q)	1.26378	0.136734	7	7	1	60.5	60.5	22.5	13.988	0	196.95	16133000000	87	28.3454	28.191	26.901	27.1669	27.8983	28.0725	28.0032	27.4484	27.2885	NaN	26.9996	26.8266	27.145	27.095	28.3473	27.1633	27.6166	27.4651	27.3734	27.6077
P05160	F13B	Coagulation factor XIII B chain (Fibrin-stabilizing factor B subunit) (Protein-glutamine gamma-glutamyltransferase B chain) (Transglutaminase B chain)	1.26375	0.0212104	44	44	44	64.6	64.6	64.6	75.51	0	323.31	170570000000	1156	31.1128	31.5529	31.3069	31.5803	30.9288	31.8637	31.3236	31.1828	31.3817	31.358	30.645	30.815	31.1353	30.7691	31.2606	31.1624	31.2488	31.6372	30.9869	30.5544
P55058	PLTP	Phospholipid transfer protein (Lipid transfer protein II)	1.25448	0.593357	7	7	7	13.4	13.4	13.4	54.739	0	206.38	10339000000	83	25.2584	NaN	26.2877	24.1233	24.5904	25.9437	NaN	27.1026	26.8826	24.9918	26.1224	26.1284	26.5557	NaN	24.8149	NaN	NaN	24.7213	23.5801	NaN
P00736	C1R	Complement C1r subcomponent (EC 3.4.21.41) (Complement component 1 subcomponent r) [Cleaved into: Complement C1r subcomponent heavy chain;Complement C1r subcomponent light chain]	1.24981	0.0124964	56	56	55	65.2	65.2	65.2	80.118	0	323.31	523230000000	2647	33.1684	33.2356	33.3181	33.4706	33.3759	33.5614	33.7413	33.6137	33.6077	33.1086	32.5209	32.8126	33.0742	32.9742	33.2921	33.2908	32.9537	33.5841	33.2695	33.2121
P06276	BCHE	Cholinesterase (EC 3.1.1.8) (Acylcholine acylhydrolase) (Butyrylcholine esterase) (Choline esterase II) (Pseudocholinesterase)	1.24631	0.366907	15	15	15	33.7	33.7	33.7	68.417	0	323.31	21962000000	306	27.8779	28.4385	28.6017	28.8743	28.0211	27.1496	28.3837	28.5068	29.083	28.4572	27.8113	28.79	27.7774	28.495	25.8529	27.791	28.5054	29.2048	28.542	27.4475
P05090	APOD	Apolipoprotein D (Apo-D) (ApoD)	1.24516	0.445054	14	14	14	42.3	42.3	42.3	21.275	0	323.31	24662000000	179	29.7178	28.5813	29.6936	29.1282	27.7829	27.1636	27.3302	27.1705	28.3727	27.8786	28.4491	29.8012	27.7693	27.8494	27.5767	27.7446	NaN	27.5451	27.5016	27.4536
P12318	FCGR2A	Low affinity immunoglobulin gamma Fc region receptor II-a (IgG Fc receptor II-a) (CDw32) (Fc-gamma RII-a) (Fc-gamma-RIIa) (FcRII-a) (CD antigen CD32)	1.23394	0.474732	2	2	2	16.1	16.1	16.1	35	0	318.9	6238300000	74	NaN	27.8838	25.1216	26.0531	NaN	26.7991	27.2238	26.1755	26.3464	27.1	24.6915	27.022	NaN	26.0034	26.4086	26.6096	26.7633	27.0812	25.6974	NaN
P00751	CFB	Complement factor B (EC 3.4.21.47) (C3/C5 convertase) (Glycine-rich beta glycoprotein) (GBG) (PBF2) (Properdin factor B) [Cleaved into: Complement factor B Ba fragment;Complement factor B Bb fragment]	1.22283	0.0264965	100	100	98	76.3	76.3	76	85.532	0	323.31	7164100000000	11334	37.0245	37.2402	36.7838	36.926	37.4718	37.5757	37.0327	37.2226	37.1574	37.1802	36.5445	36.6554	36.5238	36.8598	36.9598	37.0501	37.5378	36.9867	36.7545	36.8401
P14151	SELL	L-selectin (CD62 antigen-like family member L) (Leukocyte adhesion molecule 1) (LAM-1) (Leukocyte surface antigen Leu-8) (Leukocyte-endothelial cell adhesion molecule 1) (LECAM1) (Lymph node homing receptor) (TQ1) (gp90-MEL) (CD antigen CD62L)	1.22181	0.0898815	10	10	10	22.3	22.3	22.3	42.187	0	323.31	40283000000	300	29.5645	29.931	29.5381	29.7872	29.5578	29.1467	30.3458	29.5365	30.194	29.261	28.9908	29.3699	29.1574	29.4184	29.0619	29.1248	29.5581	30.0887	29.7268	29.4755
P03973	SLPI	Antileukoproteinase (ALP) (BLPI) (HUSI-1) (Mucus proteinase inhibitor) (MPI) (Protease inhibitor WAP4) (Secretory leukocyte protease inhibitor) (Seminal proteinase inhibitor) (WAP four-disulfide core domain protein 4)	1.20729	0.535734	3	3	3	31.1	31.1	31.1	14.326	0	99.874	3107700000	38	29.4137	26.5302	24.5596	25.9627	NaN	26.2164	26.2042	26.286	26.2055	26.3017	26.1996	25.464	25.9952	27.0846	26.5705	25.4583	26.2696	26.0693	26.0042	26.2559
P0C0L5	C4B	Complement C4-B (Basic complement C4) (C3 and PZP-like alpha-2-macroglobulin domain-containing protein 3) [Cleaved into: Complement C4 beta chain;Complement C4-B alpha chain;C4a anaphylatoxin;C4b-B;C4d-B;Complement C4 gamma chain]	1.20724	0.118475	184	184	8	82.5	82.5	6.4	192.75	0	323.31	6081500000000	16766	36.3301	36.23	36.1342	37.0937	36.5964	36.7702	36.6868	37.1475	37.3615	36.3629	36.122	36.8511	36.4027	36.4387	36.0107	36.6993	36.5635	36.1986	35.977	36.7325
P05362	ICAM1	Intercellular adhesion molecule 1 (ICAM-1) (Major group rhinovirus receptor) (CD antigen CD54)	1.20585	0.502056	11	11	11	21.4	21.4	21.4	57.825	0	58.926	3417700000	70	26.0732	NaN	26.7272	26.649	NaN	NaN	NaN	26.3632	27.0091	24.8094	NaN	25.734	NaN	26.1004	NaN	25.4882	NaN	26.3798	26.3066	NaN
P54108	CRISP3	Cysteine-rich secretory protein 3 (CRISP-3) (Specific granule protein of 28 kDa) (SGP28)	1.20352	0.345746	12	12	12	45.3	45.3	45.3	27.63	0	323.31	17758000000	127	28.8602	28.0421	27.7022	28.6511	28.457	28.5987	28.1399	27.2148	27.4462	28.2878	27.9486	28.4614	28.3273	28.5627	26.6367	28.1504	26.7537	27.7631	28.4007	27.7228
O95965	ITGBL1	Integrin beta-like protein 1 (Osteoblast-specific cysteine-rich protein) (Ten integrin EGF-like repeat domain-containing protein)	1.19808	0.297778	8	8	8	25.7	25.7	25.7	53.921	0	160.09	1701000000	31	26.0879	26.0635	26.1475	NaN	25.4514	NaN	26.2285	26.0933	NaN	26.6976	25.5661	24.966	26.0068	27.0681	26.2441	25.6193	25.7761	25.9179	25.9403	25.3878
P01857	IGHG1	Immunoglobulin heavy constant gamma 1 (Ig gamma-1 chain C region) (Ig gamma-1 chain C region EU) (Ig gamma-1 chain C region KOL) (Ig gamma-1 chain C region NIE)	1.19431	0.504619	12	6	6	45.5	27.9	27.9	36.105	0	117.75	2458100000	35	26.0897	26.5653	26.3034	25.2476	NaN	NaN	26.8042	NaN	26.5916	NaN	26.502	25.6529	NaN	NaN	26.8162	NaN	NaN	25.9426	NaN	25.1404
P01033	TIMP1	Metalloproteinase inhibitor 1 (Erythroid-potentiating activity) (EPA) (Fibroblast collagenase inhibitor) (Collagenase inhibitor) (Tissue inhibitor of metalloproteinases 1) (TIMP-1)	1.19038	0.316157	13	13	13	61.8	61.8	61.8	23.171	0	323.31	116570000000	587	30.8149	30.8086	30.8457	30.4731	29.0624	29.5731	30.8811	30.3572	30.2379	29.4277	30.1135	30.6337	29.532	30.032	30.2154	29.3078	29.8702	30.2177	30.2829	29.7624
P07360	C8G	Complement component C8 gamma chain	1.18419	0.195813	15	15	15	82.2	82.2	82.2	22.277	0	323.31	271810000000	923	32.2186	31.676	32.3669	32.0746	32.366	32.7843	32.2959	32.2972	32.7513	32.4509	30.9771	31.5046	32.4236	32.3031	32.3197	32.2505	32.4135	32.0934	32.0971	32.4599
P07357	C8A	Complement component C8 alpha chain (Complement component 8 subunit alpha)	1.17725	0.0804388	38	38	38	64.6	64.6	64.6	65.163	0	323.31	515880000000	1839	33.048	32.898	33.2988	33.2936	32.8533	32.7719	33.0711	32.6257	33.5355	32.7731	32.3912	32.5813	32.6612	32.7852	32.7943	32.7706	32.7004	32.6029	33.2567	33.2711
P00488	F13A1	Coagulation factor XIII A chain (Coagulation factor XIIIa) (EC 2.3.2.13) (Protein-glutamine gamma-glutamyltransferase A chain) (Transglutaminase A chain)	1.17341	0.502754	5	5	5	11.6	11.6	11.6	83.266	0	36.422	3508000000	57	NaN	26.0053	25.6008	26.3007	NaN	26.5993	26.7003	26.0033	25.498	26.5979	24.4483	NaN	25.3787	26.2155	26.3832	25.439	27.4486	25.7395	26.4784	25.8612
P02747	C1QC	Complement C1q subcomponent subunit C	1.16406	0.145781	8	8	8	29.4	29.4	29.4	25.773	0	323.31	195790000000	541	31.7831	31.6172	31.7393	31.0398	31.7856	32.1277	31.9658	31.95	32.1146	31.2555	31.0106	31.3334	31.7141	31.7441	31.4906	31.7299	31.0716	31.8049	31.6563	31.6316
P15169	CPN1	Carboxypeptidase N catalytic chain (CPN) (EC 3.4.17.3) (Anaphylatoxin inactivator) (Arginine carboxypeptidase) (Carboxypeptidase N polypeptide 1) (Carboxypeptidase N small subunit) (Kininase-1) (Lysine carboxypeptidase) (Plasma carboxypeptidase B) (Serum carboxypeptidase N) (SCPN)	1.1597	0.249498	17	17	17	47.4	47.4	47.4	52.286	0	323.31	106210000000	638	30.1314	29.8656	30.8033	30.4623	30.0213	30.4563	30.1848	30.1074	30.8821	29.2745	29.5966	29.9921	30.6376	29.9194	29.8158	29.5503	30.203	30.2418	30.1304	29.9643
P01040	CSTA	Cystatin-A (Cystatin-AS) (Stefin-A) [Cleaved into: Cystatin-A, N-terminally processed]	1.15437	0.718672	7	7	7	75.5	75.5	75.5	11.006	0	167.51	4239700000	34	NaN	NaN	26.704	NaN	NaN	NaN	27.6531	25.8324	25.1322	NaN	26.068	NaN	NaN	NaN	26.1554	NaN	26.0099	26.26	NaN	NaN
P01031	C5	Complement C5 (C3 and PZP-like alpha-2-macroglobulin domain-containing protein 4) [Cleaved into: Complement C5 beta chain;Complement C5 alpha chain;C5a anaphylatoxin;Complement C5 alpha' chain]	1.14715	0.0487548	118	118	118	69.9	69.9	69.9	188.3	0	323.31	731170000000	3248	33.148	33.1447	33.367	33.3606	32.9738	33.3339	33.5543	33.2273	33.5359	32.7631	33.0298	33.2793	33.2043	32.9449	32.9682	32.7312	33.1964	33.0736	32.8868	33.1135
P03951	F11	Coagulation factor XI (FXI) (EC 3.4.21.27) (Plasma thromboplastin antecedent) (PTA) [Cleaved into: Coagulation factor XIa heavy chain;Coagulation factor XIa light chain]	1.14384	0.127762	40	40	40	67.7	67.7	67.7	70.108	0	323.31	108300000000	832	30.4984	30.9208	30.5489	30.7476	30.6368	31.45	30.7291	30.537	31.059	30.796	30.4886	30.2238	30.6839	30.8777	30.3383	30.6237	30.8267	30.3124	30.6622	30.9475
Q13790	APOF	Apolipoprotein F (Apo-F) (Lipid transfer inhibitor protein) (LTIP)	1.14083	0.489262	2	2	2	8.3	8.3	8.3	35.399	0	83.54	6269300000	48	27.6771	26.9855	27.7277	26.243	26.5094	27.2754	NaN	NaN	26.7588	27.3376	27.2129	27.3468	26.7633	26.2615	NaN	27.1257	NaN	26.5352	NaN	NaN
P08603	CFH	Complement factor H (H factor 1)	1.14058	0.0229863	153	153	132	81.8	81.8	70.9	139.09	0	323.31	8401400000000	20318	37.0331	37.3354	36.7673	37.0679	37.2228	36.9443	37.3698	37.1637	37.3095	36.9756	36.9125	37.0956	36.7206	36.9849	36.7823	36.8226	36.913	37.1991	36.9446	36.9163
Q969E1	LEAP2	Liver-expressed antimicrobial peptide 2 (LEAP-2)	1.13902	0.638888	2	2	2	26	26	26	8.8135	0	42.159	1630800000	14	NaN	NaN	26.8356	NaN	26.9255	NaN	26.6461	NaN	NaN	NaN	NaN	25.7302	27.025	26.4479	27.5517	NaN	NaN	NaN	26.2294	26.7033
Q9NPY3	CD93	Complement component C1q receptor (C1q/MBL/SPA receptor) (C1qR) (C1qR(p)) (C1qRp) (CDw93) (Complement component 1 q subcomponent receptor 1) (Matrix-remodeling-associated protein 4) (CD antigen CD93)	1.13733	0.440495	8	8	8	19.2	19.2	19.2	68.559	0	103.67	4957800000	92	26.6007	25.7001	25.9525	26.0371	NaN	26.8877	26.1552	25.8239	26.1719	26.7459	25.4009	25.5698	25.6041	26.5395	26.6447	NaN	NaN	26.1018	26.4536	NaN
Q9UEW3	MARCO	Macrophage receptor MARCO (Macrophage receptor with collagenous structure) (Scavenger receptor class A member 2)	1.13403	0.59808	5	5	5	12.1	12.1	12.1	52.657	0	257.99	9016300000	64	26.4443	25.4236	26.6615	25.0461	NaN	26.9537	26.798	27.3061	27.8118	25.5902	25.4961	25.9954	NaN	26.56	26.5767	26.951	26.3249	26.1913	25.9629	26.3438
P61916	NPC2	NPC intracellular cholesterol transporter 2 (Epididymal secretory protein E1) (Human epididymis-specific protein 1) (He1) (Niemann-Pick disease type C2 protein)	1.10927	0.784242	10	10	10	51.7	51.7	51.7	16.57	0	275.92	9016700000	125	NaN	NaN	27.4461	27.4141	NaN	NaN	26.2162	25.9395	26.0866	NaN	26.6133	26.2472	NaN	25.0373	NaN	NaN	NaN	26.4726	26.3877	28.0671
P0DOY3	IGLC3	Immunoglobulin lambda constant 3 (Ig lambda chain C region DOT) (Ig lambda chain C region NEWM) (Ig lambda-3 chain C regions)	1.10045	0.804789	7	7	7	78.3	78.3	78.3	11.265	0	323.31	14161000000	107	28.6724	29.0557	28.5544	27.8964	27.4205	23.8074	27.4226	28.909	26.6701	27.7225	27.2211	28.4047	27.3801	28.1653	28.5174	26.3799	26.0309	27.7038	27.7351	27.2117
P01011	SERPINA3	Alpha-1-antichymotrypsin (ACT) (Cell growth-inhibiting gene 24/25 protein) (Serpin A3) [Cleaved into: Alpha-1-antichymotrypsin His-Pro-less]	1.09554	0.413116	41	41	41	64.1	64.1	64.1	47.65	0	323.31	2792400000000	10872	35.5646	34.871	34.5212	35.1751	34.8788	35.7554	35.2958	35.6619	35.6935	34.7407	35.0582	34.8095	34.7574	35.1665	35.035	35.2767	35.5141	35.0871	35.1651	34.9722
P48740	MASP1	Mannan-binding lectin serine protease 1 (EC 3.4.21.-) (Complement factor MASP-3) (Complement-activating component of Ra-reactive factor) (Mannose-binding lectin-associated serine protease 1) (MASP-1) (Mannose-binding protein-associated serine protease) (Ra-reactive factor serine protease p100) (RaRF) (Serine protease 5) [Cleaved into: Mannan-binding lectin serine protease 1 heavy chain;Mannan-bin…	1.09372	0.552292	19	19	19	36.6	36.6	36.6	79.246	0	323.31	26998000000	273	28.9876	29.0039	29.7542	28.4791	28.4757	28.7822	29.0313	29.1966	29.3371	28.8368	28.3458	28.8757	28.5699	28.8919	28.7578	28.6842	28.0619	29.8446	29.731	28.8294
P01591	JCHAIN	Immunoglobulin J chain (Joining chain of multimeric IgA and IgM)	1.09256	0.830191	10	10	10	47.2	47.2	47.2	18.098	0	138.59	4494400000	78	28.1391	26.7725	27.9242	25.5525	27.4297	NaN	26.9337	26.6303	26.0175	27.0498	29.6291	25.7873	27.8706	NaN	25.6536	NaN	NaN	26.3629	26.8364	25.5377
Q14019	COTL1	Coactosin-like protein	1.08963	0.875303	16	16	16	77.5	77.5	77.5	15.945	0	323.31	22245000000	121	26.7754	28.9833	28.4521	27.806	28.1192	27.6585	28.1206	25.2085	NaN	27.8213	NaN	NaN	27.8473	29.266	NaN	27.8008	NaN	NaN	NaN	25.2328
P22352	GPX3	Glutathione peroxidase 3 (GPx-3) (GSHPx-3) (EC 1.11.1.9) (Extracellular glutathione peroxidase) (Plasma glutathione peroxidase) (GPx-P) (GSHPx-P)	1.0855	0.743602	11	11	11	40.3	40.3	40.3	25.552	0	167.62	46256000000	301	28.7243	28.8332	30.1473	29.5403	28.2134	28.1602	30.0025	28.5307	30.0638	27.7469	28.4639	28.782	28.0836	28.8143	28.263	28.3336	28.9836	28.961	29.7139	30.3802
P07358	C8B	Complement component C8 beta chain (Complement component 8 subunit beta)	1.08052	0.402	45	45	45	70.7	70.7	70.7	67.046	0	323.31	489580000000	1998	32.7876	33.02	32.7766	32.8831	32.644	32.9846	33.0406	32.9294	33.4725	32.9205	32.3235	32.3859	33.2086	32.6357	32.6357	32.8448	32.9458	32.8188	33.2159	33.327
P11021	HSPA5	Endoplasmic reticulum chaperone BiP (EC 3.6.4.10) (78 kDa glucose-regulated protein) (GRP-78) (Binding-immunoglobulin protein) (BiP) (Heat shock protein 70 family protein 5) (HSP70 family protein 5) (Heat shock protein family A member 5) (Immunoglobulin heavy chain-binding protein)	1.07563	0.772949	21	20	20	37	37	37	72.332	0	242.69	8455900000	120	26.5946	NaN	26.6374	26.1455	24.3332	NaN	26.933	26.2674	26.1702	25.7423	25.5775	25.8329	NaN	26.1611	26.3424	NaN	NaN	26.2345	25.1253	26.7108
Q03591	CFHR1	Complement factor H-related protein 1 (FHR-1) (H factor-like protein 1) (H-factor-like 1) (H36)	1.07164	0.646051	32	17	6	77	44.5	11.5	37.65	0	323.31	625070000000	1629	33.3801	33.8287	31.9178	33.705	33.1946	33.5916	33.7256	33.5906	32.8923	33.3272	33.4001	33.0527	33.4292	33.2569	33.7285	32.9821	33.7263	32.5519	32.9242	33.1034
P09871	C1S	Complement C1s subcomponent (EC 3.4.21.42) (C1 esterase) (Complement component 1 subcomponent s) [Cleaved into: Complement C1s subcomponent heavy chain;Complement C1s subcomponent light chain]	1.06526	0.490202	48	48	48	61.3	61.3	61.3	76.684	0	323.31	353200000000	1849	32.3241	32.2923	32.2407	32.63	32.7873	33.0479	33.1114	32.6218	33.0361	32.5672	32.2941	32.497	32.655	32.1425	32.6944	32.8472	32.3861	32.602	32.6645	32.964
P13671	C6	Complement component C6	1.06484	0.52003	79	79	79	71	71	71	104.79	0	323.31	826160000000	3560	34.0536	34.1281	33.601	34.0233	33.3358	33.4253	34.2303	33.8196	33.9222	33.2824	33.7316	33.4773	33.4462	33.6975	33.9014	33.2488	33.5472	33.8141	34.1443	33.9068
Q14980	NUMA1	Nuclear mitotic apparatus protein 1 (Nuclear matrix protein-22) (NMP-22) (Nuclear mitotic apparatus protein) (NuMA protein) (SP-H antigen)	1.06035	0.826501	3	3	3	2.2	2.2	2.2	238.26	0.0032573	6.2821	5723700000	4	28.0211	26.5714	27.2839	27.3016	27.3617	26.8374	27.049	27.6561	27.6373	NaN	27.768	27.4366	26.8219	NaN	NaN	NaN	NaN	NaN	28.3237	25.7379
Q9ULI3	HEG1	Protein HEG homolog 1	1.0591	0.729113	3	3	3	3.6	3.6	3.6	147.46	0.0012361	12.986	349460000	8	NaN	24.8057	NaN	NaN	24.4695	NaN	NaN	NaN	25.3398	NaN	24.6599	24.8548	NaN	NaN	NaN	NaN	NaN	24.9431	24.6976	NaN
P35908	KRT2	Keratin, type II cytoskeletal 2 epidermal (Cytokeratin-2e) (CK-2e) (Epithelial keratin-2e) (Keratin-2 epidermis) (Keratin-2e) (K2e) (Type-II keratin Kb2)	1.05902	0.830509	47	45	1	80	76.8	4.7	65.432	0	323.31	59583000000	531	29.4213	30.0475	29.3968	29.8317	29.9352	31.2873	30.1848	30.4029	29.0851	30.5138	30.6293	29.7785	29.4209	29.1888	32.2583	29.5129	30.3624	28.9361	28.8679	30.324
Q92626	PXDN	Peroxidasin homolog (EC 1.11.1.7) (Melanoma-associated antigen MG50) (Vascular peroxidase 1) (p53-responsive gene 2 protein)	1.057	0.893059	3	3	3	3.9	3.9	3.9	165.27	0	51.416	2327000000	5	27.9666	29.2114	NaN	27.1289	NaN	NaN	NaN	NaN	NaN	27.7916	27.3848	28.189	NaN	NaN	NaN	NaN	NaN	NaN	NaN	28.2602
Q13201	MMRN1	Multimerin-1 (EMILIN-4) (Elastin microfibril interface located protein 4) (Elastin microfibril interfacer 4) (Endothelial cell multimerin) [Cleaved into: Platelet glycoprotein Ia*;155 kDa platelet multimerin (p-155) (p155)]	1.04677	0.851817	3	3	3	3.3	3.3	3.3	138.11	0	85.945	2643000000	30	NaN	NaN	NaN	26.7087	27.3706	26.7163	26.0512	26.3111	25.7859	25.568	25.3777	25.5875	26.116	27.1409	NaN	NaN	26.5914	26.2296	27.007	NaN
P26927	MST1	Hepatocyte growth factor-like protein (Macrophage stimulatory protein) (Macrophage-stimulating protein) (MSP) [Cleaved into: Hepatocyte growth factor-like protein alpha chain;Hepatocyte growth factor-like protein beta chain]	1.04539	0.641138	49	49	49	67.8	67.8	67.8	80.319	0	323.31	195840000000	1363	31.7928	31.9005	31.3948	31.8403	31.7637	31.8918	32.0913	31.2451	31.7458	31.3628	31.0065	31.3231	31.4751	31.8757	31.8518	31.5195	31.793	31.5227	31.9448	32.0763
P00734	F2	Prothrombin (EC 3.4.21.5) (Coagulation factor II) [Cleaved into: Activation peptide fragment 1;Activation peptide fragment 2;Thrombin light chain;Thrombin heavy chain]	1.04482	0.626133	64	64	54	74.4	74.4	66.2	70.036	0	323.31	3476900000000	6761	35.267	35.4691	35.4699	35.9402	35.8361	36.0851	36.0702	35.8523	36.3006	35.7502	35.7116	35.7834	35.6679	35.6761	35.5953	35.4834	35.6449	35.5743	35.9305	36.3408
P36980	CFHR2	Complement factor H-related protein 2 (FHR-2) (DDESK59) (H factor-like 3) (H factor-like protein 2)	1.03974	0.895203	21	11	11	67	32.6	32.6	30.65	0	102.81	82289000000	201	29.1991	30.5637	30.455	30.5194	31.6394	31.3592	29.8215	30.9143	29.0039	30.8562	29.277	29.3423	29.6091	31.3242	32.2041	31.6085	29.9496	30.4518	30.2823	29.7209
Q9Y279	VSIG4	V-set and immunoglobulin domain-containing protein 4 (Protein Z39Ig)	1.03449	0.86008	15	15	15	49.1	49.1	49.1	43.987	0	323.31	22917000000	152	27.5605	26.7443	26.7695	25.005	26.5183	27.2299	27.3909	27.2999	27.3295	26.0859	26.341	26.5581	26.2005	26.9618	27.12	26.8324	26.5875	26.5809	26.7872	27.4752
P03950	ANG	Angiogenin (EC 3.1.27.-) (Ribonuclease 5) (RNase 5)	1.03421	0.775836	12	12	12	61.9	61.9	61.9	16.55	0	323.31	54939000000	331	29.754	29.6528	29.025	29.969	29.5763	29.1735	29.9617	29.7916	28.8921	29.5632	29.1424	29.269	29.8111	29.7194	29.3204	29.5388	29.6837	28.7789	29.5469	30.0636
P13598	ICAM2	Intercellular adhesion molecule 2 (ICAM-2) (CD antigen CD102)	1.02746	0.956646	3	3	3	13.8	13.8	13.8	30.654	0	80.708	1014300000	28	NaN	24.5111	24.8908	24.7459	NaN	NaN	23.7835	22.9317	23.0589	NaN	24.8399	25.3126	NaN	NaN	NaN	NaN	NaN	NaN	22.3544	23.2846
Q2M1Z3	ARHGAP31	Rho GTPase-activating protein 31 (Cdc42 GTPase-activating protein)	1.02738	0.873479	1	1	1	0.8	0.8	0.8	156.98	0.0011547	8.6495	57414000000	92	29.8761	30.0227	29.8931	29.772	29.8095	30.8087	30.0388	30.2729	29.6422	29.5282	29.3423	29.612	29.8674	30.462	30.3586	30.4601	30.8603	30.3169	28.774	29.2211
Q99879	HIST1H2BM	Histone H2B type 1-M (Histone H2B.e) (H2B/e)	1.01938	0.914113	10	10	3	70.6	70.6	16.7	13.989	0	113.48	16452000000	90	27.7092	26.6804	27.2729	26.4559	26.5889	27.0484	26.1174	25.6369	26.1839	NaN	26.6694	NaN	26.0278	27.2732	26.9164	26.0729	26.6933	26.2417	26.8105	26.7396
P22792	CPN2	Carboxypeptidase N subunit 2 (Carboxypeptidase N 83 kDa chain) (Carboxypeptidase N large subunit) (Carboxypeptidase N polypeptide 2) (Carboxypeptidase N regulatory subunit)	1.00703	0.952344	15	15	15	34.1	34.1	34.1	60.556	0	323.31	95891000000	477	30.2383	30.7664	30.4663	30.1454	30.3834	30.7276	31.0262	31.1153	31.237	30.7329	30.2972	30.7985	31.1715	30.4955	30.4338	30.4318	30.8967	31.3338	30.671	30.2078
Q9UIB8	CD84	SLAM family member 5 (Cell surface antigen MAX.3) (Hly9-beta) (Leukocyte differentiation antigen CD84) (Signaling lymphocytic activation molecule 5) (CD antigen CD84)	1.00261	0.99306	2	2	2	11	11	11	38.782	0	75.589	2102000000	24	NaN	NaN	NaN	NaN	25.6466	NaN	NaN	26.3445	25.4836	26.1097	NaN	NaN	NaN	26.3557	26.6196	NaN	NaN	25.5513	25.0428	NaN
P02790	HPX	Hemopexin (Beta-1B-glycoprotein)	1.00036	0.996429	67	67	67	82.7	82.7	82.7	51.676	0	323.31	16861000000000	26608	37.464	37.5199	37.5469	37.7871	37.8159	38.0468	37.9796	38.3344	38.3162	37.5508	38.0681	37.7542	37.7192	37.879	37.7662	37.5806	37.774	37.8247	37.8872	38.1034
P24593	IGFBP5	Insulin-like growth factor-binding protein 5 (IBP-5) (IGF-binding protein 5) (IGFBP-5)	0.996886	0.98791	12	12	12	33.5	33.5	33.5	30.57	0	69.459	12033000000	137	28.0872	28.184	27.4268	28.3924	27.5907	NaN	28.2649	27.8245	27.4091	28.8035	28.7494	27.6	26.4412	28.4087	28.3422	27.2953	28.7586	27.5549	28.3426	28.5333
P02786	TFRC	Transferrin receptor protein 1 (TR) (TfR) (TfR1) (Trfr) (T9) (p90) (CD antigen CD71) [Cleaved into: Transferrin receptor protein 1, serum form (sTfR)]	0.996628	0.994608	1	1	1	1.8	1.8	1.8	84.87	0	39.05	832630000	17	NaN	NaN	24.6296	24.5728	NaN	25.7381	25.3988	NaN	23.8138	NaN	NaN	23.561	26.0468	NaN	NaN	NaN	NaN	NaN	NaN	24.8986
O00187	MASP2	Mannan-binding lectin serine protease 2 (EC 3.4.21.104) (MBL-associated serine protease 2) (Mannose-binding protein-associated serine protease 2) (MASP-2) [Cleaved into: Mannan-binding lectin serine protease 2 A chain;Mannan-binding lectin serine protease 2 B chain]	0.995657	0.986164	10	10	10	19.1	19.1	19.1	75.702	0	100.26	11951000000	141	28.2465	27.4013	27.5931	26.8579	25.9823	28.2276	27.2632	27.6245	28.4217	27.0339	26.6119	27.6181	28.4847	28.1321	26.9266	28.0057	NaN	27.6409	NaN	26.352
P03952	KLKB1	Plasma kallikrein (EC 3.4.21.34) (Fletcher factor) (Kininogenin) (Plasma prekallikrein) (PKK) [Cleaved into: Plasma kallikrein heavy chain;Plasma kallikrein light chain]	0.988934	0.853495	50	50	50	73.2	73.2	73.2	71.369	0	323.31	316400000000	1601	31.709	31.767	31.6918	31.947	31.9483	32.2204	32.0858	32.192	31.823	31.9953	31.6788	32.0849	32.2265	31.6207	31.9822	31.9362	32.1654	31.9667	31.8642	32.0146
P04275	VWF	von Willebrand factor (vWF) [Cleaved into: von Willebrand antigen 2 (von Willebrand antigen II)]	0.988533	0.969573	25	25	25	12.8	12.8	12.8	309.26	0	228.22	3337300000	46	24.7319	25.9317	23.865	23.9798	NaN	NaN	NaN	24.9485	24.9723	NaN	24.6633	25.3487	24.0716	NaN	NaN	NaN	25.4422	NaN	24.2484	NaN
P61769	B2M	Beta-2-microglobulin [Cleaved into: Beta-2-microglobulin form pI 5.3]	0.985805	0.927186	13	13	13	78.2	78.2	78.2	13.714	0	323.31	168830000000	806	30.7287	31.4049	31.0301	32.0959	30.4918	30.0855	31.2542	31.0713	31.1261	30.7164	31.3518	31.1642	30.0679	30.5658	31.197	30.9098	30.9177	31.0638	31.3792	31.5938
P27918	CFP	Properdin (Complement factor P)	0.980636	0.825254	13	13	13	33.7	33.7	33.7	51.276	0	323.31	249480000000	734	32.5997	32.7862	32.3188	32.5053	32.3765	32.4665	32.4532	32.0166	32.1714	31.8489	32.0187	32.4218	32.2781	32.8486	32.303	32.1203	32.0994	32.5707	32.8035	32.3613
Q14624	ITIH4	Inter-alpha-trypsin inhibitor heavy chain H4 (ITI heavy chain H4) (ITI-HC4) (Inter-alpha-inhibitor heavy chain 4) (Inter-alpha-trypsin inhibitor family heavy chain-related protein) (IHRP) (Plasma kallikrein sensitive glycoprotein 120) (Gp120) (PK-120) [Cleaved into: 70 kDa inter-alpha-trypsin inhibitor heavy chain H4;35 kDa inter-alpha-trypsin inhibitor heavy chain H4]	0.979523	0.822597	90	90	87	69.6	69.6	69.6	103.36	0	323.31	1969400000000	7159	34.4161	34.2628	34.2268	34.5278	34.287	34.4185	34.9389	34.7015	34.774	34.4117	34.7797	35.0404	34.7314	33.9593	34.3709	34.0778	34.2899	34.6074	34.7107	34.6962
Q9UNN8	PROCR	Endothelial protein C receptor (Activated protein C receptor) (APC receptor) (Endothelial cell protein C receptor) (CD antigen CD201)	0.977532	0.930581	3	3	3	16.4	16.4	16.4	26.671	0	78.807	6423800000	77	27.3184	26.7064	27.1458	25.8753	25.5413	27.6209	NaN	NaN	26.4009	28.3476	26.2416	25.8783	25.9891	27.5054	27.5104	27.2685	26.8551	27.386	27.4585	26.9306
P04004	VTN	Vitronectin (VN) (S-protein) (Serum-spreading factor) (V75) [Cleaved into: Vitronectin V65 subunit;Vitronectin V10 subunit;Somatomedin-B]	0.974909	0.841993	34	34	31	57.3	57.3	57.3	54.305	0	323.31	1454600000000	2341	34.491	34.481	33.8371	34.8319	34.5228	34.8878	34.2073	34.3855	34.2625	34.259	33.8402	34.5303	35.1039	33.6645	34.6999	34.7356	34.1361	34.6569	34.1527	35.0123
P06727	APOA4	Apolipoprotein A-IV (Apo-AIV) (ApoA-IV) (Apolipoprotein A4)	0.974372	0.766902	85	85	85	86.9	86.9	86.9	45.398	0	323.31	4846300000000	6623	35.5863	36.0403	35.9246	36.4326	36.2875	35.9998	36.5733	36.0998	36.2778	36.5468	35.874	36.6853	36.1436	36.0928	36.0557	36.4584	36.301	36.3987	35.9754	36.1585
P02765	AHSG	Alpha-2-HS-glycoprotein (Alpha-2-Z-globulin) (Ba-alpha-2-glycoprotein) (Fetuin-A) [Cleaved into: Alpha-2-HS-glycoprotein chain A;Alpha-2-HS-glycoprotein chain B]	0.964223	0.728069	28	28	24	63.5	63.5	63.5	39.324	0	323.31	4505100000000	10267	35.5121	35.7841	35.3884	36.0734	36.275	35.5922	35.9865	35.8683	36.2612	36.5993	35.9475	36.1054	35.8933	35.6045	36.0283	36.4764	35.633	35.7981	36.3143	36.0654
P10451	SPP1	Osteopontin (Bone sialoprotein 1) (Nephropontin) (Secreted phosphoprotein 1) (SPP-1) (Urinary stone protein) (Uropontin)	0.95915	0.913689	9	9	8	40.8	40.8	36.6	35.422	0	323.31	22113000000	166	29.7932	29.3417	27.8871	28.9751	26.854	26.013	26.9951	27.6029	26.6836	27.7816	27.8272	27.8968	24.5592	28.1952	29.1044	27.9709	28.0726	28.2977	28.3797	28.2254
P00450	CP	Ceruloplasmin (EC 1.16.3.1) (Ferroxidase)	0.956975	0.589186	115	115	107	90	90	88.9	122.2	0	323.31	9449500000000	19924	36.7567	37.005	36.8874	36.809	36.7535	37.2065	37.2438	37.3253	37.5794	36.8426	36.884	37.0521	36.7709	37.2703	37.0369	36.933	37.4882	37.4067	37.0148	37.1867
P40189	IL6ST	Interleukin-6 receptor subunit beta (IL-6 receptor subunit beta) (IL-6R subunit beta) (IL-6R-beta) (IL-6RB) (CDw130) (Interleukin-6 signal transducer) (Membrane glycoprotein 130) (gp130) (Oncostatin-M receptor subunit alpha) (CD antigen CD130)	0.954997	0.845603	1	1	1	1.9	1.9	1.9	103.54	0.0013387	19.25	622950000	16	24.0897	23.6277	NaN	NaN	NaN	NaN	NaN	NaN	24.6783	24.6174	NaN	NaN	24.404	23.9344	NaN	24.5401	24.6943	24.8709	NaN	23.4744
P07585	DCN	Decorin (Bone proteoglycan II) (PG-S2) (PG40)	0.954511	0.926166	14	14	14	44.6	44.6	44.6	39.746	0	275.28	10915000000	159	28.1072	NaN	26.0036	29.3402	NaN	NaN	NaN	26.0777	25.7038	NaN	27.915	26.5127	27.3148	25.2241	28.1298	27.211	26.5405	25.5344	28.2987	28.4555
P36222	CHI3L1	Chitinase-3-like protein 1 (39 kDa synovial protein) (Cartilage glycoprotein 39) (CGP-39) (GP-39) (hCGP-39) (YKL-40)	0.95151	0.896808	24	24	24	52.7	52.7	52.7	42.625	0	323.31	69734000000	570	29.6304	30.4251	31.1247	29.4171	28.0565	26.715	29.1462	29.1351	30.0746	28.7777	28.8306	29.8673	30.6567	29.9535	29.3248	29.7871	26.3396	30.2795	28.9365	29.2438
Q13093	PLA2G7	Platelet-activating factor acetylhydrolase (PAF acetylhydrolase) (EC 3.1.1.47) (1-alkyl-2-acetylglycerophosphocholine esterase) (2-acetyl-1-alkylglycerophosphocholine esterase) (Group-VIIA phospholipase A2) (gVIIA-PLA2) (LDL-associated phospholipase A2) (LDL-PLA(2)) (PAF 2-acylhydrolase)	0.944551	0.837082	1	1	1	3.6	3.6	3.6	50.077	0	69.277	1354800000	37	26.028	25.597	24.4059	23.8486	25.5539	25.931	23.5328	NaN	NaN	25.8284	NaN	25.2804	24.9072	25.5604	25.3541	24.7908	NaN	25.2561	25.062	NaN
Q6UWP8	SBSN	Suprabasin	0.942988	0.893753	7	7	7	28.1	28.1	28.1	60.54	0	71.639	532240000	25	21.6657	23.4865	20.2755	21.4503	NaN	NaN	24.1102	23.6631	NaN	NaN	23.828	22.2762	22.3401	NaN	22.817	21.0067	22.9917	22.8701	21.3475	23.2617
P02760	AMBP	Protein AMBP [Cleaved into: Alpha-1-microglobulin (Protein HC) (Alpha-1 microglycoprotein) (Complex-forming glycoprotein heterogeneous in charge);Inter-alpha-trypsin inhibitor light chain (ITI-LC) (Bikunin) (EDC1) (HI-30) (Uronic-acid-rich protein);Trypstatin]	0.942354	0.489762	38	38	38	64.5	64.5	64.5	38.999	0	323.31	1647200000000	3558	34.2142	34.5144	34.3505	35.0916	34.2141	34.4956	34.6991	34.8194	34.5606	34.5384	34.7499	35.1084	34.3923	34.5618	34.4923	34.1456	34.8781	34.6755	34.5257	34.8251
P00742	F10	Coagulation factor X (EC 3.4.21.6) (Stuart factor) (Stuart-Prower factor) [Cleaved into: Factor X light chain;Factor X heavy chain;Activated factor Xa heavy chain]	0.940642	0.431134	28	28	28	50	50	50	54.731	0	323.31	115680000000	613	30.4185	30.4245	30.7603	30.8241	30.7261	30.8571	30.8838	30.8309	31.0426	30.6905	30.5258	30.985	30.9668	31.0744	30.7527	31.2356	30.4337	30.7014	30.5202	31.1458
P18065	IGFBP2	Insulin-like growth factor-binding protein 2 (IBP-2) (IGF-binding protein 2) (IGFBP-2)	0.938754	0.748419	12	12	12	48	48	48	34.814	0	323.31	28506000000	290	28.1067	28.8329	28.5016	27.9024	27.5018	27.9401	29.4504	28.5903	28.1116	28.37	28.0812	27.537	28.145	28.6853	29.4642	27.7203	28.4543	28.6863	29.5753	27.8707
P07225	PROS1	Vitamin K-dependent protein S	0.934485	0.660636	25	25	25	41	41	41	75.122	0	323.31	125370000000	737	30.1684	30.5045	30.6067	31.3809	31.2149	31.6519	30.9965	30.8394	31.3511	30.9982	30.3607	30.2234	31.5728	31.1793	30.9586	31.4206	30.5086	31.4705	31.4436	31.5521
O75882	ATRN	Attractin (DPPT-L) (Mahogany homolog)	0.931742	0.525929	37	37	37	23.3	23.3	23.3	158.54	0	323.31	89472000000	712	30.2383	30.2348	29.7834	30.426	30.6953	30.7841	30.5991	30.4357	30.6691	30.5304	29.9905	30.421	30.7078	30.5824	31.0901	30.8729	30.4019	31.043	30.4019	29.9045
P33908	MAN1A1	Mannosyl-oligosaccharide 1,2-alpha-mannosidase IA (EC 3.2.1.113) (Man(9)-alpha-mannosidase) (Man9-mannosidase) (Mannosidase alpha class 1A member 1) (Processing alpha-1,2-mannosidase IA) (Alpha-1,2-mannosidase IA)	0.929119	0.86523	8	8	8	10.7	10.7	10.7	72.968	0	100.19	2212600000	50	NaN	NaN	25.9176	26.5938	NaN	NaN	25.9323	24.1181	26.0207	NaN	25.2992	NaN	NaN	NaN	NaN	NaN	NaN	NaN	25.8405	26.3279
P02774	GC	Vitamin D-binding protein (DBP) (VDB) (Gc protein-derived macrophage activating factor) (Gc-MAF) (GcMAF) (Gc-globulin) (Group-specific component) (Gc) (Vitamin D-binding protein-macrophage activating factor) (DBP-maf)	0.927054	0.252073	86	86	75	93.5	93.5	87.1	52.963	0	323.31	12468000000000	24385	37.3122	37.2742	36.9352	37.3779	37.621	37.5095	37.6659	37.5703	37.8162	37.6233	37.797	37.6321	37.2502	37.5277	37.7269	37.5501	37.6622	37.5524	37.5325	37.5676
P01042	KNG1	Kininogen-1 (Alpha-2-thiol proteinase inhibitor) (Fitzgerald factor) (High molecular weight kininogen) (HMWK) (Williams-Fitzgerald-Flaujeac factor) [Cleaved into: Kininogen-1 heavy chain;T-kinin (Ile-Ser-Bradykinin);Bradykinin (Kallidin I);Lysyl-bradykinin (Kallidin II);Kininogen-1 light chain;Low molecular weight growth-promoting factor]	0.923667	0.183397	57	57	56	48.4	48.4	47	71.957	0	323.31	3902900000000	7078	35.8404	35.8231	35.364	35.4979	35.7364	35.9197	35.7946	35.9968	35.7761	35.741	35.8834	35.7383	35.7956	35.5162	36.0165	35.8627	35.7717	36.2033	35.8897	35.9581
P13473	LAMP2	Lysosome-associated membrane glycoprotein 2 (LAMP-2) (Lysosome-associated membrane protein 2) (CD107 antigen-like family member B) (LGP-96) (CD antigen CD107b)	0.920685	0.650566	3	3	3	7.1	7.1	7.1	44.96	0.0011074	6.9056	1292200000	40	23.9367	24.6912	24.914	25.2055	NaN	NaN	24.3653	25.3479	25.5249	NaN	24.7388	25.0591	NaN	24.2613	25.1085	NaN	NaN	25.002	25.3574	25.293
Q12841	FSTL1	Follistatin-related protein 1 (Follistatin-like protein 1)	0.914687	0.812385	17	17	17	63	63	63	34.985	0	323.31	33052000000	298	29.2471	29.9932	30.0548	29.4211	26.6172	26.1673	29.9292	29.0498	29.2309	25.988	28.4726	28.3861	28.5138	28.7639	28.6733	28.3853	28.1147	29.381	29.1578	29.1366
Q96H15	TIMD4	T-cell immunoglobulin and mucin domain-containing protein 4 (TIMD-4) (T-cell immunoglobulin mucin receptor 4) (TIM-4) (T-cell membrane protein 4)	0.913352	0.748586	2	2	2	8.5	8.5	8.5	41.578	0	89.366	416370000	11	NaN	NaN	NaN	NaN	NaN	NaN	24.1904	25.0399	24.2207	NaN	24.3491	NaN	NaN	25.2152	25.2203	NaN	NaN	24.1732	24.1143	NaN
Q6EMK4	VASN	Vasorin (Protein slit-like 2)	0.912495	0.510572	14	14	14	22.1	22.1	22.1	71.712	0	323.31	23593000000	225	28.447	27.5017	28.423	28.5814	28.4537	28.7325	28.4712	28.8221	28.6896	29.1023	27.9586	28.0711	28.1617	28.8085	29.0779	28.7984	28.9647	29.2969	28.9433	28.4645
O75144	ICOSLG	ICOS ligand (B7 homolog 2) (B7-H2) (B7-like protein Gl50) (B7-related protein 1) (B7RP-1) (CD antigen CD275)	0.911812	0.570404	1	1	1	3.3	3.3	3.3	33.348	0.0011862	10.615	1860600000	31	25.3367	25.5223	25.7407	25.1618	25.9449	25.457	25.7407	25.9951	25.6568	26.8768	25.2042	24.7197	26.1618	26.0799	26.3858	26.0518	25.9052	26.0971	26.534	25.6253
P07384	CAPN1	Calpain-1 catalytic subunit (EC 3.4.22.52) (Calcium-activated neutral proteinase 1) (CANP 1) (Calpain mu-type) (Calpain-1 large subunit) (Cell proliferation-inducing gene 30 protein) (Micromolar-calpain) (muCANP)	0.909493	0.458869	5	5	5	9.1	9.1	9.1	81.889	0	80.824	2137300000	9	25.9505	26.5335	26.0723	26.3145	25.5465	NaN	26.5457	26.5457	26.451	25.7526	NaN	NaN	NaN	26.4759	26.4975	NaN	25.7966	26.5073	26.4044	26.281
P01019	AGT	Angiotensinogen (Serpin A8) [Cleaved into: Angiotensin-1 (Angiotensin 1-10) (Angiotensin I) (Ang I);Angiotensin-2 (Angiotensin 1-8) (Angiotensin II) (Ang II);Angiotensin-3 (Angiotensin 2-8) (Angiotensin III) (Ang III) (Des-Asp[1]-angiotensin II);Angiotensin-4 (Angiotensin 3-8) (Angiotensin IV) (Ang IV);Angiotensin 1-9;Angiotensin 1-7;Angiotensin 1-5;Angiotensin 1-4]	0.9077	0.584189	23	23	23	54.6	54.6	54.6	53.154	0	323.31	757480000000	1479	32.8801	32.2971	33.9229	33.8866	32.4631	33.5092	33.8266	33.0478	34.2314	32.4531	33.1231	33.4793	33.046	33.2842	33.5485	32.7706	33.3591	33.6182	33.9287	33.7574
O14786	NRP1	Neuropilin-1 (Vascular endothelial cell growth factor 165 receptor) (CD antigen CD304)	0.906383	0.57854	11	11	11	19	19	19	103.13	0	116.43	3884900000	101	26.3041	24.92	25.8509	25.5136	25.2658	26.3165	26.2878	26.2788	26.4801	26.6285	25.5953	26.0905	25.4944	25.9449	26.5706	25.8167	26.102	27.143	26.3803	NaN
Q99784	OLFM1	Noelin (Neuronal olfactomedin-related ER localized protein) (Olfactomedin-1)	0.90419	0.684681	2	2	2	3.7	3.7	3.7	55.342	0.0031447	5.1683	878700000	12	24.3319	24.5705	24.5412	NaN	23.9668	NaN	25.5877	25.4623	25.9007	25.1687	24.4881	25.0052	24.6761	NaN	NaN	NaN	NaN	25.2675	26.1565	24.9257
Q14574	DSC3	Desmocollin-3 (Cadherin family member 3) (Desmocollin-4) (HT-CP)	0.902358	0.649551	4	4	4	5.1	5.1	5.1	99.968	0	32.296	976360000	12	25.5521	NaN	24.4439	NaN	NaN	NaN	25.5378	NaN	NaN	NaN	25.1919	NaN	NaN	NaN	25.5221	NaN	NaN	25.1573	25.682	25.0774
A1L4H1	SSC5D	Soluble scavenger receptor cysteine-rich domain-containing protein SSC5D (Soluble scavenger protein with 5 SRCR domains) (SSc5D)	0.900722	0.743488	22	22	22	21	21	21	165.74	0	323.31	9813500000	148	26.0266	27.9591	27.4265	NaN	27.5316	26.9096	26.3663	27.9803	28.2021	28.5961	26.5442	29.4435	26.4506	26.906	27.3568	27.3684	27.8457	29.3388	28.057	26.64
Q8WZ75	ROBO4	Roundabout homolog 4 (Magic roundabout)	0.899037	0.64024	4	4	4	5.8	5.8	5.8	107.46	0	38.722	1718600000	45	NaN	25.9807	NaN	NaN	24.7493	25.2649	NaN	NaN	NaN	25.5361	24.8501	NaN	26.068	NaN	25.9178	25.371	NaN	25.8177	25.1933	NaN
P04196	HRG	Histidine-rich glycoprotein (Histidine-proline-rich glycoprotein) (HPRG)	0.894509	0.489228	40	40	40	59.8	59.8	59.8	59.578	0	323.31	1959100000000	4883	34.4838	34.7282	35.0531	33.3514	34.682	33.7207	35.5259	33.8401	34.5784	34.1282	34.4543	34.9074	34.7531	34.8757	33.9538	34.2278	34.4814	34.7118	34.618	34.7169
Q12913	PTPRJ	Receptor-type tyrosine-protein phosphatase eta (Protein-tyrosine phosphatase eta) (R-PTP-eta) (EC 3.1.3.48) (Density-enhanced phosphatase 1) (DEP-1) (HPTP eta) (Protein-tyrosine phosphatase receptor type J) (R-PTP-J) (CD antigen CD148)	0.891162	0.50707	5	5	5	5.1	5.1	5.1	145.94	0	72.057	3709900000	32	26.0757	26.0737	26.1853	26.5564	25.4907	NaN	26.5567	25.0635	26.3707	NaN	25.4803	26.0051	26.0564	NaN	NaN	26.3897	NaN	26.3515	26.5904	26.6165
Q86UD1	OAF	Out at first protein homolog (HCV NS5A-transactivated protein 13 target protein 2)	0.890189	0.538617	4	4	4	23.4	23.4	23.4	30.688	0	43.368	1412000000	39	24.8763	25.0055	NaN	25.3672	NaN	NaN	24.5352	24.7042	25.2783	NaN	24.314	24.8561	NaN	NaN	25.549	24.8098	NaN	25.7929	NaN	25.4518
P05997	COL5A2	Collagen alpha-2(V) chain	0.888316	0.591496	9	9	9	9.2	9.2	9.2	144.91	0	323.31	4725300000	32	NaN	NaN	25.4615	NaN	NaN	NaN	NaN	25.5674	25.9361	NaN	25.9138	24.8202	25.4893	NaN	25.7187	26.102	NaN	25.9151	26.2813	26.3662
P17936	IGFBP3	Insulin-like growth factor-binding protein 3 (IBP-3) (IGF-binding protein 3) (IGFBP-3)	0.887723	0.366206	18	18	18	52.6	52.6	52.6	31.674	0	323.31	74546000000	542	30.3934	30.6268	29.7354	30.9622	30.5384	29.9126	30.3984	29.5719	30.3016	30.4699	30.4682	30.0774	30.8722	30.1487	30.6239	30.635	31.049	29.7182	30.3312	30.7049
Q15113	PCOLCE	Procollagen C-endopeptidase enhancer 1 (Procollagen COOH-terminal proteinase enhancer 1) (PCPE-1) (Procollagen C-proteinase enhancer 1) (Type 1 procollagen C-proteinase enhancer protein) (Type I procollagen COOH-terminal proteinase enhancer)	0.887581	0.339725	29	29	29	78.8	78.8	78.8	47.972	0	323.31	202040000000	1080	31.4323	31.6396	31.6728	30.879	31.5487	31.6457	31.8957	32.2403	31.7332	31.7555	31.4758	31.9017	31.1153	31.9922	32.0941	31.5575	31.3828	32.6043	32.0872	31.9524
P04217	A1BG	Alpha-1B-glycoprotein (Alpha-1-B glycoprotein)	0.887133	0.0944836	50	50	50	71.3	71.3	71.3	54.253	0	323.31	6553700000000	10975	36.432	36.3445	35.9343	35.9566	36.636	36.6626	36.302	36.7083	36.3003	36.4788	36.4153	36.3657	36.5561	36.589	36.3598	36.5526	36.6782	36.8286	36.6704	36.4675
Q14112	NID2	Nidogen-2 (NID-2) (Osteonidogen)	0.886943	0.663385	4	4	4	2.9	2.9	2.9	151.25	0.0013021	17.156	601990000	14	NaN	NaN	24.6266	NaN	NaN	NaN	NaN	25.74	NaN	26.0722	24.9712	25.4105	NaN	25.9757	26.0602	25.5572	NaN	25.9413	NaN	NaN
P06681	C2	Complement C2 (EC 3.4.21.43) (C3/C5 convertase) [Cleaved into: Complement C2b fragment;Complement C2a fragment]	0.886614	0.172449	50	50	50	61.8	61.8	61.8	83.267	0	323.31	360290000000	1954	32.0856	31.8251	31.6098	31.8116	32.2457	32.8385	32.3926	32.2401	32.374	32.1817	32.3033	32.2115	32.3478	32.3008	32.4111	32.656	32.4591	32.3849	32.1042	32.162
P11362	FGFR1	Fibroblast growth factor receptor 1 (FGFR-1) (EC 2.7.10.1) (Basic fibroblast growth factor receptor 1) (BFGFR) (bFGF-R-1) (Fms-like tyrosine kinase 2) (FLT-2) (N-sam) (Proto-oncogene c-Fgr) (CD antigen CD331)	0.8865	0.653999	3	3	3	4.9	4.9	4.9	91.867	0	36.792	1373300000	27	NaN	NaN	NaN	NaN	26.3374	NaN	24.988	25.7981	25.0006	26.0654	24.9835	24.9508	25.9211	NaN	26.8521	25.4493	NaN	26.1503	26.5207	25.666
P00740	F9	Coagulation factor IX (EC 3.4.21.22) (Christmas factor) (Plasma thromboplastin component) (PTC) [Cleaved into: Coagulation factor IXa light chain;Coagulation factor IXa heavy chain]	0.88475	0.534899	16	16	16	33.4	33.4	33.4	51.778	0	323.31	39452000000	236	30.0603	30.2553	27.9959	29.1682	29.4227	29.8174	28.7356	29.2543	28.2096	28.8987	29.2451	29.7797	30.2157	29.8837	29.4746	29.0894	28.7078	28.9424	29.1191	29.127
P35858	IGFALS	Insulin-like growth factor-binding protein complex acid labile subunit (ALS)	0.88215	0.318203	35	35	35	54.7	54.7	54.7	66.034	0	323.31	148420000000	806	30.8397	31.1273	30.8439	31.7601	30.6952	30.5829	31.3801	30.9619	31.7281	30.7584	31.1706	30.801	31.2226	31.1211	31.3065	31.4299	31.6707	30.7486	31.0758	31.9398
Q9UBG0	MRC2	C-type mannose receptor 2 (C-type lectin domain family 13 member E) (Endocytic receptor 180) (Macrophage mannose receptor 2) (Urokinase-type plasminogen activator receptor-associated protein) (UPAR-associated protein) (Urokinase receptor-associated protein) (CD antigen CD280)	0.880976	0.552915	12	12	12	11	11	11	166.67	0	74.723	1805800000	57	24.7386	25.0028	25.4816	NaN	25.5017	24.3236	25.4829	25.5173	24.6809	25.9833	24.9497	24.704	24.5662	26.0658	25.9376	25.8843	25.4569	26.3698	25.7055	24.0915
P05019	IGF1	Insulin-like growth factor I (IGF-I) (Mechano growth factor) (MGF) (Somatomedin-C)	0.878369	0.509933	5	5	5	21.5	21.5	21.5	21.841	0	307.94	34449000000	181	28.5178	30.2171	28.4737	29.7914	29.4849	29.25	28.9374	29.2629	28.8987	29.8859	28.5666	28.0782	29.434	29.9879	29.4811	29.8287	30.2924	29.5472	29.7015	29.6731
Q8WZ42	TTN	Titin (EC 2.7.11.1) (Connectin) (Rhabdomyosarcoma antigen MU-RMS-40.14)	0.873435	0.68148	10	10	10	0.5	0.5	0.5	3816	0.0012107	12.228	4976100000	13	NaN	NaN	26.0046	24.2235	NaN	26.8863	25.583	NaN	NaN	26.4739	26.2187	26.2702	26.4385	25.662	NaN	NaN	NaN	26.2901	25.2974	NaN
P06454	PTMA	Prothymosin alpha [Cleaved into: Prothymosin alpha, N-terminally processed;Thymosin alpha-1]	0.870027	0.808094	3	3	3	27.9	27.9	27.9	12.203	0	123.3	1756900000	31	26.0753	27.0818	23.1144	NaN	26.1604	NaN	NaN	24.5429	22.6692	NaN	23.5318	24.4065	NaN	25.6085	26.7296	NaN	NaN	24.3266	25.7393	25.6485
Q8N2S1	LTBP4	Latent-transforming growth factor beta-binding protein 4 (LTBP-4)	0.869555	0.574366	3	3	3	2.7	2.7	2.7	173.43	0	25.076	1084600000	18	25.2744	25.6096	24.0115	25.341	NaN	NaN	NaN	NaN	NaN	NaN	25.3627	NaN	25.8252	24.5135	25.7077	24.8148	NaN	24.8904	25.1979	25.7741
P35555	FBN1	Fibrillin-1 [Cleaved into: Asprosin]	0.869205	0.586957	14	14	13	6.9	6.9	6.4	312.24	0	166.86	2517800000	35	25.8223	25.1887	27.3721	25.7232	NaN	NaN	NaN	NaN	NaN	25.4811	NaN	26.2985	26.1267	25.981	26.4903	25.873	NaN	25.9487	NaN	NaN
P32119	PRDX2	Peroxiredoxin-2 (EC 1.11.1.15) (Natural killer cell-enhancing factor B) (NKEF-B) (PRP) (Thiol-specific antioxidant protein) (TSA) (Thioredoxin peroxidase 1) (Thioredoxin-dependent peroxide reductase 1)	0.866048	0.80012	11	11	10	51	51	45.5	21.892	0	91.196	1677400000	43	NaN	NaN	25.1131	24.5111	NaN	NaN	25.6971	26.9829	NaN	NaN	24.0535	26.5238	NaN	NaN	NaN	NaN	26.301	NaN	26.2559	NaN
P10643	C7	Complement component C7	0.85982	0.14406	74	74	73	77	77	77	93.517	0	323.31	898810000000	3588	33.4396	33.3435	33.3382	33.8134	33.4787	34.1285	34.1182	33.8987	33.9097	33.6663	33.9779	33.2057	33.7574	33.7649	33.7205	34.0473	34.3634	34.0607	34.2372	34.1787
P00747	PLG	Plasminogen (EC 3.4.21.7) [Cleaved into: Plasmin heavy chain A;Activation peptide;Angiostatin;Plasmin heavy chain A, short form;Plasmin light chain B]	0.8595	0.12246	116	116	114	89.1	89.1	89.1	90.568	0	323.31	4730700000000	9379	35.3747	35.6728	36.1224	35.9218	36.2265	35.8498	36.6149	36.2138	36.3518	35.8296	36.2193	36.2552	36.2298	36.3755	36.2421	35.8432	35.9203	36.1913	36.5865	36.4992
P34096	RNASE4	Ribonuclease 4 (RNase 4) (EC 3.1.27.-)	0.858258	0.4261	5	5	5	29.3	29.3	29.3	16.84	0	154.32	16862000000	153	29.4511	28.6558	27.2475	27.8624	27.894	27.5854	27.6416	27.7114	27.2127	27.9899	27.5611	27.5728	28.1182	28.4824	28.7331	27.7478	28.8499	28.1736	28.7144	27.5035
P55000	SLURP1	Secreted Ly-6/uPAR-related protein 1 (SLURP-1) (ARS component B) (ARS(component B)-81/S) (Anti-neoplastic urinary protein) (ANUP)	0.853054	0.547942	2	2	2	37.9	37.9	37.9	11.186	0	150.55	2584700000	14	NaN	25.311	24.3961	NaN	NaN	25.0587	26.9255	NaN	24.7784	NaN	26.1503	25.7917	25.3896	25.5213	25.6173	NaN	26.0103	24.8149	25.4121	25.0016
P23142	FBLN1	Fibulin-1 (FIBL-1)	0.852085	0.351007	27	27	27	40.7	40.7	40.7	77.213	0	323.31	113670000000	789	30.6	31.367	30.4636	29.5755	30.1252	30.3616	30.7246	30.4246	31.2861	31.6084	30.7479	30.7262	31.7823	30.0868	31.0736	30.9719	30.919	30.7731	31.2349	30.5303
Q6UXB8	PI16	Peptidase inhibitor 16 (PI-16) (Cysteine-rich secretory protein 9) (CRISP-9) (PSP94-binding protein)	0.847891	0.632088	10	10	10	28.3	28.3	28.3	49.471	0	323.01	19880000000	306	26.0563	28.299	27.9452	27.1668	27.4882	27.0737	26.4867	27.5207	27.9974	29.9908	27.951	28.1584	29.1209	27.8081	28.1231	27.8672	27.9498	28.1245	28.4054	24.8969
P01008	SERPINC1	Antithrombin-III (ATIII) (Serpin C1)	0.844521	0.103466	61	61	50	78	78	71.3	52.602	0	323.31	4512300000000	10532	34.9689	35.3143	35.684	36.0981	35.399	34.8262	35.7144	35.4735	35.8083	35.513	36.1593	35.8138	35.4921	35.7809	35.6175	35.5356	35.8156	35.4622	35.532	36.0286
P14207	FOLR2	Folate receptor beta (FR-beta) (Folate receptor 2) (Folate receptor, fetal/placental) (Placental folate-binding protein) (FBP)	0.842833	0.577986	6	3	3	25.5	13.7	13.7	29.279	0	33.08	1179800000	37	NaN	NaN	25.0217	24.2849	26.1113	NaN	24.9611	24.6096	24.891	25.053	25.6265	24.7687	NaN	26.1073	25.7242	NaN	NaN	25.7119	23.4837	NaN
Q08554	DSC1	Desmocollin-1 (Cadherin family member 1) (Desmosomal glycoprotein 2/3) (DG2/DG3)	0.841218	0.574601	5	5	5	8.7	8.7	8.7	99.986	0.0013245	18.362	2832100000	11	NaN	NaN	NaN	NaN	26.9935	27.7286	26.058	27.0859	25.6219	27.71	NaN	26.7519	NaN	26.6783	27.0713	NaN	NaN	27.3173	27.76	NaN
P01344	IGF2	Insulin-like growth factor II (IGF-II) (Somatomedin-A) (T3M-11-derived growth factor) [Cleaved into: Insulin-like growth factor II;Insulin-like growth factor II Ala-25 Del;Preptin]	0.841129	0.281901	7	7	7	27.8	27.8	27.8	20.14	0	238.1	39152000000	155	28.9579	29.7957	29.1023	29.5234	29.7646	29.6324	29.6085	28.6487	29.5763	29.1075	28.8346	28.8457	30.2719	29.6969	29.8076	30.4715	30.143	28.9999	29.3192	29.8231
P02545	LMNA	Prelamin-A/C [Cleaved into: Lamin-A/C (70 kDa lamin) (Renal carcinoma antigen NY-REN-32)]	0.83466	0.679078	27	27	27	36.4	36.4	36.4	74.139	0	285.51	7566900000	87	24.6287	24.0835	24.0135	25.037	NaN	NaN	24.6119	26.6751	23.3222	23.1329	23.4812	24.6723	NaN	24.0327	24.7211	NaN	NaN	NaN	24.3845	26.901
P55290	CDH13	Cadherin-13 (Heart cadherin) (H-cadherin) (P105) (Truncated cadherin) (T-cad) (T-cadherin)	0.831768	0.176148	6	6	6	10.9	10.9	10.9	78.286	0	130.88	9705500000	166	27.1773	27.7953	27.1132	27.1784	27.6741	27.6104	27.8933	27.2083	27.9527	28.2896	27.3244	27.025	28.08	28.0926	28.329	27.7612	27.7264	28.1502	28.387	27.6743
Q12860	CNTN1	Contactin-1 (Glycoprotein gp135) (Neural cell surface protein F3)	0.825473	0.368313	3	3	3	4.4	4.4	4.4	113.32	0.0011751	10.033	533470000	18	23.2041	NaN	23.4311	NaN	NaN	NaN	24.1856	23.6301	24.4199	24.8337	NaN	24.1436	23.6697	24.2819	24.2839	NaN	24.694	24.7899	23.7292	NaN
Q92954	PRG4	Proteoglycan 4 (Lubricin) (Megakaryocyte-stimulating factor) (Superficial zone proteoglycan) [Cleaved into: Proteoglycan 4 C-terminal part]	0.82429	0.212168	65	65	65	44.6	44.6	44.6	151.06	0	323.31	810860000000	2539	32.6296	32.1961	32.9813	32.0052	32.2771	33.2964	32.9337	33.5416	33.4595	32.8972	33.9487	32.9896	33.5728	32.6433	32.7343	32.8725	33.0918	33.0534	32.7053	33.3936
P12111	COL6A3	Collagen alpha-3(VI) chain	0.823797	0.336346	79	79	79	30.3	30.3	30.3	343.67	0	323.31	100710000000	959	29.6573	30.2601	30.2431	28.9672	30.0225	29.837	30.1454	31.4238	30.4647	31.0086	30.5348	29.9951	29.7639	31.2611	30.986	30.854	30.1521	31.0539	30.6329	29.5923
Q14766	LTBP1	Latent-transforming growth factor beta-binding protein 1 (LTBP-1) (Transforming growth factor beta-1-binding protein 1) (TGF-beta1-BP-1)	0.822518	0.483555	13	13	13	13.5	13.5	13.5	186.79	0	314.96	4585200000	45	NaN	27.252	26.8253	NaN	NaN	NaN	NaN	25.6344	25.0284	NaN	26.3062	25.6409	26.3314	NaN	26.8317	26.5655	26.8075	26.1632	27.046	26.5096
Q9HCU0	CD248	Endosialin (Tumor endothelial marker 1) (CD antigen CD248)	0.819727	0.379211	11	11	11	18	18	18	80.858	0	323.31	11687000000	145	27.7187	26.8544	27.6872	NaN	28.0062	28.415	27.8301	27.7987	27.5906	28.7845	26.7456	27.5088	27.6132	28.6464	29.3612	28.8864	27.3555	28.4293	28.4988	28.3616
P10909	CLU	Clusterin (Aging-associated gene 4 protein) (Apolipoprotein J) (Apo-J) (Complement cytolysis inhibitor) (CLI) (Complement-associated protein SP-40,40) (Ku70-binding protein 1) (NA1/NA2) (Testosterone-repressed prostate message 2) (TRPM-2) [Cleaved into: Clusterin beta chain (ApoJalpha) (Complement cytolysis inhibitor a chain);Clusterin alpha chain (ApoJbeta) (Complement cytolysis inhibitor b chai…	0.816909	0.183858	44	44	44	49.7	49.7	49.7	52.494	0	323.31	830850000000	2174	33.591	33.2348	33.272	33.5688	32.0814	32.5264	32.7038	33.3586	33.5264	32.9823	33.9005	33.1082	33.1901	33.2104	33.9902	32.7673	32.7595	33.5319	33.6042	33.7005
Q9UBR2	CTSZ	Cathepsin Z (EC 3.4.18.1) (Cathepsin P) (Cathepsin X)	0.812675	0.346804	11	11	11	38.3	38.3	38.3	33.868	0	187.07	18637000000	141	28.15	28.2846	27.3435	27.8358	27.8446	28.9264	27.8748	26.658	26.0673	28.3807	27.3002	27.4429	28.2703	28.6824	27.7749	28.1522	28.5618	28.4053	28.2597	27.5085
P15924	DSP	Desmoplakin (DP) (250/210 kDa paraneoplastic pemphigus antigen)	0.804047	0.421926	5	5	5	2.1	2.1	2.1	331.77	0.0011574	8.6922	21881000000	32	27.8032	NaN	NaN	NaN	29.0407	28.278	NaN	27.7018	NaN	NaN	27.6012	27.672	28.3934	28.7305	29.3848	28.95	29.1975	28.6603	28.0954	NaN
Q9NPH3	IL1RAP	Interleukin-1 receptor accessory protein (IL-1 receptor accessory protein) (IL-1RAcP) (Interleukin-1 receptor 3) (IL-1R-3) (IL-1R3)	0.797081	0.341998	5	5	5	8.2	8.2	8.2	65.418	0	26.664	1174800000	17	NaN	24.5014	NaN	25.2647	NaN	NaN	26.2234	25.1729	25.0762	NaN	NaN	NaN	NaN	25.7734	NaN	25.509	25.5637	25.4536	NaN	NaN
P49908	SELENOP	Selenoprotein P (SeP)	0.785111	0.272417	13	13	13	26.2	26.2	26.2	43.173	0	264.85	51536000000	248	29.017	29.7508	29.6845	29.8865	29.6881	28.0645	30.1266	29.8637	29.9235	29.999	29.7269	30.7393	29.1317	29.983	30.6187	29.1875	28.7947	29.7887	30.5696	30.9544
P08253	MMP2	72 kDa type IV collagenase (EC 3.4.24.24) (72 kDa gelatinase) (Gelatinase A) (Matrix metalloproteinase-2) (MMP-2) (TBE-1) [Cleaved into: PEX]	0.784796	0.0759159	29	29	29	53.8	53.8	53.8	73.881	0	323.31	53693000000	508	28.9363	29.6998	29.5825	29.0325	28.8809	29.4596	29.3127	29.7065	29.5146	29.3299	29.9254	29.3008	29.4002	29.9746	30.4664	29.7127	29.9237	29.6513	29.9792	28.6174
P43251	BTD	Biotinidase (Biotinase) (EC 3.5.1.12)	0.78431	0.0810936	12	12	12	27.4	27.4	27.4	61.132	0	323.31	44301000000	292	28.5531	28.2794	29.4575	29.4827	29.3187	29.2861	28.6983	28.3402	28.9663	29.6757	28.8397	29.2626	29.3284	29.3767	29.3405	29.1399	29.5868	29.0858	29.6243	29.9783
Q96KN2	CNDP1	Beta-Ala-His dipeptidase (EC 3.4.13.20) (CNDP dipeptidase 1) (Carnosine dipeptidase 1) (Glutamate carboxypeptidase-like protein 2) (Serum carnosinase)	0.777588	0.463881	20	20	20	43.4	43.4	43.4	56.705	0	323.31	18815000000	231	27.0859	27.1687	28.6499	29.1067	26.0184	26.6023	27.683	25.7008	28.3063	NaN	27.6715	29.4289	27.6111	27.0872	26.5473	26.279	28.5045	28.1067	27.7443	28.3399
P02749	APOH	Beta-2-glycoprotein 1 (APC inhibitor) (Activated protein C-binding protein) (Anticardiolipin cofactor) (Apolipoprotein H) (Apo-H) (Beta-2-glycoprotein I) (B2GPI) (Beta(2)GPI)	0.766614	0.00303392	43	43	43	83.2	83.2	83.2	38.298	0	323.31	4760100000000	7621	35.7521	35.8387	35.5889	35.9676	35.83	35.391	36.305	36.2366	36.0852	35.5888	36.4609	36.4599	36.1767	36.1359	36.4137	35.9958	36.2222	35.8923	36.2675	36.3934
P00748	F12	Coagulation factor XII (EC 3.4.21.38) (Hageman factor) (HAF) [Cleaved into: Coagulation factor XIIa heavy chain;Beta-factor XIIa part 1;Coagulation factor XIIa light chain (Beta-factor XIIa part 2)]	0.760816	0.0503009	40	40	40	64.7	64.7	64.7	67.791	0	323.31	730330000000	2165	32.8668	32.4306	33.0412	33.2084	32.9106	32.7819	33.4495	32.8004	33.6086	32.3657	33.6405	33.4282	32.7915	34.2065	32.8097	32.8299	33.3836	33.5479	33.3076	33.4621
Q8N1C3	GABRG1	Gamma-aminobutyric acid receptor subunit gamma-1 (GABA(A) receptor subunit gamma-1)	0.759603	0.351829	2	2	2	6.9	6.9	6.9	53.594	0.0031813	5.4627	66923000000	95	29.1695	28.5139	28.0918	27.6239	30.1693	30.536	29.4165	30.3551	28.5842	29.7213	28.0426	28.6179	30.1643	30.4558	30.4182	30.6203	29.4196	29.9407	29.2243	29.2447
P06396	GSN	Gelsolin (AGEL) (Actin-depolymerizing factor) (ADF) (Brevin)	0.752917	0.0479072	83	83	43	86.6	86.6	56	85.696	0	323.31	1893200000000	5877	34.0146	34.0161	34.947	35.0551	34.0579	34.1523	34.8834	34.4348	35.3419	34.5576	35.0901	34.7467	34.6372	34.7852	35.2847	34.5441	34.556	34.9214	35.4933	35.4965
P16070	CD44	CD44 antigen (CDw44) (Epican) (Extracellular matrix receptor III) (ECMR-III) (GP90 lymphocyte homing/adhesion receptor) (HUTCH-I) (Heparan sulfate proteoglycan) (Hermes antigen) (Hyaluronate receptor) (Phagocytic glycoprotein 1) (PGP-1) (Phagocytic glycoprotein I) (PGP-I) (CD antigen CD44)	0.749294	0.0800098	5	5	5	6.3	6.3	6.3	81.537	0	200.34	66240000000	282	29.9319	29.5951	29.9204	28.9957	30.3211	30.2758	29.1323	29.7307	29.8017	30.8721	29.5648	29.8043	30.3388	30.7487	30.3754	30.3995	30.5108	30.5085	30.8176	29.672
Q96NZ9	PRAP1	Proline-rich acidic protein 1 (Epididymis tissue protein Li 178) (Uterine-specific proline-rich acidic protein)	0.749268	0.0175038	3	3	3	29.1	29.1	29.1	17.207	0	26.264	9002800000	98	26.925	27.2799	26.5878	26.5873	26.8832	26.7511	26.5547	26.2218	26.5979	26.7525	26.774	26.7905	26.7951	26.9384	27.5422	27.8212	27.7676	27.0769	26.9943	26.8053
Q15848	ADIPOQ	Adiponectin (30 kDa adipocyte complement-related protein) (Adipocyte complement-related 30 kDa protein) (ACRP30) (Adipocyte, C1q and collagen domain-containing protein) (Adipose most abundant gene transcript 1 protein) (apM-1) (Gelatin-binding protein)	0.747742	0.636192	2	2	2	12.3	12.3	12.3	26.413	0	158.55	3881300000	31	NaN	NaN	25.3118	NaN	NaN	NaN	25.5447	NaN	25.8075	NaN	23.7586	NaN	26.1693	26.0855	27.6613	NaN	NaN	NaN	NaN	26.1955
P22105	TNXB	Tenascin-X (TN-X) (Hexabrachion-like protein)	0.747672	0.569089	67	67	67	27.3	27.3	27.3	458.22	0	323.31	16753000000	319	26.8754	NaN	26.3615	28.7121	NaN	NaN	24.764	24.828	28.0145	NaN	28.8552	27.8098	25.3648	27.8095	27.6857	26.5275	25.3304	27.295	27.9301	25.5132
P19823	ITIH2	Inter-alpha-trypsin inhibitor heavy chain H2 (ITI heavy chain H2) (ITI-HC2) (Inter-alpha-inhibitor heavy chain 2) (Inter-alpha-trypsin inhibitor complex component II) (Serum-derived hyaluronan-associated protein) (SHAP)	0.738143	0.0136875	71	71	58	58.4	58.4	56	106.46	0	323.31	4072200000000	9595	34.6796	35.2355	35.5016	34.9842	35.1079	35.2851	35.5173	35.7547	35.4854	36.1311	36.1152	36.2614	36.0898	35.3549	35.5569	35.535	35.9704	35.8882	35.5873	35.7036
P23470	PTPRG	Receptor-type tyrosine-protein phosphatase gamma (Protein-tyrosine phosphatase gamma) (R-PTP-gamma) (EC 3.1.3.48)	0.735214	0.155666	4	4	4	5.7	5.7	5.7	162	0	208.61	3442900000	88	25.1046	24.7699	26.2088	25.7848	NaN	26.3776	25.9667	NaN	25.8854	26.9014	25.4545	25.4087	26.0354	26.1989	27.0005	26.8484	26.7613	26.7568	26.7161	26.0059
Q9UGM5	FETUB	Fetuin-B (16G2) (Fetuin-like protein IRL685) (Gugu)	0.735103	0.0074855	24	24	24	64.1	64.1	64.1	42.054	0	323.31	110930000000	554	30.1814	30.6307	29.7962	30.9252	30.4506	30.2189	30.7006	30.3409	29.5834	30.2977	30.5889	30.8607	30.6172	30.3764	30.8954	30.4739	30.9749	30.8952	30.7888	31.094
Q7Z7G0	ABI3BP	Target of Nesh-SH3 (Tarsh) (ABI gene family member 3-binding protein) (Nesh-binding protein) (NeshBP)	0.734666	0.377003	21	21	21	22.7	22.7	22.7	118.64	0	323.31	43726000000	417	29.7778	28.6488	29.8411	29.4311	NaN	25.3066	28.8875	29.7083	30.3207	29.5703	29.4946	29.2317	29.0727	29.373	29.8407	28.7397	29.4748	30.0887	29.865	29.8143
P43121	MCAM	Cell surface glycoprotein MUC18 (Cell surface glycoprotein P1H12) (Melanoma cell adhesion molecule) (Melanoma-associated antigen A32) (Melanoma-associated antigen MUC18) (S-endo 1 endothelial-associated antigen) (CD antigen CD146)	0.732278	0.0428836	9	9	9	24.9	24.9	24.9	71.607	0	167.39	9597000000	125	26.8713	26.9916	27.0334	25.8572	27.7624	27.1497	27.7598	27.497	27.5046	26.9931	27.6678	27.7405	27.8971	27.811	27.4294	27.3965	28.057	27.6499	27.4092	26.857
P36955	SERPINF1	Pigment epithelium-derived factor (PEDF) (Cell proliferation-inducing gene 35 protein) (EPC-1) (Serpin F1)	0.730325	3.9883e-05	44	44	36	76.8	76.8	70.8	46.312	0	323.31	814570000000	2527	33.0691	32.8244	33.047	33.3077	33.4209	32.9268	32.9977	33.3224	33.5357	33.2793	33.4996	33.6825	33.6393	33.8318	33.6504	33.5965	33.8289	33.5845	33.4865	33.4648
Q8WVN6	SECTM1	Secreted and transmembrane protein 1 (Protein K-12)	0.72907	0.233334	1	1	1	7.7	7.7	7.7	27.039	0	115.83	949090000	23	24.8713	NaN	24.2277	25.3078	NaN	NaN	NaN	NaN	24.3686	NaN	25.2527	NaN	NaN	NaN	NaN	NaN	NaN	NaN	25.4316	24.7648
O95497	VNN1	Pantetheinase (EC 3.5.1.92) (Pantetheine hydrolase) (Tiff66) (Vascular non-inflammatory molecule 1) (Vanin-1)	0.719402	0.476408	8	8	8	26.7	26.7	26.7	57.011	0	216.39	2951400000	47	NaN	NaN	NaN	25.385	25.3493	23.9422	25.5161	NaN	NaN	NaN	25.9149	27.205	25.9826	24.8719	NaN	NaN	NaN	25.1882	23.977	NaN
Q96PD5	PGLYRP2	N-acetylmuramoyl-L-alanine amidase (EC 3.5.1.28) (Peptidoglycan recognition protein 2) (Peptidoglycan recognition protein long) (PGRP-L)	0.713829	0.00551549	35	35	32	70.1	70.1	62.5	62.216	0	323.31	644940000000	1974	31.8791	32.4084	32.6862	32.0954	32.8474	33.176	32.7288	32.7874	32.7566	33.2301	33.1636	32.7158	32.9839	33.3021	33.1592	33.4062	33.0135	33.3933	33.396	32.9253
Q13740	ALCAM	CD166 antigen (Activated leukocyte cell adhesion molecule) (CD antigen CD166)	0.713254	0.245975	10	10	10	19	19	19	65.102	0	36.304	1999300000	42	25.0159	NaN	25.5354	NaN	NaN	NaN	25.1319	24.5811	25.9675	26.7852	25.3984	25.8052	26.2052	25.423	27.2196	25.308	26.7275	26.6761	25.1501	NaN
P19827	ITIH1	Inter-alpha-trypsin inhibitor heavy chain H1 (ITI heavy chain H1) (ITI-HC1) (Inter-alpha-inhibitor heavy chain 1) (Inter-alpha-trypsin inhibitor complex component III) (Serum-derived hyaluronan-associated protein) (SHAP)	0.711053	0.0608519	68	68	68	63.9	63.9	63.9	101.39	0	323.31	2807200000000	9697	33.8888	34.441	35.3315	33.8448	34.2321	34.2407	34.6695	35.0206	35.5721	35.1704	35.7824	35.9191	34.8164	34.6132	34.5488	34.9346	35.0932	35.0821	34.8977	35.6436
P15144	ANPEP	Aminopeptidase N (AP-N) (hAPN) (EC 3.4.11.2) (Alanyl aminopeptidase) (Aminopeptidase M) (AP-M) (Microsomal aminopeptidase) (Myeloid plasma membrane glycoprotein CD13) (gp150) (CD antigen CD13)	0.701028	0.00275553	7	7	7	8.8	8.8	8.8	109.54	0	58.041	5392200000	78	25.9057	26.0471	25.997	26.0033	25.8004	26.281	26.1003	26.5176	26.067	26.7691	26.1519	26.4679	26.5147	26.3778	27.1628	26.5963	26.6838	27.2503	26.4045	27.003
P16035	TIMP2	Metalloproteinase inhibitor 2 (CSC-21K) (Tissue inhibitor of metalloproteinases 2) (TIMP-2)	0.700035	0.0301499	10	10	10	55.5	55.5	55.5	24.399	0	323.31	29230000000	217	28.4562	28.9299	28.5627	27.7225	28.9606	28.7079	28.924	28.7507	28.2245	29.1431	28.6432	28.4814	28.8863	29.1441	30.0113	29.5993	29.7127	29.3664	29.3088	28.3736
P05543	SERPINA7	Thyroxine-binding globulin (Serpin A7) (T4-binding globulin)	0.698461	0.0420106	23	23	18	50.4	50.4	46.7	46.324	0	323.31	135480000000	1029	30.0432	30.4348	30.5265	30.8351	29.5366	30.2577	30.9111	31.3497	31.8921	30.3561	30.904	30.7564	30.851	31.2947	31.0373	30.8689	31.7084	31.6156	30.9692	31.3147
O15335	CHAD	Chondroadherin (Cartilage leucine-rich protein)	0.695354	0.446412	9	9	9	43.5	43.5	43.5	40.475	0	134.56	4545600000	63	27.0709	NaN	24.6502	26.2035	NaN	NaN	NaN	NaN	NaN	NaN	25.8743	24.9584	28.5719	26.5247	26.8091	26.973	26.1986	26.919	26.3795	25.7822
Q16610	ECM1	Extracellular matrix protein 1 (Secretory component p85)	0.68914	0.0124785	38	38	38	74.4	74.4	74.4	60.673	0	323.31	301740000000	1837	31.3155	32.1882	32.2056	30.9133	32.3858	32.2692	32.3112	31.9343	32.1181	32.7097	32.105	32.2399	32.5538	32.8072	32.4165	32.7269	32.5845	33.0579	32.8836	32.3471
O00391	QSOX1	Sulfhydryl oxidase 1 (hQSOX) (EC 1.8.3.2) (Quiescin Q6)	0.685355	0.0299332	23	23	23	36.5	36.5	36.5	82.577	0	323.31	23183000000	354	27.7946	27.5873	28.2736	27.7665	27.4218	26.619	28.5679	28.5054	28.4047	27.1004	28.4434	28.3799	27.8124	28.5371	28.6941	28.4064	28.4452	28.6402	28.4866	27.6468
P12109	COL6A1	Collagen alpha-1(VI) chain	0.678371	0.450553	16	16	16	23.9	23.9	23.9	108.53	0	318.23	6957300000	91	NaN	NaN	NaN	NaN	NaN	NaN	24.9128	25.138	25.575	NaN	26.8083	24.2107	26.8322	23.5935	26.7223	26.8909	25.1744	26.3065	26.0808	25.0649
P43652	AFM	Afamin (Alpha-albumin) (Alpha-Alb)	0.677907	0.000184456	77	77	77	80.3	80.3	80.3	69.068	0	323.31	1914800000000	5838	34.1208	34.0995	34.3932	34.3134	34.8681	34.056	34.9266	34.7876	34.5202	34.5473	34.9575	35.2386	34.6216	35.0244	35.058	34.8336	35.0927	35.1954	34.9448	35.2745
Q14118	DAG1	Dystroglycan (Dystrophin-associated glycoprotein 1) [Cleaved into: Alpha-dystroglycan (Alpha-DG);Beta-dystroglycan (Beta-DG)]	0.667429	0.24859	3	3	3	8.2	8.2	8.2	97.44	0	62.854	2601300000	33	NaN	24.8059	24.6723	24.5182	NaN	NaN	NaN	26.1624	25.5137	NaN	25.5004	24.5209	24.2724	26.0476	26.1729	NaN	NaN	26.0513	26.1737	27.0035
Q14767	LTBP2	Latent-transforming growth factor beta-binding protein 2 (LTBP-2)	0.66277	0.492606	15	15	15	11.7	11.7	11.7	195.05	0	323.31	4657400000	73	25.7328	26.7394	NaN	NaN	NaN	NaN	NaN	23.6802	NaN	NaN	28.4153	24.9949	27.0331	25.3307	25.6909	NaN	25.7324	25.1686	26.5479	24.8843
Q16627	CCL14	C-C motif chemokine 14 (Chemokine CC-1/CC-3) (HCC-1/HCC-3) (HCC-1(1-74)) (NCC-2) (Small-inducible cytokine A14) [Cleaved into: HCC-1(3-74);HCC-1(4-74);HCC-1(9-74)]	0.662335	0.038585	7	7	7	63.4	63.4	63.4	10.678	0	273.89	9839700000	91	26.1374	26.5267	27.3391	27.3235	27.2146	NaN	27.1272	26.9864	26.9301	NaN	27.3926	26.9338	NaN	27.2118	NaN	NaN	28.0265	27.3632	27.2535	28.616
Q92820	GGH	Gamma-glutamyl hydrolase (EC 3.4.19.9) (Conjugase) (GH) (Gamma-Glu-X carboxypeptidase)	0.662279	0.147042	8	8	8	25.2	25.2	25.2	35.964	0	30.639	894430000	29	NaN	NaN	24.5416	NaN	NaN	24.7618	NaN	NaN	24.5881	NaN	24.6869	24.3576	NaN	24.8382	25.4745	25.3326	26.3724	25.1384	NaN	25.5994
P30530	AXL	Tyrosine-protein kinase receptor UFO (EC 2.7.10.1) (AXL oncogene)	0.650539	0.221363	2	2	2	2.6	2.6	2.6	98.336	0	24.386	1330700000	22	25.7356	NaN	NaN	NaN	NaN	NaN	24.4266	NaN	NaN	25.3713	25.3212	24.5281	24.7483	26.3793	26.6462	26.202	26.1843	26.3972	26.1247	25.4501
P25311	AZGP1	Zinc-alpha-2-glycoprotein (Zn-alpha-2-GP) (Zn-alpha-2-glycoprotein)	0.643767	0.000702767	37	37	37	69.1	69.1	69.1	34.258	0	323.31	3167900000000	4660	34.764	35.4097	34.653	35.6861	35.637	35.4091	35.5195	35.6054	35.4741	35.5359	35.6905	35.5835	35.701	36.5621	35.8295	36.1194	36.1117	35.8014	36.1997	36.4488
P12955	PEPD	Xaa-Pro dipeptidase (X-Pro dipeptidase) (EC 3.4.13.9) (Imidodipeptidase) (Peptidase D) (Proline dipeptidase) (Prolidase)	0.643748	0.158823	11	11	11	34.1	34.1	34.1	54.548	0	323.31	5183400000	63	NaN	NaN	24.6466	NaN	NaN	NaN	25.085	25.3794	26.1338	NaN	25.5419	26.2153	25.9077	NaN	24.8267	25.6155	NaN	26.4319	25.8163	27.2179
P15151	PVR	Poliovirus receptor (Nectin-like protein 5) (NECL-5) (CD antigen CD155)	0.639	0.0246152	5	5	5	13.9	13.9	13.9	45.302	0	145.81	3701700000	34	25.5429	24.7194	25.9829	26.52	26.4113	26.3574	25.4719	25.7948	25.574	26.1869	26.4047	26.4023	26.5115	NaN	NaN	NaN	NaN	26.6905	26.5022	NaN
Q01459	CTBS	Di-N-acetylchitobiase (EC 3.2.1.-)	0.636309	0.0504207	9	9	9	31.7	31.7	31.7	43.759	0	168.69	11896000000	153	27.2391	28.1402	27.7812	27.3345	26.5475	27.9343	27.5465	NaN	25.7518	27.9998	27.7818	27.8664	27.9803	27.868	28.7809	28.9085	28.5579	27.8484	27.4071	27.1614
P00746	CFD	Complement factor D (EC 3.4.21.46) (Adipsin) (C3 convertase activator) (Properdin factor D)	0.633264	0.00108434	16	16	16	64.8	64.8	64.8	27.033	0	323.31	320560000000	1104	31.7851	31.5849	31.6091	31.3173	31.6347	31.2994	32.0479	32.611	31.8999	32.319	32.5399	32.0756	32.4266	32.6112	32.7809	32.2154	31.8671	32.4846	32.8935	32.8048
P05452	CLEC3B	Tetranectin (TN) (C-type lectin domain family 3 member B) (Plasminogen kringle 4-binding protein)	0.633061	0.000394602	21	21	15	75.2	75.2	58.9	22.537	0	323.31	580920000000	1418	32.3326	32.7672	33.0797	32.7337	32.8451	32.67	33.4169	33.286	33.3127	32.8108	33.2947	33.3228	33.1141	33.8632	33.8654	33.2748	33.3678	33.8772	34.0589	33.8116
Q06828	FMOD	Fibromodulin (FM) (Collagen-binding 59 kDa protein) (Keratan sulfate proteoglycan fibromodulin) (KSPG fibromodulin)	0.62072	0.24267	5	5	5	19.4	19.4	19.4	43.178	0	116.36	3076000000	40	25.2404	NaN	24.5123	NaN	NaN	NaN	NaN	25.6354	NaN	25.3427	25.4375	NaN	23.9096	25.9236	26.4502	25.7143	NaN	26.743	26.9166	NaN
P51884	LUM	Lumican (Keratan sulfate proteoglycan lumican) (KSPG lumican)	0.616594	0.0214597	31	31	31	58.9	58.9	58.9	38.429	0	323.31	1056600000000	2768	32.5497	33.6321	34.0357	32.5425	33.9004	34.1579	33.5797	34.5447	33.672	34.6026	34.8735	34.2041	33.6611	34.5171	34.693	34.4365	34.457	35.1635	34.6665	33.521
Q9Y5Y7	LYVE1	Lymphatic vessel endothelial hyaluronic acid receptor 1 (LYVE-1) (Cell surface retention sequence-binding protein 1) (CRSBP-1) (Extracellular link domain-containing protein 1) (Hyaluronic acid receptor)	0.608189	0.0804358	9	9	9	25.8	25.8	25.8	35.213	0	107.24	6505500000	76	23.757	NaN	25.8315	26.0449	25.3326	26.2125	26.7772	26.5026	26.1113	27.4591	26.8359	27.6279	26.7057	26.819	27.6784	25.5711	26.5115	26.2123	26.7581	26.4862
O75116	ROCK2	Rho-associated protein kinase 2 (EC 2.7.11.1) (Rho kinase 2) (Rho-associated, coiled-coil-containing protein kinase 2) (Rho-associated, coiled-coil-containing protein kinase II) (ROCK-II) (p164 ROCK-2)	0.603293	0.0473606	3	3	3	3.5	3.5	3.5	160.9	0.0032051	5.8937	32673000000	22	26.8324	28.1731	28.2737	27.1381	28.599	28.4908	28.2276	28.4137	26.9249	28.3702	27.2487	28.5347	28.8711	29.0171	29.3821	28.7406	28.0796	28.0699	30.3417	28.4488
P02753	RBP4	Retinol-binding protein 4 (Plasma retinol-binding protein) (PRBP) (RBP) [Cleaved into: Plasma retinol-binding protein(1-182);Plasma retinol-binding protein(1-181);Plasma retinol-binding protein(1-179);Plasma retinol-binding protein(1-176)]	0.59786	0.0018633	26	26	26	86.1	86.1	86.1	23.01	0	323.31	2026000000000	9020	33.2263	33.3567	33.6106	34.7987	34.0731	33.0806	33.7164	34.2782	33.5725	34.0719	34.7165	35.0262	34.6389	34.64	34.3251	34.8085	33.7092	34.1943	34.4878	34.6598
Q14520	HABP2	Hyaluronan-binding protein 2 (EC 3.4.21.-) (Factor VII-activating protease) (Factor seven-activating protease) (FSAP) (Hepatocyte growth factor activator-like protein) (Plasma hyaluronan-binding protein) [Cleaved into: Hyaluronan-binding protein 2 50 kDa heavy chain;Hyaluronan-binding protein 2 50 kDa heavy chain alternate form;Hyaluronan-binding protein 2 27 kDa light chain;Hyaluronan-binding pr…	0.589221	0.00176566	23	23	23	38.4	38.4	38.4	62.671	0	323.31	104340000000	653	30.0672	30.6191	29.9502	30.2521	29.6264	29.7649	29.9688	30.6059	30.56	30.9544	30.6759	30.5238	31.7382	30.1619	31.2331	30.9626	30.743	31.0871	31.1846	31.6901
P41439	FOLR3	Folate receptor gamma (FR-gamma) (Folate receptor 3)	0.588694	0.478291	12	12	9	46.1	46.1	34.2	27.638	0	184.22	1793900000	67	NaN	25.2715	20.9826	NaN	NaN	NaN	21.2842	24.6947	NaN	26.3094	24.8467	23.6622	26.2578	NaN	23.8138	22.7519	24.9132	25.0646	NaN	NaN
P08697	SERPINF2	Alpha-2-antiplasmin (Alpha-2-AP) (Alpha-2-plasmin inhibitor) (Alpha-2-PI) (Serpin F2)	0.58641	1.30539e-05	34	34	34	71.7	71.7	71.7	54.565	0	323.31	464990000000	1720	31.902	31.6352	32.1101	32.0579	32.2271	32.1833	32.3951	32.1426	32.6673	31.8267	32.6944	32.5649	32.8461	32.8186	32.9656	32.5066	32.9143	32.8876	33.1335	33.5158
P39060	COL18A1	Collagen alpha-1(XVIII) chain [Cleaved into: Endostatin;Non-collagenous domain 1 (NC1)]	0.569054	0.00479591	7	7	7	5	5	5	178.19	0	107.06	4899300000	73	NaN	26.0878	25.347	26.1327	25.208	24.773	26.2414	26.42	26.5961	25.4555	26.6994	26.4243	NaN	26.8937	26.8747	26.5743	NaN	27.062	26.184	26.2492
Q09666	AHNAK	Neuroblast differentiation-associated protein AHNAK (Desmoyokin)	0.568092	0.0111474	18	18	18	12.7	12.7	12.7	629.09	0	56.875	20290000000	72	27.3438	26.8612	NaN	27.3359	27.6815	27.9152	26.4361	26.8953	NaN	27.9979	27.8689	27.9887	28.7366	28.5721	27.6303	28.441	28.4906	27.914	26.7406	28.8587
Q16270	IGFBP7	Insulin-like growth factor-binding protein 7 (IBP-7) (IGF-binding protein 7) (IGFBP-7) (IGFBP-rP1) (MAC25 protein) (PGI2-stimulating factor) (Prostacyclin-stimulating factor) (Tumor-derived adhesion factor) (TAF)	0.563114	0.00726061	9	9	9	44.3	44.3	44.3	29.13	0	323.31	14572000000	155	27.8138	27.3163	26.7981	27.7149	28.2355	NaN	27.092	27.7956	26.9061	28.129	28.0988	27.0728	28.5817	28.7449	29.3322	28.9334	28.6996	27.8852	28.365	27.9062
P01034	CST3	Cystatin-C (Cystatin-3) (Gamma-trace) (Neuroendocrine basic polypeptide) (Post-gamma-globulin)	0.56203	7.13508e-05	13	13	13	67.1	67.1	67.1	15.799	0	323.31	219010000000	814	31.0409	30.4841	30.6614	30.7647	30.15	30.3849	30.3068	30.7633	30.1402	30.506	31.0037	30.593	30.8449	31.6016	31.9362	31.518	31.2455	31.516	31.7648	31.4915
P08123	COL1A2	Collagen alpha-2(I) chain (Alpha-2 type I collagen)	0.561677	0.0150296	20	20	20	19	19	19	129.31	0	323.31	46120000000	297	28.5109	28.3848	28.6627	26.7193	28.2082	28.9835	28.9384	29.4414	28.3696	29.6587	29.1813	28.4599	29.9832	29.845	29.9027	29.9843	29.2423	29.7234	29.1844	28.693
Q12805	EFEMP1	EGF-containing fibulin-like extracellular matrix protein 1 (Extracellular protein S1-5) (Fibrillin-like protein) (Fibulin-3) (FIBL-3)	0.559147	0.00476035	23	23	23	45.8	45.8	45.8	54.64	0	323.31	135800000000	815	30.0268	30.8749	30.6711	29.5896	29.891	29.9704	29.9317	31.4868	31.0913	31.3455	30.6419	31.4654	31.4461	31.3555	31.38	31.0839	30.629	32.1156	31.7739	31.3747
Q96IY4	CPB2	Carboxypeptidase B2 (EC 3.4.17.20) (Carboxypeptidase U) (CPU) (Plasma carboxypeptidase B) (pCPB) (Thrombin-activable fibrinolysis inhibitor) (TAFI)	0.559118	0.000814476	24	24	24	58.6	58.6	58.6	48.424	0	323.31	108150000000	629	29.839	28.8661	30.363	29.9654	30.3328	30.1664	30.1244	30.2973	30.4578	30.0342	30.7396	30.3856	30.99	31.026	31.1436	31.3064	31.72	30.6495	30.0172	30.8561
P09486	SPARC	SPARC (Basement-membrane protein 40) (BM-40) (Osteonectin) (ON) (Secreted protein acidic and rich in cysteine)	0.558588	0.301454	8	8	8	32.3	32.3	32.3	34.632	0	105.1	5304200000	90	NaN	NaN	25.9733	NaN	NaN	NaN	25.8092	25.7384	NaN	NaN	27.7707	27.2875	23.6422	27.4001	27.173	25.8329	26.8913	27.6729	26.4535	NaN
P08572	COL4A2	Collagen alpha-2(IV) chain [Cleaved into: Canstatin]	0.55763	0.029404	2	2	2	1.5	1.5	1.5	167.55	0.001292	16.694	672210000	10	24.8385	NaN	NaN	NaN	NaN	NaN	23.8243	NaN	NaN	25.0949	NaN	NaN	25.4803	25.3371	25.6805	25.0939	24.935	25.4363	26.0365	NaN
P41222	PTGDS	Prostaglandin-H2 D-isomerase (EC 5.3.99.2) (Beta-trace protein) (Cerebrin-28) (Glutathione-independent PGD synthase) (Lipocalin-type prostaglandin-D synthase) (Prostaglandin-D2 synthase) (PGD2 synthase) (PGDS) (PGDS2)	0.552974	0.0661062	8	8	8	52.1	52.1	52.1	21.029	0	281.77	61760000000	277	27.8244	28.3754	29.427	27.625	31.0821	29.2995	29.3967	30.357	30.2113	31.1399	30.4034	30.5982	29.141	30.7992	30.4352	30.6698	30.2468	30.4049	31.0852	29.5017
Q9UKN7	MYO15A	Unconventional myosin-XV (Unconventional myosin-15)	0.55297	0.160217	3	3	3	1.5	1.5	1.5	395.29	0.0098135	4.0579	1225300000	11	NaN	NaN	NaN	25.1528	NaN	NaN	26.0018	25.6483	25.6691	NaN	NaN	NaN	NaN	27.0406	27.0413	NaN	NaN	25.3361	NaN	NaN
Q5T1B0	AXDND1	Axonemal dynein light chain domain-containing protein 1	0.549991	0.272276	2	2	2	3	3	3	118.03	0.01005	4.3258	15392000000	5	26.1562	NaN	26.538	26.575	NaN	NaN	NaN	25.647	25.7877	25.2703	28.1854	29.7841	NaN	26.2505	NaN	25.8519	NaN	25.5397	25.5377	NaN
P08185	SERPINA6	Corticosteroid-binding globulin (CBG) (Serpin A6) (Transcortin)	0.546645	0.0292477	15	15	15	46.9	46.9	46.9	45.14	0	323.31	19223000000	148	NaN	NaN	26.6688	26.9449	26.1093	25.7898	27.2886	25.4823	26.8628	NaN	27.195	28.1395	27.8064	27.6207	28.3125	25.6684	27.444	27.4272	27.0412	26.5536
P08294	SOD3	Extracellular superoxide dismutase [Cu-Zn] (EC-SOD) (EC 1.15.1.1)	0.542939	0.00224892	12	12	12	61.2	61.2	61.2	25.851	0	323.31	79523000000	545	30.2671	28.8184	29.5167	30.02	29.252	28.6277	29.4887	29.6677	30.0024	29.9077	29.845	29.2581	30.795	30.5534	30.5796	30.7407	31.0397	29.9265	30.974	30.6676
Q99969	RARRES2	Retinoic acid receptor responder protein 2 (Chemerin) (RAR-responsive protein TIG2) (Tazarotene-induced gene 2 protein)	0.541825	0.0162121	4	4	4	32.5	32.5	32.5	18.617	0	46.52	1027100000	24	NaN	NaN	NaN	NaN	NaN	NaN	NaN	25.8556	24.3886	25.4994	25.7904	25.4941	26.2757	25.6953	26.368	26.6694	26.3914	26.1422	26.4953	25.9979
Q9NQ79	CRTAC1	Cartilage acidic protein 1 (68 kDa chondrocyte-expressed protein) (CEP-68) (ASPIC)	0.539575	0.000615542	47	47	47	65.2	65.2	65.2	71.42	0	323.31	609670000000	2384	31.877	32.0777	33.2576	32.0668	33.3411	33.0896	32.9133	32.5465	32.7963	32.683	33.4621	33.1738	32.9209	32.8642	33.8234	33.6439	33.9237	34.0673	33.6268	34.0438
P07355	ANXA2	Annexin A2 (Annexin II) (Annexin-2) (Calpactin I heavy chain) (Calpactin-1 heavy chain) (Chromobindin-8) (Lipocortin II) (Placental anticoagulant protein IV) (PAP-IV) (Protein I) (p36)	0.533063	0.275834	14	14	6	48.1	48.1	15.3	38.604	0	323.31	6969200000	78	26.1856	NaN	23.7514	25.3686	NaN	NaN	25.1358	NaN	NaN	NaN	26.4513	23.6034	NaN	27.2703	27.2239	26.2588	NaN	24.766	NaN	26.5522
Q9UHI8	ADAMTS1	A disintegrin and metalloproteinase with thrombospondin motifs 1 (ADAM-TS 1) (ADAM-TS1) (ADAMTS-1) (EC 3.4.24.-) (METH-1)	0.529972	0.0589074	2	2	2	4.8	4.8	4.8	105.36	0	24.175	1781100000	7	25.0077	25.3	NaN	NaN	NaN	NaN	24.1354	25.9768	26.0992	NaN	NaN	NaN	26.2084	26.0965	NaN	26.3492	NaN	26.2251	NaN	NaN
P98160	HSPG2	Basement membrane-specific heparan sulfate proteoglycan core protein (HSPG) (Perlecan) (PLC) [Cleaved into: Endorepellin;LG3 peptide]	0.528316	0.000568996	64	64	64	21.2	21.2	21.2	468.83	0	323.31	45993000000	547	29.1106	28.0283	28.5729	27.9414	29.0978	28.3851	28.8104	29.5261	28.6644	29.9218	29.4839	29.154	29.6989	30.0109	30.0898	29.9724	29.6889	29.5457	30.0559	29.5637
P14555	PLA2G2A	Phospholipase A2, membrane associated (EC 3.1.1.4) (GIIC sPLA2) (Group IIA phospholipase A2) (Non-pancreatic secretory phospholipase A2) (NPS-PLA2) (Phosphatidylcholine 2-acylhydrolase 2A)	0.522796	0.128409	11	11	11	59.7	59.7	59.7	16.083	0	323.31	39619000000	222	29.6376	29.0653	27.531	28.3081	26.5859	29.9466	28.3213	28.3892	25.2251	26.3226	27.4315	28.7039	31.4634	29.032	29.4281	28.3229	29.2015	28.424	28.5003	28.1818
O14498	ISLR	Immunoglobulin superfamily containing leucine-rich repeat protein	0.51123	0.0216282	8	8	8	29.2	29.2	29.2	45.997	0	323.31	12364000000	146	26.1706	26.1233	27.1844	24.6454	26.9071	27.169	26.7301	27.2464	26.8868	27.0177	28.127	26.7142	25.781	28.0883	28.1923	27.1158	28.2615	28.8565	27.6854	26.9383
P48745	NOV	Protein NOV homolog (NovH) (CCN family member 3) (Insulin-like growth factor-binding protein 9) (IBP-9) (IGF-binding protein 9) (IGFBP-9) (Nephroblastoma-overexpressed gene protein homolog)	0.507126	0.0687885	7	7	7	25.5	25.5	25.5	39.162	0	174.35	1960800000	34	NaN	NaN	NaN	NaN	NaN	NaN	24.7845	26.2867	NaN	26.0596	27.2174	25.5187	NaN	25.7326	26.9652	27.0936	26.9615	27.0937	26.9361	NaN
Q9UKY7	CDV3	Protein CDV3 homolog	0.498265	0.142944	6	6	6	42.2	42.2	42.2	27.335	0	257.5	5005800000	38	27.524	NaN	26.25	NaN	NaN	27.0845	26.3379	NaN	24.8495	NaN	28.4458	27.3365	26.7313	NaN	NaN	NaN	NaN	NaN	NaN	27.1432
P02461	COL3A1	Collagen alpha-1(III) chain	0.496003	0.063437	16	16	16	10.6	10.6	10.6	138.56	0	323.31	31617000000	272	27.8672	26.4	27.6778	25.0724	26.3797	28.2318	29.072	28.7117	28.2499	28.0188	28.8213	28.8055	27.211	29.2237	29.5591	28.6115	26.6691	29.7814	29.3634	27.7509
Q04756	HGFAC	Hepatocyte growth factor activator (HGF activator) (HGFA) (EC 3.4.21.-) [Cleaved into: Hepatocyte growth factor activator short chain;Hepatocyte growth factor activator long chain]	0.484103	2.1252e-07	24	24	24	42.3	42.3	42.3	70.681	0	323.31	92623000000	713	29.7769	29.9214	29.748	30.2811	29.9254	30.0602	29.9786	30.2113	29.77	30.1952	30.9249	30.6954	31.7082	30.6685	31.5728	30.8657	31.1105	30.8021	31.1822	30.8037
P22692	IGFBP4	Insulin-like growth factor-binding protein 4 (IBP-4) (IGF-binding protein 4) (IGFBP-4)	0.481498	0.0327591	14	14	14	46.5	46.5	46.5	27.934	0	323.31	104580000000	417	30.6161	31.8033	30.2898	29.8639	30.304	26.9817	30.1992	31.49	29.3104	30.8911	30.7244	31.2812	31.4912	31.0135	32.2595	30.7027	30.813	31.4944	31.7988	30.7146
P20908	COL5A1	Collagen alpha-1(V) chain	0.473989	0.00160489	16	16	16	13.7	13.7	13.7	183.56	0	323.31	26535000000	288	28.0795	28.5755	28.4658	26.8553	27.7202	27.331	28.1319	29.5822	28.1326	28.4913	29.0076	29.2375	28.8978	29.738	29.6784	29.1376	29.0118	29.9445	29.4286	28.0545
P30447	HLA-A	HLA class I histocompatibility antigen, A-23 alpha chain (HLA class I histocompatibility antigen, A-9 alpha chain) (MHC class I antigen A*23)	0.472703	0.384339	11	11	4	40.5	40.5	14.8	40.732	0	106.13	4915800000	51	NaN	NaN	23.758	26.3229	NaN	NaN	NaN	25.0206	NaN	NaN	23.8914	NaN	NaN	28.5597	NaN	NaN	NaN	25.5306	26.6939	25.8984
P29279	CTGF	Connective tissue growth factor (CCN family member 2) (Hypertrophic chondrocyte-specific protein 24) (Insulin-like growth factor-binding protein 8) (IBP-8) (IGF-binding protein 8) (IGFBP-8)	0.467837	0.00884548	5	5	5	13.5	13.5	13.5	38.091	0	36.631	6582200000	51	NaN	26.2517	26.3779	24.9764	27.5099	NaN	27.2172	27.7337	26.475	27.1673	27.5965	27.1006	27.4668	28.253	28.6997	28.0612	27.8424	28.1969	28.4245	26.454
P08174	CD55	Complement decay-accelerating factor (CD antigen CD55)	0.463247	0.00790708	10	10	10	32.3	32.3	32.3	41.4	0	323.31	7943900000	101	25.7497	24.843	26.4791	NaN	27.0115	NaN	26.4614	26.516	26.7589	NaN	27.7056	26.73	26.9535	27.4823	28.7578	26.0719	27.1873	27.228	27.5154	28.069
Q13822	ENPP2	Ectonucleotide pyrophosphatase/phosphodiesterase family member 2 (E-NPP 2) (EC 3.1.4.39) (Autotaxin) (Extracellular lysophospholipase D) (LysoPLD)	0.454236	0.000852293	15	15	15	20.6	20.6	20.6	98.993	0	235.03	4671500000	95	25.6035	25.0044	25.604	25.8638	NaN	NaN	26.184	26.6202	25.7042	NaN	26.4065	27.4937	27.1515	NaN	26.2838	26.2426	27.1372	27.4477	27.6517	26.6113
P22891	PROZ	Vitamin K-dependent protein Z	0.446682	0.041895	14	14	14	36	36	36	44.743	0	323.31	13439000000	184	26.5009	28.5157	26.9297	29.1048	24.9501	25.4154	28.8012	27.6001	28.8585	27.3601	29.056	27.9609	29.0924	28.4237	28.1631	28.3889	NaN	29.2924	27.4878	29.2318
P02647	APOA1	Apolipoprotein A-I (Apo-AI) (ApoA-I) (Apolipoprotein A1) [Cleaved into: Proapolipoprotein A-I (ProapoA-I);Truncated apolipoprotein A-I (Apolipoprotein A-I(1-242))]	0.426806	0.0326639	20	20	20	59.9	59.9	59.9	30.777	0	323.31	20657000000	126	23.1237	NaN	26.4363	24.958	NaN	NaN	24.3224	23.8699	26.2668	NaN	26.5314	25.9292	25.2131	NaN	26.1938	26.0717	NaN	26.8567	26.1392	25.5274
P02452	COL1A1	Collagen alpha-1(I) chain (Alpha-1 type I collagen)	0.424401	0.0482341	29	29	28	22.4	22.4	22.4	138.94	0	323.31	123440000000	617	29.2781	29.4578	30.7483	25.2717	28.6525	29.1124	30.7892	31.1846	29.8134	29.5532	31.1287	31.164	30.4316	30.5404	31.2462	30.2379	28.6175	31.0213	31.3232	30.5154
P13987	CD59	CD59 glycoprotein (1F5 antigen) (20 kDa homologous restriction factor) (HRF-20) (HRF20) (MAC-inhibitory protein) (MAC-IP) (MEM43 antigen) (Membrane attack complex inhibition factor) (MACIF) (Membrane inhibitor of reactive lysis) (MIRL) (Protectin) (CD antigen CD59)	0.421667	0.00102155	4	4	4	25.8	25.8	25.8	14.177	0	100.05	9794400000	106	25.707	27.0136	26.6649	26.1167	25.3551	NaN	27.803	27.0928	26.6486	27.4768	27.1574	26.9482	27.8239	28.5311	27.9134	27.7755	28.68	27.6997	28.3938	28.0669
P01023	A2M	Alpha-2-macroglobulin (Alpha-2-M) (C3 and PZP-like alpha-2-macroglobulin domain-containing protein 5)	0.42143	0.204987	44	44	37	41.5	41.5	36.4	163.29	0	323.31	21273000000	218	NaN	NaN	27.2256	NaN	NaN	25.7178	25.9618	24.0387	27.6651	27.1653	25.6397	29.0697	28.8644	25.8044	29.2566	25.1696	NaN	28.9922	NaN	NaN
Q9BY67	CADM1	Cell adhesion molecule 1 (Immunoglobulin superfamily member 4) (IgSF4) (Nectin-like protein 2) (NECL-2) (Spermatogenic immunoglobulin superfamily) (SgIgSF) (Synaptic cell adhesion molecule) (SynCAM) (Tumor suppressor in lung cancer 1) (TSLC-1)	0.416557	0.323683	2	2	2	8.1	8.1	8.1	48.509	0	23.212	7957200000	21	NaN	NaN	28.0254	24.1469	NaN	NaN	NaN	NaN	23.7886	NaN	26.0795	24.284	NaN	28.2215	27.0131	NaN	26.7189	27.1852	NaN	NaN
P35579	MYH9	Myosin-9 (Cellular myosin heavy chain, type A) (Myosin heavy chain 9) (Myosin heavy chain, non-muscle IIa) (Non-muscle myosin heavy chain A) (NMMHC-A) (Non-muscle myosin heavy chain IIa) (NMMHC II-a) (NMMHC-IIA)	0.398601	0.128557	98	98	93	49.1	49.1	46.4	226.53	0	323.31	44382000000	494	28.8203	25.1061	27.9612	23.7266	25.7085	25.616	24.7765	25.7707	NaN	24.966	NaN	NaN	25.4035	28.4443	28.5317	NaN	25.4212	NaN	28.2581	26.8709
P04278	SHBG	Sex hormone-binding globulin (SHBG) (Sex steroid-binding protein) (SBP) (Testis-specific androgen-binding protein) (ABP) (Testosterone-estradiol-binding globulin) (TeBG) (Testosterone-estrogen-binding globulin)	0.393315	0.00763802	22	22	22	72.4	72.4	72.4	43.779	0	323.31	57513000000	476	26.0752	27.3405	28.6054	25.9367	25.8535	28.6754	28.5319	28.5428	28.1957	28.6658	28.679	28.7609	28.63	29.2015	29.4547	29.3016	29.5463	29.4508	29.592	27.2688
Q6UVK1	CSPG4	Chondroitin sulfate proteoglycan 4 (Chondroitin sulfate proteoglycan NG2) (Melanoma chondroitin sulfate proteoglycan) (Melanoma-associated chondroitin sulfate proteoglycan)	0.386066	0.00732753	13	13	13	7.9	7.9	7.9	250.53	0	164.55	2085000000	49	24.3643	NaN	24.7417	NaN	NaN	NaN	23.989	NaN	NaN	NaN	24.987	24.7934	NaN	26.0105	26.4353	26.0074	NaN	26.0462	25.8867	NaN
P49747	COMP	Cartilage oligomeric matrix protein (COMP) (Thrombospondin-5) (TSP5)	0.373991	0.00039767	70	70	53	74.1	74.1	67.9	82.86	0	323.31	1217900000000	3279	34.4035	33.5915	33.3929	35.2871	32.2277	32.0633	32.7484	33.8502	33.5332	33.6915	35.1839	34.2463	35.1976	34.5984	35.4671	34.5286	34.8201	34.9954	35.0924	34.8487
P35443	THBS4	Thrombospondin-4	0.366817	0.00104566	27	22	21	38.6	34.2	32.9	105.87	0	323.31	36502000000	339	28.8195	27.6933	28.5753	28.3444	26.9079	27.4448	27.1098	29.2109	29.0281	29.0204	30.1604	28.8232	29.7292	29.9617	30.5804	29.0815	28.3052	30.4339	30.5085	29.0391
Q92743	HTRA1	Serine protease HTRA1 (EC 3.4.21.-) (High-temperature requirement A serine peptidase 1) (L56) (Serine protease 11)	0.365197	0.00413632	16	16	16	51.9	51.9	51.9	51.286	0	267.01	10263000000	117	26.2391	26.1114	NaN	NaN	NaN	25.5772	NaN	25.9769	NaN	26.1352	27.654	26.1537	28.1514	28.1678	28.128	27.4963	28.0165	27.5751	27.7465	25.5228
P08519	LPA	Apolipoprotein(a) (Apo(a)) (Lp(a)) (EC 3.4.21.-)	0.363181	0.184329	20	18	18	42.6	42.2	42.2	501.31	0	323.31	10737000000	94	24.9671	26.8141	26.3711	23.2876	NaN	NaN	25.6269	25.2908	25.599	NaN	25.8005	26.4423	NaN	NaN	NaN	NaN	NaN	NaN	25.0536	30.2381
P31025	LCN1	Lipocalin-1 (Tear lipocalin) (Tlc) (Tear prealbumin) (TP) (von Ebner gland protein) (VEG protein)	0.360334	0.277811	4	4	4	25.6	25.6	25.6	19.25	0	32.442	1035700000	13	NaN	25.817	NaN	NaN	NaN	26.2052	26	26.118	23.0706	NaN	25.5176	NaN	NaN	NaN	29.4963	NaN	NaN	25.7304	NaN	NaN
P05451	REG1A	Lithostathine-1-alpha (Islet cells regeneration factor) (ICRF) (Islet of Langerhans regenerating protein) (REG) (Pancreatic stone protein) (PSP) (Pancreatic thread protein) (PTP) (Regenerating islet-derived protein 1-alpha) (REG-1-alpha) (Regenerating protein I alpha)	0.360016	0.00209231	7	7	7	49.4	49.4	49.4	18.731	0	97.948	12903000000	78	25.0155	27.3243	NaN	25.2571	26.3158	26.0905	26.4658	26.7226	25.7834	28.0446	28.4832	26.3673	28.6014	28.1591	27.5876	27.727	26.9486	27.6833	29.1221	27.4139
P02751	FN1	Fibronectin (FN) (Cold-insoluble globulin) (CIG) [Cleaved into: Anastellin;Ugl-Y1;Ugl-Y2;Ugl-Y3]	0.357519	0.00163198	166	166	166	69	69	69	262.62	0	323.31	3683000000000	7873	34.87	34.4494	36.2342	33.2179	34.4532	32.6147	35.2775	33.5806	33.6279	32.9396	36.7775	36.0689	34.9353	35.7244	35.5764	35.3154	35.0427	35.8818	35.7393	35.0424
P24592	IGFBP6	Insulin-like growth factor-binding protein 6 (IBP-6) (IGF-binding protein 6) (IGFBP-6)	0.354757	9.20491e-06	10	10	10	56.7	56.7	56.7	25.322	0	323.31	115160000000	546	29.6233	29.857	29.9603	29.6325	30.7306	30.5312	30.2024	30.6779	30.4599	31.423	31.637	31.1031	31.0032	32.2517	32.6261	32.2548	31.4436	31.6379	32.0167	32.075
P07998	RNASE1	Ribonuclease pancreatic (EC 3.1.27.5) (HP-RNase) (RIB-1) (RNase UpI-1) (Ribonuclease 1) (RNase 1) (Ribonuclease A) (RNase A)	0.335961	5.29834e-06	9	9	9	65.4	65.4	65.4	17.644	0	323.31	124610000000	1143	29.0449	28.0865	28.3596	28.4418	29.7402	28.8388	29.4373	29.6983	29.5537	29.7227	31.3268	30.4269	30.5537	30.2122	31.6234	30.7421	30.2676	30.6309	30.3068	30.5698
Q9Y577	TRIM17	E3 ubiquitin-protein ligase TRIM17 (EC 2.3.2.27) (RING finger protein 16) (RING-type E3 ubiquitin transferase TRIM17) (Testis RING finger protein) (Tripartite motif-containing protein 17)	0.33414	0.136068	1	1	1	2.7	2.7	2.7	54.418	0.0099404	4.1991	8318900000	3	NaN	NaN	NaN	25.5826	NaN	NaN	NaN	25.9114	26.773	NaN	NaN	NaN	NaN	NaN	27.0691	NaN	NaN	26.7405	NaN	29.2019
Q13103	SPP2	Secreted phosphoprotein 24 (Spp-24) (Secreted phosphoprotein 2)	0.3332	0.00277257	1	1	1	5.7	5.7	5.7	24.337	0	78.13	6650900000	43	26.1541	26.4278	26.1184	26.6	26.3466	NaN	26.1787	24.0339	27.1402	26.0593	27.1924	27.4466	NaN	28.3746	28.2155	26.2381	26.1739	27.7782	28.7648	29.1447
Q15582	TGFBI	Transforming growth factor-beta-induced protein ig-h3 (Beta ig-h3) (Kerato-epithelin) (RGD-containing collagen-associated protein) (RGD-CAP)	0.308372	0.00790652	37	37	37	56.8	56.8	56.8	74.68	0	323.31	53554000000	464	27.3051	27.8987	28.9004	25.9938	24.5875	26.764	27.6701	26.6079	27.7737	23.3359	28.6686	29.0462	27.694	28.1222	28.4378	28.6133	26.9064	29.181	28.6819	28.4582
Q02747	GUCA2A	Guanylin (Guanylate cyclase activator 2A) (Guanylate cyclase-activating protein 1) (Guanylate cyclase-activating protein I) (GCAP-I) [Cleaved into: HMW-guanylin;Guanylin]	0.291736	0.00504415	4	4	4	44.3	44.3	44.3	12.388	0.0012407	13.169	1846600000	40	NaN	NaN	NaN	NaN	NaN	NaN	NaN	25.291	23.298	25.9787	NaN	NaN	26.4535	27.1525	26.7331	26.389	26.6312	26.1232	26.7166	26.8662
Q07954	LRP1	Prolow-density lipoprotein receptor-related protein 1 (LRP-1) (Alpha-2-macroglobulin receptor) (A2MR) (Apolipoprotein E receptor) (APOER) (CD antigen CD91) [Cleaved into: Low-density lipoprotein receptor-related protein 1 85 kDa subunit (LRP-85);Low-density lipoprotein receptor-related protein 1 515 kDa subunit (LRP-515);Low-density lipoprotein receptor-related protein 1 intracellular domain (LRP…	0.288968	0.00562144	52	52	52	15	15	15	504.6	0	323.31	37471000000	257	30.2652	27.1135	29.5858	27.5905	26.4905	27.1024	26.7483	28.3638	28.1587	28.4484	31.0581	28.8349	28.226	29.476	31.7232	29.2649	27.6201	30.158	30.6444	30.7717
P05154	SERPINA5	Plasma serine protease inhibitor (Acrosomal serine protease inhibitor) (Plasminogen activator inhibitor 3) (PAI-3) (PAI3) (Protein C inhibitor) (PCI) (Serpin A5)	0.284842	1.96566e-07	12	12	12	38.7	38.7	38.7	45.674	0	209.17	11358000000	159	26.1933	25.9715	26.7893	26.7235	27.6772	25.1277	26.8687	26.7208	26.7442	26.7671	28.3973	28.4886	28.5938	28.7792	28.3467	28.1531	28.3575	28.065	28.3614	28.1584
P29622	SERPINA4	Kallistatin (Kallikrein inhibitor) (Peptidase inhibitor 4) (PI-4) (Serpin A4)	0.273345	0.000560837	24	24	24	58.3	58.3	58.3	48.541	0	323.31	84366000000	658	26.9725	25.7529	29.369	29.265	28.476	28.7952	29.6096	29.6252	30.1146	27.9307	30.2901	30.1292	30.7807	30.0926	31.0292	30.8614	30.8893	30.4187	30.1419	29.9897
Q14515	SPARCL1	SPARC-like protein 1 (High endothelial venule protein) (Hevin) (MAST 9)	0.268621	0.000166147	19	19	19	36.3	36.3	36.3	75.207	0	323.31	11982000000	232	24.6846	NaN	26.84	26.7425	26.0661	NaN	27.2624	27.4502	27.5016	25.349	29.0099	27.5874	27.3002	28.2824	29.117	28.9466	28.4159	28.2409	28.75	28.1838
Q8IUL8	CILP2	Cartilage intermediate layer protein 2 (CILP-2) [Cleaved into: Cartilage intermediate layer protein 2 C1;Cartilage intermediate layer protein 2 C2]	0.259904	0.00965243	18	18	18	21.4	21.4	21.4	126.29	0	323.31	17978000000	172	28.9793	25.6973	NaN	28.2049	27.398	25.3201	24.619	25.0908	26.8776	29.9764	29.0388	28.2616	28.8885	29.1998	30.5553	28.8826	27.8471	28.7772	29.7595	27.2995
P16112	ACAN	Aggrecan core protein (Cartilage-specific proteoglycan core protein) (CSPCP) (Chondroitin sulfate proteoglycan core protein 1) (Chondroitin sulfate proteoglycan 1) [Cleaved into: Aggrecan core protein 2]	0.25578	0.000154782	62	62	62	22.1	22.1	22.1	261.33	0	323.31	872440000000	3911	33.8195	32.3732	32.376	33.3732	30.9366	30.8321	32.0433	34.2808	33.0121	34.1123	34.5905	34.4425	35.4217	34.7095	35.1172	35.0174	33.8958	34.2336	34.5215	34.8798
P13611	VCAN	Versican core protein (Chondroitin sulfate proteoglycan core protein 2) (Chondroitin sulfate proteoglycan 2) (Glial hyaluronate-binding protein) (GHAP) (Large fibroblast proteoglycan) (PG-M)	0.245087	0.000136568	27	27	27	10	10	10	372.82	0	323.31	98234000000	646	29.6417	29.5049	31.1402	28.01	30.0351	28.0997	28.78	30.8006	30.1505	31.2656	31.4592	31.0928	31.7804	31.7342	32.8431	32.3206	30.5916	32.1721	31.9324	31.7882
P10915	HAPLN1	Hyaluronan and proteoglycan link protein 1 (Cartilage-linking protein 1) (Cartilage-link protein) (Proteoglycan link protein)	0.242949	8.70725e-05	13	13	12	43.5	43.5	40.1	40.165	0	157.5	5302100000	60	24.9589	NaN	NaN	NaN	NaN	NaN	NaN	25.6694	25.9308	26.7407	28.4962	27.9713	28.0537	28.0331	26.8968	27.8498	NaN	27.8553	27.3372	28.3027
O75339	CILP	Cartilage intermediate layer protein 1 (CILP-1) (Cartilage intermediate-layer protein) [Cleaved into: Cartilage intermediate layer protein 1 C1;Cartilage intermediate layer protein 1 C2]	0.192439	0.000776162	26	26	26	18.9	18.9	18.9	132.56	0	323.31	61843000000	478	30.747	26.5795	27.6559	30.9148	26.8163	NaN	26.2199	29.3574	29.1131	28.4926	30.587	30.3012	31.6535	30.5428	31.7235	31.3827	30.4909	30.1897	30.8568	30.3765
P08493	MGP	Matrix Gla protein (MGP) (Cell growth-inhibiting gene 36 protein)	0.190951	1.79353e-05	2	2	2	11.7	11.7	11.7	12.353	0	25.259	3659100000	27	NaN	NaN	NaN	NaN	26.0071	23.9864	NaN	25.9898	24.729	25.407	27.8713	26.863	27.3188	27.4982	28.4122	27.7781	28.4996	26.9626	27.6428	27.2792
P24821	TNC	Tenascin (TN) (Cytotactin) (GMEM) (GP 150-225) (Glioma-associated-extracellular matrix antigen) (Hexabrachion) (JI) (Myotendinous antigen) (Neuronectin) (Tenascin-C) (TN-C)	0.179151	0.00214728	42	42	42	25.7	25.7	25.7	240.85	0	323.31	24110000000	273	24.8053	27.3786	25.4541	NaN	24.9039	21.5513	25.4313	27.683	27.1404	25.1456	27.693	28.6934	28.2107	28.1955	28.2188	26.698	26.6855	29.2248	28.2005	NaN
Q9UBP4	DKK3	Dickkopf-related protein 3 (Dickkopf-3) (Dkk-3) (hDkk-3)	0.174939	2.29736e-08	9	9	9	47.7	47.7	47.7	38.39	0	323.31	16709000000	175	25.407	26.12	26.2023	25.6292	26.5889	26.0063	25.8884	26.6174	25.8329	27.1027	29.1472	27.6661	28.2245	27.9005	29.4909	28.9385	28.1831	28.8755	29.6751	28.4445
P02787	TF	Serotransferrin (Transferrin) (Beta-1 metal-binding globulin) (Siderophilin)	0.082755	0.00049425	89	89	88	80.8	80.8	80.8	77.063	0	323.31	638270000000	1284	20.82	24.2775	25.7081	28.3195	22.2478	22.934	22.8154	24.8584	27.0436	22.5686	26.0231	28.2811	26.4465	28.6339	28.1041	27.7054	NaN	27.7364	28.9546	27.9034

## Sheet: Sup Table 2b. AS vs Gout
Accession #	Gene Symbol	Description	Fold change (AS/Gout)	P value	Peptides	Razor + unique peptides	Unique peptides	Sequence coverage [%]	Unique + razor sequence coverage [%]	Unique sequence coverage [%]	Mol. weight [kDa]	Q-value	Score	Intensity	MS/MS Count	LFQ intensity AS1	LFQ intensity AS2	LFQ intensity AS3	LFQ intensity AS4	LFQ intensity AS5	LFQ intensity AS6	LFQ intensity AS7	LFQ intensity AS8	LFQ intensity AS9	LFQ intensity AS10	LFQ intensity Gout1	LFQ intensity Gout2	LFQ intensity Gout3	LFQ intensity Gout4	LFQ intensity Gout5	LFQ intensity Gout6	LFQ intensity Gout7	LFQ intensity Gout8	LFQ intensity Gout9	LFQ intensity Gout10
P00738	HP	Haptoglobin (Zonulin) [Cleaved into: Haptoglobin alpha chain;Haptoglobin beta chain]	5.93275	0.0587069	42	42	42	76.8	76.8	76.8	45.205	0	323.31	184170000000	422	30.8227	29.4991	28.619	34.2766	26.7175	31.1094	28.8081	27.9239	26.3432	-	-	22.8344	24.7996	28.3043	28.5354	28.1341	25.1893	-	29.6483	-
P02743	APCS	Serum amyloid P-component (SAP) (9.5S alpha-1-glycoprotein) [Cleaved into: Serum amyloid P-component(1-203)]	4.8054	0.000688576	12	12	12	32.7	32.7	32.7	25.387	0	323.31	147390000000	458	32.6228	32.9411	33.0008	32.7989	32.4981	33.4634	33.0605	32.8613	33.3359	31.8056	31.3048	32.3059	31.7121	31.3862	31.557	29.7707	31.3106	30.9175	28.6894	26.7877
Q9BXR6	CFHR5	Complement factor H-related protein 5 (FHR-5)	4.5191	0.00802683	22	20	20	50.4	47.6	47.6	64.419	0	256.18	11691000000	149	29.5413	30.3762	28.1093	29.4438	26.5664	29.3411	25.225	27.0295	28.9519	26.4875	24.4911	-	26.7788	27.9217	25.7206	24.7966	23.4396	26.674	26.3642	27.1938
P04003	C4BPA	C4b-binding protein alpha chain (C4bp) (Proline-rich protein) (PRP)	3.30539	0.172103	9	9	9	25.1	25.1	25.1	67.033	0	138.27	1854500000	41	29.0986	24.8074	27.4747	-	-	25.7895	-	-	27.375	-	24.9785	-	24.0902	26.4839	-	-	-	-	-	-
Q15573	TAF1A	TATA box-binding protein-associated factor RNA polymerase I subunit A (RNA polymerase I-specific TBP-associated factor 48 kDa) (TAFI48) (TATA box-binding protein-associated factor 1A) (TBP-associated factor 1A) (Transcription factor SL1) (Transcription initiation factor SL1/TIF-IB subunit A)	3.03167	0.101885	2	2	2	2.9	2.9	2.9	52.675	0.0011507	8.4253	26157000000	48	28.9746	28.6168	25.1096	-	30.0499	30.8057	27.6283	28.2837	24.9222	28.6986	25.3195	-	24.0768	26.3667	27.4445	-	26.0208	28.2548	-	28.1635
P06276	BCHE	Cholinesterase (EC 3.1.1.8) (Acylcholine acylhydrolase) (Butyrylcholine esterase) (Choline esterase II) (Pseudocholinesterase)	2.85743	0.0120213	15	15	15	33.7	33.7	33.7	68.417	0	323.31	21962000000	306	27.8779	28.4385	28.6017	28.8743	28.0211	27.1496	28.3837	28.5068	29.083	28.4572	27.7816	27.1929	28.2081	28.3414	27.4788	24.4301	28.0756	25.5561	24.3574	-
P03956	MMP1	Interstitial collagenase (EC 3.4.24.7) (Fibroblast collagenase) (Matrix metalloproteinase-1) (MMP-1) [Cleaved into: 22 kDa interstitial collagenase;27 kDa interstitial collagenase]	2.74927	0.116093	29	29	29	67.2	67.2	67.2	54.006	0	323.31	44322000000	314	30.6931	30.0621	30.1511	30.7954	27.6389	29.6702	30.978	26.0612	30.596	27.6927	25.3545	29.5588	26.0677	29.6745	29.9137	25.5182	29.8114	27.8997	-	-
P08254	MMP3	Stromelysin-1 (SL-1) (EC 3.4.24.17) (Matrix metalloproteinase-3) (MMP-3) (Transin-1)	2.62527	0.00775156	42	42	42	65.8	65.8	65.8	53.977	0	323.31	496980000000	1981	33.9396	33.6183	34.1816	33.0145	32.6241	33.3735	33.4298	31.1218	34.0078	32.2759	31.0251	32.1782	33.1934	33.2408	32.8331	30.8609	31.7433	32.0266	30.0297	30.5309
P0DOY3	IGLC3	Immunoglobulin lambda constant 3 (Ig lambda chain C region DOT) (Ig lambda chain C region NEWM) (Ig lambda-3 chain C regions)	2.42491	0.0906833	7	7	7	78.3	78.3	78.3	11.265	0	323.31	14161000000	107	28.6724	29.0557	28.5544	27.8964	27.4205	23.8074	27.4226	28.909	26.6701	27.7225	26.6122	25.2759	22.9868	27.8	27.1203	28.1213	28.0121	25.8839	26.9247	24.6144
P02763	ORM1	Alpha-1-acid glycoprotein 1 (AGP 1) (Orosomucoid-1) (OMD 1)	2.35757	0.273405	13	13	10	47.3	47.3	36.8	23.511	0	323.31	78239000000	168	25.8879	23.5713	26.1015	28.6204	-	27.733	26.5295	30.3516	28.2764	-	-	-	26.1312	25.5624	-	-	-	25.5471	26.3457	-
P16930	FAH	Fumarylacetoacetase (FAA) (EC 3.7.1.2) (Beta-diketonase) (Fumarylacetoacetate hydrolase)	2.35355	0.0694494	7	7	7	25.5	25.5	25.5	46.374	0	23.376	1079500000	12	-	-	-	-	-	-	25.1517	25.0912	26.8316	-	-	24.4689	24.0318	24.3127	-	-	25.0132	-	-	-
P22891	PROZ	Vitamin K-dependent protein Z	2.23117	0.109314	14	14	14	36	36	36	44.743	0	323.31	13439000000	184	26.5009	28.5157	26.9297	29.1048	24.9501	25.4154	28.8012	27.6001	28.8585	27.3601	26.9281	27.8079	24.2318	27.2232	26.6122	25.3441	25.5736	-	-	-
P31025	LCN1	Lipocalin-1 (Tear lipocalin) (Tlc) (Tear prealbumin) (TP) (von Ebner gland protein) (VEG protein)	2.2246	0.190216	4	4	4	25.6	25.6	25.6	19.25	0	32.442	1035700000	13	-	25.817	-	-	-	26.2052	26	26.118	23.0706	-	24.8185	24.1027	-	23.0328	-	-	25.2005	-	-	-
P01023	A2M	Alpha-2-macroglobulin (Alpha-2-M) (C3 and PZP-like alpha-2-macroglobulin domain-containing protein 5)	2.18449	0.227163	44	44	37	41.5	41.5	36.4	163.29	0	323.31	21273000000	218	-	-	27.2256	-	-	25.7178	25.9618	24.0387	27.6651	27.1653	27.3797	-	25.6542	24.9442	23.3631	-	23.2021	-	26.4673	-
Q8N1C3	GABRG1	Gamma-aminobutyric acid receptor subunit gamma-1 (GABA(A) receptor subunit gamma-1)	2.09642	0.0252959	2	2	2	6.9	6.9	6.9	53.594	0.0031813	5.4627	66923000000	95	29.1695	28.5139	28.0918	27.6239	30.1693	30.536	29.4165	30.3551	28.5842	29.7213	30.2199	29.2956	28.3704	27.8466	27.4015	27.0988	27.5251	28.0094	28.2805	27.4547
P02741	CRP	C-reactive protein [Cleaved into: C-reactive protein(1-205)]	2.04723	0.322977	9	9	9	29	29	29	25.038	0	107.24	65005000000	258	31.7947	31.4387	31.2774	30.4341	30.5401	31.8177	29.9034	29.6504	30.136	26.0627	26.4749	30.1621	31.4141	28.5433	29.3116	23.2932	29.8646	30.3264	30.037	33.2915
P0C0L4	C4A	Complement C4-A (Acidic complement C4) (C3 and PZP-like alpha-2-macroglobulin domain-containing protein 2) [Cleaved into: Complement C4 beta chain;Complement C4-A alpha chain;C4a anaphylatoxin;C4b-A;C4d-A;Complement C4 gamma chain]	2.02366	0.147005	183	7	6	81.6	5	5	192.78	0	311.83	71246000000	452	29.333	29.7008	30.2119	31.3169	29.7612	30.2192	30.5696	30.5596	31.5291	29.5696	30.4405	30.0716	30.3474	30.7618	30.9399	28.2599	30.0786	29.5865	24.4586	27.6563
P02745	C1QA	Complement C1q subcomponent subunit A	1.97191	0.00318413	9	9	9	29.8	29.8	29.8	26.016	0	323.31	65588000000	376	30.1328	29.449	30.0217	29.843	29.7209	30.0597	30.3015	30.7963	31.3196	29.8411	29.4689	29.8872	29.9183	29.8161	29.1967	28.6246	29.5705	28.2545	29.1575	27.7954
P55774	CCL18	C-C motif chemokine 18 (Alternative macrophage activation-associated CC chemokine 1) (AMAC-1) (CC chemokine PARC) (Dendritic cell chemokine 1) (DC-CK1) (Macrophage inflammatory protein 4) (MIP-4) (Pulmonary and activation-regulated chemokine) (Small-inducible cytokine A18) [Cleaved into: CCL18(1-68);CCL18(3-69);CCL18(4-69)]	1.78418	0.117925	3	3	3	42.7	42.7	42.7	9.8487	0	117.39	5525500000	66	26.9577	27.9775	-	-	26.2889	26.6251	27.6838	27.1508	26.7509	-	26.2607	27.2381	24.2664	26.0361	24.2104	26.7332	26.7723	27.0876	27.4365	-
O00533	CHL1	Neural cell adhesion molecule L1-like protein (Close homolog of L1) [Cleaved into: Processed neural cell adhesion molecule L1-like protein]	1.77497	0.0411673	19	19	19	22.2	22.2	22.2	135.07	0	323.31	14693000000	269	27.8615	29.9962	27.2853	27.9385	27.715	28.5507	27.8679	27.7148	28.5864	28.9101	27.2329	28.0798	27.2472	28.2122	26.7882	26.7954	28.3752	28.785	26.1815	26.4511
P01834	IGKC	Immunoglobulin kappa constant (Ig kappa chain C region) (Ig kappa chain C region AG) (Ig kappa chain C region CUM) (Ig kappa chain C region EU) (Ig kappa chain C region OU) (Ig kappa chain C region ROY) (Ig kappa chain C region TI)	1.74875	0.0903059	6	6	6	86	86	86	11.765	0	164.33	3232300000	94	26.4404	27.4687	26.7763	24.7099	24.9488	-	26.9834	27.0363	26.488	26.2799	25.8968	25.3452	24.5857	25.2332	-	24.8871	25.8362	-	27.0073	-
P02748	C9	Complement component C9 [Cleaved into: Complement component C9a;Complement component C9b]	1.74615	0.000108878	54	54	53	68.5	68.5	68.5	63.173	0	323.31	1230400000000	2488	35.0201	34.9241	34.4525	34.7691	34.6697	35.2443	35.1729	34.9983	34.7523	34.1222	33.5208	34.2728	33.7766	34.4528	34.5085	33.7488	34.1754	33.9668	33.3888	34.2726
Q76LX8	ADAMTS13	A disintegrin and metalloproteinase with thrombospondin motifs 13 (ADAM-TS 13) (ADAM-TS13) (ADAMTS-13) (EC 3.4.24.87) (von Willebrand factor-cleaving protease) (vWF-CP) (vWF-cleaving protease)	1.74324	0.00739991	5	5	5	5.9	5.9	5.9	153.6	0	22.717	732350000	24	25.4218	25.954	-	24.4982	-	25.5579	25.51	-	25.3918	25.7565	24.7731	-	24.1504	24.5679	24.7005	-	25.0065	-	-	-
Q08554	DSC1	Desmocollin-1 (Cadherin family member 1) (Desmosomal glycoprotein 2/3) (DG2/DG3)	1.73129	0.154756	5	5	5	8.7	8.7	8.7	99.986	0.0013245	18.362	2832100000	11	-	-	-	-	26.9935	27.7286	26.058	27.0859	25.6219	27.71	24.5492	27.0172	-	25.9003	-	26.1704	25.7948	-	27.0148	-
P35858	IGFALS	Insulin-like growth factor-binding protein complex acid labile subunit (ALS)	1.72275	0.064632	35	35	35	54.7	54.7	54.7	66.034	0	323.31	148420000000	806	30.8397	31.1273	30.8439	31.7601	30.6952	30.5829	31.3801	30.9619	31.7281	30.7584	30.6929	31.2079	30.1826	30.7605	30.8774	31.4908	30.6617	30.2813	27.3578	29.3176
O75882	ATRN	Attractin (DPPT-L) (Mahogany homolog)	1.70085	0.0804432	37	37	37	23.3	23.3	23.3	158.54	0	323.31	89472000000	712	30.2383	30.2348	29.7834	30.426	30.6953	30.7841	30.5991	30.4357	30.6691	30.5304	30.5412	30.29	30.0343	30.2649	29.7644	29.649	30.6439	30.158	29.1047	26.2831
P02747	C1QC	Complement C1q subcomponent subunit C	1.67551	0.000590348	8	8	8	29.4	29.4	29.4	25.773	0	323.31	195790000000	541	31.7831	31.6172	31.7393	31.0398	31.7856	32.1277	31.9658	31.95	32.1146	31.2555	31.3188	31.4957	30.2215	31.6776	30.7756	30.5942	31.1459	31.1176	30.8551	30.7306
P05160	F13B	Coagulation factor XIII B chain (Fibrin-stabilizing factor B subunit) (Protein-glutamine gamma-glutamyltransferase B chain) (Transglutaminase B chain)	1.6631	0.0733812	44	44	44	64.6	64.6	64.6	75.51	0	323.31	170570000000	1156	31.1128	31.5529	31.3069	31.5803	30.9288	31.8637	31.3236	31.1828	31.3817	31.358	31.1974	31.7074	31.4108	31.2685	31.2376	30.5801	30.5943	30.8887	29.7496	27.6184
P00736	C1R	Complement C1r subcomponent (EC 3.4.21.41) (Complement component 1 subcomponent r) [Cleaved into: Complement C1r subcomponent heavy chain;Complement C1r subcomponent light chain]	1.65752	0.0108524	56	56	55	65.2	65.2	65.2	80.118	0	323.31	523230000000	2647	33.1684	33.2356	33.3181	33.4706	33.3759	33.5614	33.7413	33.6137	33.6077	33.1086	33.0016	33.4189	32.7963	33.4158	33.3625	31.6575	33.3302	32.4976	31.2195	32.2112
P35542	SAA4	Serum amyloid A-4 protein (Constitutively expressed serum amyloid A protein) (C-SAA)	1.64057	0.279845	7	7	7	67.7	67.7	67.7	14.746	0	323.31	52894000000	187	29.83	29.0878	31.5022	30.8168	28.3653	29.2655	28.1688	28.5534	29.4353	27.2835	29.4752	30.2197	28.7128	29.0347	29.1964	26.1284	29.7728	28.1944	25.9155	-
P54108	CRISP3	Cysteine-rich secretory protein 3 (CRISP-3) (Specific granule protein of 28 kDa) (SGP28)	1.62948	0.0152161	12	12	12	45.3	45.3	45.3	27.63	0	323.31	17758000000	127	28.8602	28.0421	27.7022	28.6511	28.457	28.5987	28.1399	27.2148	27.4462	28.2878	26.3962	27.3689	27.7327	27.928	26.8948	27.0536	28.1349	28.2166	27.8508	26.7793
P02746	C1QB	Complement C1q subcomponent subunit B	1.62606	0.0018268	11	11	11	39.9	39.9	39.9	26.721	0	323.31	291720000000	701	32.1063	32.0758	32.1443	31.4081	32.6834	32.1299	32.2351	31.9771	32.4911	31.8099	31.0465	32.0456	30.6492	31.8378	31.4459	30.9459	31.8172	32.0242	31.1155	31.1194
O00299	CLIC1	Chloride intracellular channel protein 1 (Chloride channel ABP) (Nuclear chloride ion channel 27) (NCC27) (Regulatory nuclear chloride ion channel protein) (hRNCC)	1.59987	0.42073	15	15	15	78.4	78.4	78.4	26.922	0	226.88	5645900000	64	25.8274	25.5916	26.2101	26.897	-	-	-	-	-	-	-	-	28.3899	-	24.3707	25.5923	24.9712	24.4868	24.9104	-
Q9NPR2	SEMA4B	Semaphorin-4B	1.58806	0.274781	2	2	2	4.7	4.7	4.7	92.192	0	44.131	293580000	8	23.1367	-	-	23.5003	-	-	-	-	24.5735	-	22.4833	23.5037	23.2216	-	-	-	-	-	-	-
P49913	CAMP	Cathelicidin antimicrobial peptide (18 kDa cationic antimicrobial protein) (CAP-18) (hCAP-18) [Cleaved into: Antibacterial peptide FALL-39 (FALL-39 peptide antibiotic);Antibacterial peptide LL-37]	1.56799	0.631091	6	6	6	30	30	30	19.301	0	52.467	2663400000	25	-	-	28.0079	26.0188	-	-	25.9936	-	-	-	-	-	27.2509	-	24.8169	-	23.9918	-	28.0384	-
Q9Y2I7	PIKFYVE	1-phosphatidylinositol 3-phosphate 5-kinase (Phosphatidylinositol 3-phosphate 5-kinase) (EC 2.7.1.150) (FYVE finger-containing phosphoinositide kinase) (PIKfyve) (Phosphatidylinositol 3-phosphate 5-kinase type III) (PIPkin-III) (Type III PIP kinase)	1.56405	0.201366	2	2	2	1.6	1.6	1.6	237.13	0.0080727	4.4343	6807700000	40	26.6858	26.8013	26.6435	25.1883	28.0343	27.4499	27.4317	-	-	28.5596	26.9118	26.0234	25.5871	26.4721	26.3497	-	-	27.38	-	-
Q9NZT1	CALML5	Calmodulin-like protein 5 (Calmodulin-like skin protein)	1.55112	0.510988	3	3	3	30.8	30.8	30.8	15.892	0	45.733	2071500000	23	25.106	26.5214	24.2765	-	24.4475	25.7441	26.9626	29.8517	-	25.8232	23.9836	26.0243	22.8935	24.1247	-	26.2172	28.0954	-	26.8695	-
Q8NBJ4	GOLM1	Golgi membrane protein 1 (Golgi membrane protein GP73) (Golgi phosphoprotein 2)	1.53081	0.287711	14	14	14	35.7	35.7	35.7	45.333	0	323.31	11891000000	132	27.7859	29.1866	29.1969	28.2024	27.1177	-	27.709	29.0132	28.422	-	29.659	27.6901	-	28.5953	27.1525	28.2161	25.3702	-	27.3213	-
P11226	MBL2	Mannose-binding protein C (MBP-C) (Collectin-1) (MBP1) (Mannan-binding protein) (Mannose-binding lectin)	1.51749	0.354729	9	9	9	48.4	48.4	48.4	26.143	0	323.31	28966000000	234	30.0064	27.529	28.6827	29.785	30.2907	30.6526	28.0081	27.5928	26.354	29.9408	27.7385	30.4713	27.1171	27.4732	26.7124	27.881	30.0388	28.2083	-	28.902
P0DJI8	SAA1	Serum amyloid A-1 protein (SAA) [Cleaved into: Amyloid protein A (Amyloid fibril protein AA);Serum amyloid protein A(2-104);Serum amyloid protein A(3-104);Serum amyloid protein A(2-103);Serum amyloid protein A(2-102);Serum amyloid protein A(4-101)]	1.51671	0.545954	13	6	6	75.4	46.7	46.7	13.532	0	323.31	66996000000	223	32.8366	32.3808	30.4126	31.9886	30.0657	31.1114	27.6223	29.0875	30.4939	-	23.9031	32.2586	30.2008	29.2305	32.5317	30.182	30.4979	30.9406	29.0527	31.8586
Q2M1Z3	ARHGAP31	Rho GTPase-activating protein 31 (Cdc42 GTPase-activating protein)	1.50893	0.0568102	1	1	1	0.8	0.8	0.8	156.98	0.0011547	8.6495	57414000000	92	29.8761	30.0227	29.8931	29.772	29.8095	30.8087	30.0388	30.2729	29.6422	29.5282	30.8193	28.1087	28.9053	29.9862	30.0792	28.2783	29.3614	29.9269	29.3095	28.9542
O75636	FCN3	Ficolin-3 (Collagen/fibrinogen domain-containing lectin 3 p35) (Collagen/fibrinogen domain-containing protein 3) (Hakata antigen)	1.4945	0.396325	12	12	12	51.5	51.5	51.5	32.903	0	323.31	37514000000	314	29.6492	29.421	29.9445	27.923	-	25.7096	29.2082	28.098	29.9521	28.1222	29.1959	29.0396	28.1938	29.1382	28.8411	25.2946	29.6932	28.6654	26.971	25.8679
Q9NZP8	C1RL	Complement C1r subcomponent-like protein (C1r-LP) (C1r-like protein) (EC 3.4.21.-) (C1r-like serine protease analog protein) (CLSPa)	1.49358	0.103311	16	15	15	38	36.1	36.1	53.498	0	323.31	49506000000	274	29.3201	29.4786	29.3514	29.0633	29.3043	30.2188	30.1378	29.5429	29.7778	29.3268	29.0929	29.9333	29.3729	29.1655	29.1581	29.9061	29.4426	27.9129	29.1308	26.6192
P48637	GSS	Glutathione synthetase (GSH synthetase) (GSH-S) (EC 6.3.2.3) (Glutathione synthase)	1.48962	0.223001	6	6	6	16.5	16.5	16.5	52.384	0	32.89	1671700000	15	-	-	24.6827	-	-	26.195	-	25.551	24.9948	-	24.8224	-	24.4991	25.0214	-	-	-	-	-	-
P05231	IL6	Interleukin-6 (IL-6) (B-cell stimulatory factor 2) (BSF-2) (CTL differentiation factor) (CDF) (Hybridoma growth factor) (Interferon beta-2) (IFN-beta-2)	1.48526	0.307442	5	5	5	24.5	24.5	24.5	23.718	0	52.146	807130000	15	25.4522	26.5528	-	26.4184	-	-	-	-	-	-	-	26.2445	25.3528	-	-	-	25.114	-	-	-
P01876	IGHA1	Immunoglobulin heavy constant alpha 1 (Ig alpha-1 chain C region) (Ig alpha-1 chain C region BUR) (Ig alpha-1 chain C region TRO)	1.48242	0.111976	10	10	10	38.2	38.2	38.2	37.654	0	275.85	7797500000	81	27.669	26.5103	27.8174	25.9249	27.4321	27.6126	27.3289	27.4642	25.8155	26.9263	25.9766	26.8327	25.5542	26.8521	25.7297	26.3053	27.2548	-	27.3519	-
P00740	F9	Coagulation factor IX (EC 3.4.21.22) (Christmas factor) (Plasma thromboplastin component) (PTC) [Cleaved into: Coagulation factor IXa light chain;Coagulation factor IXa heavy chain]	1.48043	0.0551096	16	16	16	33.4	33.4	33.4	51.778	0	323.31	39452000000	236	30.0603	30.2553	27.9959	29.1682	29.4227	29.8174	28.7356	29.2543	28.2096	28.8987	28.1423	29.01	28.9352	28.3115	27.7956	28.7852	28.3141	29.1989	28.7083	28.9566
P22792	CPN2	Carboxypeptidase N subunit 2 (Carboxypeptidase N 83 kDa chain) (Carboxypeptidase N large subunit) (Carboxypeptidase N polypeptide 2) (Carboxypeptidase N regulatory subunit)	1.4804	0.00331342	15	15	15	34.1	34.1	34.1	60.556	0	323.31	95891000000	477	30.2383	30.7664	30.4663	30.1454	30.3834	30.7276	31.0262	31.1153	31.237	30.7329	30.1459	30.6466	29.7506	30.1705	29.9702	29.6299	30.1544	30.8409	29.8919	29.9781
P01011	SERPINA3	Alpha-1-antichymotrypsin (ACT) (Cell growth-inhibiting gene 24/25 protein) (Serpin A3) [Cleaved into: Alpha-1-antichymotrypsin His-Pro-less]	1.47649	0.0523221	41	41	41	64.1	64.1	64.1	47.65	0	323.31	2792400000000	10872	35.5646	34.871	34.5212	35.1751	34.8788	35.7554	35.2958	35.6619	35.6935	34.7407	34.4328	34.9062	32.8542	34.8678	35.2599	34.4939	34.8151	34.3124	35.1549	35.4391
P01871	IGHM	Immunoglobulin heavy constant mu (Ig mu chain C region) (Ig mu chain C region BOT) (Ig mu chain C region GAL) (Ig mu chain C region OU)	1.47079	0.46073	20	20	5	54.3	54.3	20.3	49.439	0	323.31	9276800000	98	24.6825	-	26.9518	-	-	-	24.6763	24.0857	25.1642	25.1209	24.4184	-	25.6934	-	-	23.5592	-	-	-	-
P27169	PON1	Serum paraoxonase/arylesterase 1 (PON 1) (EC 3.1.1.2) (EC 3.1.1.81) (EC 3.1.8.1) (Aromatic esterase 1) (A-esterase 1) (K-45) (Serum aryldialkylphosphatase 1)	1.47018	0.211628	15	15	15	60.3	60.3	60.3	39.731	0	323.31	28989000000	246	28.7482	28.6915	29.6833	28.6599	27.102	29.2009	27.6672	27.9308	28.7792	28.5553	28.3879	28.0119	29.1096	26.5465	27.9962	26.1408	28.8364	28.5374	-	-
A1L4H1	SSC5D	Soluble scavenger receptor cysteine-rich domain-containing protein SSC5D (Soluble scavenger protein with 5 SRCR domains) (SSc5D)	1.46624	0.278751	22	22	22	21	21	21	165.74	0	323.31	9813500000	148	26.0266	27.9591	27.4265	-	27.5316	26.9096	26.3663	27.9803	28.2021	28.5961	29.1544	24.9704	-	26.5052	26.6027	26.6893	26.8474	27.4644	-	26.9033
P0CG39	POTEJ	POTE ankyrin domain family member J	1.45972	0.278355	7	2	2	6.5	2.4	2.4	117.39	0	29.542	1850300000	11	-	26.4212	27.361	25.2175	-	-	-	-	26.3233	26.1651	-	26.164	-	24.8866	25.4869	25.4685	-	-	-	26.7535
P05546	SERPIND1	Heparin cofactor 2 (Heparin cofactor II) (HC-II) (Protease inhibitor leuserpin-2) (HLS2) (Serpin D1)	1.45453	0.300418	32	32	32	61.7	61.7	61.7	57.07	0	323.31	141840000000	766	29.9721	30.3621	30.7594	30.8033	29.8759	30.6912	30.7922	30.7736	30.9406	30.0948	30.5371	30.4758	31.2445	31.2345	30.8626	30.2583	30.7296	30.103	26.9275	27.2868
P12814	ACTN1	Alpha-actinin-1 (Alpha-actinin cytoskeletal isoform) (F-actin cross-linking protein) (Non-muscle alpha-actinin-1)	1.4536	0.66524	52	52	29	59.4	59.4	38.6	103.06	0	323.31	30588000000	321	28.0807	-	28.9134	26.0559	-	26.4492	26.4626	-	-	-	22.7702	25.3363	31.959	25.6204	26.2358	-	26.4087	25.6643	27.4908	28.3893
P12273	PIP	Prolactin-inducible protein (Gross cystic disease fluid protein 15) (GCDFP-15) (Prolactin-induced protein) (Secretory actin-binding protein) (SABP) (gp17)	1.45039	0.6148	5	5	5	44.5	44.5	44.5	16.572	0	27.978	1146700000	25	-	-	23.8911	25.503	-	27.1951	27.6246	25.1581	-	26.1692	-	24.9586	-	-	-	23.4749	27.9919	25.1228	-	-
P03952	KLKB1	Plasma kallikrein (EC 3.4.21.34) (Fletcher factor) (Kininogenin) (Plasma prekallikrein) (PKK) [Cleaved into: Plasma kallikrein heavy chain;Plasma kallikrein light chain]	1.44547	0.0222126	50	50	50	73.2	73.2	73.2	71.369	0	323.31	316400000000	1601	31.709	31.767	31.6918	31.947	31.9483	32.2204	32.0858	32.192	31.823	31.9953	31.8525	32.2251	31.5133	31.7953	31.5915	31.2708	31.0215	31.953	30.7823	30.0589
Q10588	BST1	ADP-ribosyl cyclase/cyclic ADP-ribose hydrolase 2 (EC 3.2.2.6) (ADP-ribosyl cyclase 2) (Bone marrow stromal antigen 1) (BST-1) (Cyclic ADP-ribose hydrolase 2) (cADPr hydrolase 2) (CD antigen CD157)	1.4432	0.251936	9	9	9	31.1	31.1	31.1	35.724	0	62.184	7577100000	58	28.7049	27.1461	28.3699	27.7305	26.4116	-	27.3342	-	26.9554	27.7545	25.2902	27.4707	27.8746	27.3843	27.8132	25.405	26.9532	26.8576	28.1456	-
P04406	GAPDH	Glyceraldehyde-3-phosphate dehydrogenase (GAPDH) (EC 1.2.1.12) (Peptidyl-cysteine S-nitrosylase GAPDH) (EC 2.6.99.-)	1.43143	0.65146	20	20	20	73.4	73.4	73.4	36.053	0	323.31	17369000000	112	29.536	27.4828	30.2157	27.0415	-	26.8242	25.4226	-	24.7531	-	-	24.956	31.2783	24.7936	24.6438	-	25.4342	27.947	27.6527	27.7557
P09871	C1S	Complement C1s subcomponent (EC 3.4.21.42) (C1 esterase) (Complement component 1 subcomponent s) [Cleaved into: Complement C1s subcomponent heavy chain;Complement C1s subcomponent light chain]	1.43095	0.0877375	48	48	48	61.3	61.3	61.3	76.684	0	323.31	353200000000	1849	32.3241	32.2923	32.2407	32.63	32.7873	33.0479	33.1114	32.6218	33.0361	32.5672	31.9439	32.766	32.1475	32.8823	32.7031	31.2169	32.6504	32.3811	30.2021	32.5958
P11362	FGFR1	Fibroblast growth factor receptor 1 (FGFR-1) (EC 2.7.10.1) (Basic fibroblast growth factor receptor 1) (BFGFR) (bFGF-R-1) (Fms-like tyrosine kinase 2) (FLT-2) (N-sam) (Proto-oncogene c-Fgr) (CD antigen CD331)	1.42288	0.384936	3	3	3	4.9	4.9	4.9	91.867	0	36.792	1373300000	27	-	-	-	-	26.3374	-	24.988	25.7981	25.0006	26.0654	25.05	-	-	24.2248	-	-	26.1125	-	-	-
P09172	DBH	Dopamine beta-hydroxylase (EC 1.14.17.1) (Dopamine beta-monooxygenase) [Cleaved into: Soluble dopamine beta-hydroxylase]	1.40467	0.299537	10	10	10	24.8	24.8	24.8	69.064	0	275.39	7766100000	124	26.3509	26.532	27.6527	28.0674	27.3738	27.6385	27.0709	27.7301	27.9434	28.7042	27.0261	28.553	26.6238	27.5104	-	24.3496	27.3268	-	27.6221	27.1173
Q14314	FGL2	Fibroleukin (Fibrinogen-like protein 2) (pT49)	1.39273	0.231231	10	10	10	23.7	23.7	23.7	50.228	0	323.31	11912000000	137	29.0488	28.3073	27.1443	29.3109	-	26.3729	28.3514	27.6619	27.5295	28.6048	26.6406	27.6982	26.9815	26.5726	27.4942	28.2966	27.3304	28.1954	27.5365	28.8435
P07360	C8G	Complement component C8 gamma chain	1.38208	0.00304509	15	15	15	82.2	82.2	82.2	22.277	0	323.31	271810000000	923	32.2186	31.676	32.3669	32.0746	32.366	32.7843	32.2959	32.2972	32.7513	32.4509	31.7622	32.063	32.0039	31.9749	31.9526	31.3544	32.2166	32.0565	31.3576	31.8715
Q9HCU0	CD248	Endosialin (Tumor endothelial marker 1) (CD antigen CD248)	1.37311	0.214569	11	11	11	18	18	18	80.858	0	323.31	11687000000	145	27.7187	26.8544	27.6872	-	28.0062	28.415	27.8301	27.7987	27.5906	28.7845	27.5155	26.5402	-	26.756	26.2182	27.5742	26.5886	28.3952	28.2932	28.6873
P48740	MASP1	Mannan-binding lectin serine protease 1 (EC 3.4.21.-) (Complement factor MASP-3) (Complement-activating component of Ra-reactive factor) (Mannose-binding lectin-associated serine protease 1) (MASP-1) (Mannose-binding protein-associated serine protease) (Ra-reactive factor serine protease p100) (RaRF) (Serine protease 5) [Cleaved into: Mannan-binding lectin serine protease 1 heavy chain;Mannan-bin…	1.371	0.0989706	19	19	19	36.6	36.6	36.6	79.246	0	323.31	26998000000	273	28.9876	29.0039	29.7542	28.4791	28.4757	28.7822	29.0313	29.1966	29.3371	28.8368	29.1924	28.9378	27.3393	29.1915	28.2013	27.7459	29.1308	29.0745	27.9857	-
Q13093	PLA2G7	Platelet-activating factor acetylhydrolase (PAF acetylhydrolase) (EC 3.1.1.47) (1-alkyl-2-acetylglycerophosphocholine esterase) (2-acetyl-1-alkylglycerophosphocholine esterase) (Group-VIIA phospholipase A2) (gVIIA-PLA2) (LDL-associated phospholipase A2) (LDL-PLA(2)) (PAF 2-acylhydrolase)	1.36792	0.353042	1	1	1	3.6	3.6	3.6	50.077	0	69.277	1354800000	37	26.028	25.597	24.4059	23.8486	25.5539	25.931	23.5328	-	-	25.8284	25.0999	24.5976	24.3581	23.3174	24.079	24.2252	25.2097	26.2229	-	-
P35555	FBN1	Fibrillin-1 [Cleaved into: Asprosin]	1.36411	0.563497	14	14	13	6.9	6.9	6.4	312.24	0	166.86	2517800000	35	25.8223	25.1887	27.3721	25.7232	-	-	-	-	-	25.4811	24.9422	25.3479	26.663	25.045	-	23.9906	24.0868	-	28.2111	-
P00751	CFB	Complement factor B (EC 3.4.21.47) (C3/C5 convertase) (Glycine-rich beta glycoprotein) (GBG) (PBF2) (Properdin factor B) [Cleaved into: Complement factor B Ba fragment;Complement factor B Bb fragment]	1.36243	0.0139527	100	100	98	76.3	76.3	76	85.532	0	323.31	7164100000000	11334	37.0245	37.2402	36.7838	36.926	37.4718	37.5757	37.0327	37.2226	37.1574	37.1802	36.6266	36.718	36.649	36.8822	37.1452	36.3962	36.828	36.9605	35.6404	37.3068
P01031	C5	Complement C5 (C3 and PZP-like alpha-2-macroglobulin domain-containing protein 4) [Cleaved into: Complement C5 beta chain;Complement C5 alpha chain;C5a anaphylatoxin;Complement C5 alpha' chain]	1.36183	0.0460746	118	118	118	69.9	69.9	69.9	188.3	0	323.31	731170000000	3248	33.148	33.1447	33.367	33.3606	32.9738	33.3339	33.5543	33.2273	33.5359	32.7631	33.3182	33.5985	32.7935	33.1739	32.9349	32.4251	33.3901	32.517	31.6765	32.1253
P0C0L5	C4B	Complement C4-B (Basic complement C4) (C3 and PZP-like alpha-2-macroglobulin domain-containing protein 3) [Cleaved into: Complement C4 beta chain;Complement C4-B alpha chain;C4a anaphylatoxin;C4b-B;C4d-B;Complement C4 gamma chain]	1.35746	0.220655	184	184	8	82.5	82.5	6.4	192.75	0	323.31	6081500000000	16766	36.3301	36.23	36.1342	37.0937	36.5964	36.7702	36.6868	37.1475	37.3615	36.3629	36.7644	36.8866	36.5742	37.2585	36.9419	35.1422	36.5392	36.2954	33.8738	36.028
P03951	F11	Coagulation factor XI (FXI) (EC 3.4.21.27) (Plasma thromboplastin antecedent) (PTA) [Cleaved into: Coagulation factor XIa heavy chain;Coagulation factor XIa light chain]	1.35457	0.0487144	40	40	40	67.7	67.7	67.7	70.108	0	323.31	108300000000	832	30.4984	30.9208	30.5489	30.7476	30.6368	31.45	30.7291	30.537	31.059	30.796	30.0971	30.8281	30.4024	30.9786	31.1282	30.5901	30.4584	30.2133	29.4546	29.3945
Q6UXB8	PI16	Peptidase inhibitor 16 (PI-16) (Cysteine-rich secretory protein 9) (CRISP-9) (PSP94-binding protein)	1.35326	0.407475	10	10	10	28.3	28.3	28.3	49.471	0	323.01	19880000000	306	26.0563	28.299	27.9452	27.1668	27.4882	27.0737	26.4867	27.5207	27.9974	29.9908	27.1269	26.6277	26.0592	28.7734	27.4071	27.5237	28.9312	28.0434	25.7638	25.4041
P05156	CFI	Complement factor I (EC 3.4.21.45) (C3B/C4B inactivator) [Cleaved into: Complement factor I heavy chain;Complement factor I light chain]	1.34791	0.00250158	54	54	52	62.6	62.6	62.6	65.75	0	323.31	1426700000000	3596	34.7567	34.7798	34.4389	34.9223	35.1188	35.2206	34.8705	34.76	34.8148	34.5495	33.9435	34.5085	33.8079	34.6409	34.4772	34.6879	34.4356	34.7289	34.4755	34.2188
P00450	CP	Ceruloplasmin (EC 1.16.3.1) (Ferroxidase)	1.34686	0.0143263	115	115	107	90	90	88.9	122.2	0	323.31	9449500000000	19924	36.7567	37.005	36.8874	36.809	36.7535	37.2065	37.2438	37.3253	37.5794	36.8426	36.6691	36.9989	36.6175	37.1563	37.0801	36.2828	36.8653	35.9794	36.1619	36.3018
P24593	IGFBP5	Insulin-like growth factor-binding protein 5 (IBP-5) (IGF-binding protein 5) (IGFBP-5)	1.3149	0.29155	12	12	12	33.5	33.5	33.5	30.57	0	69.459	12033000000	137	28.0872	28.184	27.4268	28.3924	27.5907	-	28.2649	27.8245	27.4091	28.8035	27.7803	27.2021	26.9191	27.7473	28.3051	29.8832	26.9706	27.9479	26.8103	26.4659
P26583	HMGB2	High mobility group protein B2 (High mobility group protein 2) (HMG-2)	1.28844	0.667082	14	14	10	45	45	31.6	24.033	0	323.31	30326000000	116	28.8704	28.0582	29.7229	29.1882	27.1748	26.6395	28.3649	25.1827	-	-	-	-	30.4302	25.1185	28.1077	27.3831	28.6167	25.6688	28.8686	26.0829
Q14112	NID2	Nidogen-2 (NID-2) (Osteonidogen)	1.27917	0.544316	4	4	4	2.9	2.9	2.9	151.25	0.0013021	17.156	601990000	14	-	-	24.6266	-	-	-	-	25.74	-	26.0722	25.545	-	24.5161	-	-	-	25.3121	-	-	-
P07333	CSF1R	Macrophage colony-stimulating factor 1 receptor (CSF-1 receptor) (CSF-1-R) (CSF-1R) (M-CSF-R) (EC 2.7.10.1) (Proto-oncogene c-Fms) (CD antigen CD115)	1.2715	0.260341	9	9	9	8.7	8.7	8.7	107.98	0	227.46	18490000000	202	28.1561	27.3445	27.2829	27.419	28.5569	28.4913	28.3358	28.316	28.3743	28.5548	27.6799	26.9996	26.3414	27.6549	27.0424	28.1258	27.8312	28.0759	28.7818	28.8335
P13671	C6	Complement component C6	1.26864	0.125415	79	79	79	71	71	71	104.79	0	323.31	826160000000	3560	34.0536	34.1281	33.601	34.0233	33.3358	33.4253	34.2303	33.8196	33.9222	33.2824	33.1709	33.8617	33.2206	33.7548	34.1199	33.929	34.0837	32.8979	32.5228	32.8275
P05543	SERPINA7	Thyroxine-binding globulin (Serpin A7) (T4-binding globulin)	1.26687	0.2989	23	23	18	50.4	50.4	46.7	46.324	0	323.31	135480000000	1029	30.0432	30.4348	30.5265	30.8351	29.5366	30.2577	30.9111	31.3497	31.8921	30.3561	30.1737	30.3349	30.1672	30.9315	31.208	29.965	31.2756	28.7998	30.3246	29.5496
P08603	CFH	Complement factor H (H factor 1)	1.26166	0.0154894	153	153	132	81.8	81.8	70.9	139.09	0	323.31	8401400000000	20318	37.0331	37.3354	36.7673	37.0679	37.2228	36.9443	37.3698	37.1637	37.3095	36.9756	36.9593	37.2741	36.4658	36.9555	37.0375	36.7225	37.0755	36.3539	36.7845	36.2075
P07358	C8B	Complement component C8 beta chain (Complement component 8 subunit beta)	1.25555	0.00390683	45	45	45	70.7	70.7	70.7	67.046	0	323.31	489580000000	1998	32.7876	33.02	32.7766	32.8831	32.644	32.9846	33.0406	32.9294	33.4725	32.9205	32.5335	32.8879	32.8427	32.7342	32.715	32.2123	32.514	32.8106	32.3419	32.5839
Q9UK55	SERPINA10	Protein Z-dependent protease inhibitor (PZ-dependent protease inhibitor) (PZI) (Serpin A10)	1.25376	0.289024	15	15	15	30.2	30.2	30.2	50.706	0	242.98	9857600000	183	26.8318	27.2401	26.9783	27.2038	26.2265	26.8443	27.4821	26.6804	27.2683	26.5382	25.9285	27.1723	27.4951	27.4938	27.4567	25.8304	26.45	26.0161	25.0629	27.1253
P04275	VWF	von Willebrand factor (vWF) [Cleaved into: von Willebrand antigen 2 (von Willebrand antigen II)]	1.25168	0.540096	25	25	25	12.8	12.8	12.8	309.26	0	228.22	3337300000	46	24.7319	25.9317	23.865	23.9798	-	-	-	24.9485	24.9723	-	23.3558	24.0729	23.9802	23.938	23.1754	24.1795	25.2439	24.9731	24.2002	27.0243
Q96IY4	CPB2	Carboxypeptidase B2 (EC 3.4.17.20) (Carboxypeptidase U) (CPU) (Plasma carboxypeptidase B) (pCPB) (Thrombin-activable fibrinolysis inhibitor) (TAFI)	1.23969	0.337852	24	24	24	58.6	58.6	58.6	48.424	0	323.31	108150000000	629	29.839	28.8661	30.363	29.9654	30.3328	30.1664	30.1244	30.2973	30.4578	30.0342	30.1305	30.6326	29.7473	30.4945	29.9314	29.9921	30.3393	29.7613	28.3365	27.9809
P01857	IGHG1	Immunoglobulin heavy constant gamma 1 (Ig gamma-1 chain C region) (Ig gamma-1 chain C region EU) (Ig gamma-1 chain C region KOL) (Ig gamma-1 chain C region NIE)	1.23708	0.376643	12	6	6	45.5	27.9	27.9	36.105	0	117.75	2458100000	35	26.0897	26.5653	26.3034	25.2476	-	-	26.8042	-	26.5916	-	26.0786	-	25.3995	25.2245	-	25.8961	26.8077	-	26.3537	-
P14780	MMP9	Matrix metalloproteinase-9 (MMP-9) (EC 3.4.24.35) (92 kDa gelatinase) (92 kDa type IV collagenase) (Gelatinase B) (GELB) [Cleaved into: 67 kDa matrix metalloproteinase-9;82 kDa matrix metalloproteinase-9]	1.23611	0.725285	27	27	27	43.6	43.6	43.6	78.457	0	323.31	23876000000	162	29.3664	27.7679	28.6014	28.8589	-	27.3906	28.5369	-	-	-	-	28.9432	28.846	24.1458	27.8801	-	28.5474	26.5065	30.1237	29.9237
P04004	VTN	Vitronectin (VN) (S-protein) (Serum-spreading factor) (V75) [Cleaved into: Vitronectin V65 subunit;Vitronectin V10 subunit;Somatomedin-B]	1.23607	0.199979	34	34	31	57.3	57.3	57.3	54.305	0	323.31	1454600000000	2341	34.491	34.481	33.8371	34.8319	34.5228	34.8878	34.2073	34.3855	34.2625	34.259	33.412	34.3071	33.764	34.3443	35.1355	33.7935	34.3504	35.0632	33.1025	33.8358
P01591	JCHAIN	Immunoglobulin J chain (Joining chain of multimeric IgA and IgM)	1.23428	0.678453	10	10	10	47.2	47.2	47.2	18.098	0	138.59	4494400000	78	28.1391	26.7725	27.9242	25.5525	27.4297	-	26.9337	26.6303	26.0175	27.0498	25.7424	-	-	-	-	28.9537	23.9849	-	27.5645	26.9302
P07910	HNRNPC	Heterogeneous nuclear ribonucleoproteins C1/C2 (hnRNP C1/C2)	1.22626	0.716341	7	7	7	24.8	24.8	24.8	33.67	0	59.988	3676100000	28	27.3748	26.5656	26.3751	25.6907	24.7084	24.6848	24.9767	-	-	-	-	-	26.9552	-	24.2557	-	25.2104	-	-	-
P13591	NCAM1	Neural cell adhesion molecule 1 (N-CAM-1) (NCAM-1) (CD antigen CD56)	1.22207	0.427627	7	7	7	9.7	9.7	9.7	94.573	0.0012837	15.979	1735900000	34	25.0937	25.554	26.1898	26.6792	-	-	25.8955	-	26.5711	-	25.8595	-	24.9521	25.1987	25.5157	26.1657	26.5557	-	-	-
P06727	APOA4	Apolipoprotein A-IV (Apo-AIV) (ApoA-IV) (Apolipoprotein A4)	1.22202	0.412029	85	85	85	86.9	86.9	86.9	45.398	0	323.31	4846300000000	6623	35.5863	36.0403	35.9246	36.4326	36.2875	35.9998	36.5733	36.0998	36.2778	36.5468	36.601	36.9593	35.85	36.6022	36.2908	36.7822	35.6532	35.9973	33.9667	34.1736
P40189	IL6ST	Interleukin-6 receptor subunit beta (IL-6 receptor subunit beta) (IL-6R subunit beta) (IL-6R-beta) (IL-6RB) (CDw130) (Interleukin-6 signal transducer) (Membrane glycoprotein 130) (gp130) (Oncostatin-M receptor subunit alpha) (CD antigen CD130)	1.22138	0.371791	1	1	1	1.9	1.9	1.9	103.54	0.0013387	19.25	622950000	16	24.0897	23.6277	-	-	-	-	-	-	24.6783	24.6174	-	23.5404	-	23.8233	23.5783	-	24.5299	24.5522	23.7645	-
Q9NPH3	IL1RAP	Interleukin-1 receptor accessory protein (IL-1 receptor accessory protein) (IL-1RAcP) (Interleukin-1 receptor 3) (IL-1R-3) (IL-1R3)	1.20919	0.490899	5	5	5	8.2	8.2	8.2	65.418	0	26.664	1174800000	17	-	24.5014	-	25.2647	-	-	26.2234	25.1729	25.0762	-	25.0692	-	24.2816	-	25.2547	-	25.2892	-	-	-
P00747	PLG	Plasminogen (EC 3.4.21.7) [Cleaved into: Plasmin heavy chain A;Activation peptide;Angiostatin;Plasmin heavy chain A, short form;Plasmin light chain B]	1.20866	0.307472	116	116	114	89.1	89.1	89.1	90.568	0	323.31	4730700000000	9379	35.3747	35.6728	36.1224	35.9218	36.2265	35.8498	36.6149	36.2138	36.3518	35.8296	35.8856	36.6884	35.2446	36.4121	36.4874	36.172	35.9759	35.0886	34.9777	34.5118
P27918	CFP	Properdin (Complement factor P)	1.20847	0.161888	13	13	13	33.7	33.7	33.7	51.276	0	323.31	249480000000	734	32.5997	32.7862	32.3188	32.5053	32.3765	32.4665	32.4532	32.0166	32.1714	31.8489	32.1779	32.8666	31.2258	32.0882	31.5067	32.246	32.5962	31.9712	32.5496	31.5829
Q12860	CNTN1	Contactin-1 (Glycoprotein gp135) (Neural cell surface protein F3)	1.20171	0.512643	3	3	3	4.4	4.4	4.4	113.32	0.0011751	10.033	533470000	18	23.2041	-	23.4311	-	-	-	24.1856	23.6301	24.4199	24.8337	-	24.0692	-	23.6467	22.9296	-	24.0971	-	-	-
Q9UEW3	MARCO	Macrophage receptor MARCO (Macrophage receptor with collagenous structure) (Scavenger receptor class A member 2)	1.19575	0.619559	5	5	5	12.1	12.1	12.1	52.657	0	257.99	9016300000	64	26.4443	25.4236	26.6615	25.0461	-	26.9537	26.798	27.3061	27.8118	25.5902	26.5146	25.1001	24.4306	26.5914	-	27.0039	-	26.0153	27.6774	-
O14498	ISLR	Immunoglobulin superfamily containing leucine-rich repeat protein	1.19542	0.580348	8	8	8	29.2	29.2	29.2	45.997	0	323.31	12364000000	146	26.1706	26.1233	27.1844	24.6454	26.9071	27.169	26.7301	27.2464	26.8868	27.0177	29.0462	26.3808	24.9563	26.5118	25.9436	27.3614	26.1683	26.1825	24.725	26.2299
P07359	GP1BA	Platelet glycoprotein Ib alpha chain (GP-Ib alpha) (GPIb-alpha) (GPIbA) (Glycoprotein Ibalpha) (Antigen CD42b-alpha) (CD antigen CD42b) [Cleaved into: Glycocalicin]	1.18455	0.454839	8	8	8	13.7	13.7	13.7	71.539	0	288.29	6366600000	120	26.6976	27.4105	25.9734	27.4139	26.6402	26.9266	27.2617	26.6826	27.2311	28.2787	26.6147	26.9222	27.0271	26.5826	26.3671	26.5866	27.8008	27.6343	25.0208	27.5167
Q15113	PCOLCE	Procollagen C-endopeptidase enhancer 1 (Procollagen COOH-terminal proteinase enhancer 1) (PCPE-1) (Procollagen C-proteinase enhancer 1) (Type 1 procollagen C-proteinase enhancer protein) (Type I procollagen COOH-terminal proteinase enhancer)	1.17921	0.260135	29	29	29	78.8	78.8	78.8	47.972	0	323.31	202040000000	1080	31.4323	31.6396	31.6728	30.879	31.5487	31.6457	31.8957	32.2403	31.7332	31.7555	32.2678	31.1836	30.9291	31.6008	31.359	32.0904	31.3431	31.6133	30.3552	31.3221
P15169	CPN1	Carboxypeptidase N catalytic chain (CPN) (EC 3.4.17.3) (Anaphylatoxin inactivator) (Arginine carboxypeptidase) (Carboxypeptidase N polypeptide 1) (Carboxypeptidase N small subunit) (Kininase-1) (Lysine carboxypeptidase) (Plasma carboxypeptidase B) (Serum carboxypeptidase N) (SCPN)	1.17584	0.508449	17	17	17	47.4	47.4	47.4	52.286	0	323.31	106210000000	638	30.1314	29.8656	30.8033	30.4623	30.0213	30.4563	30.1848	30.1074	30.8821	29.2745	30.45	30.9354	30.3382	30.823	30.7143	29.3038	30.3317	30.0643	27.7332	29.1581
P02652	APOA2	Apolipoprotein A-II (Apo-AII) (ApoA-II) (Apolipoprotein A2) [Cleaved into: Proapolipoprotein A-II (ProapoA-II);Truncated apolipoprotein A-II (Apolipoprotein A-II(1-76))]	1.17272	0.641156	14	14	14	77	77	77	11.175	0	323.31	426940000000	1087	31.2649	30.9043	33.9701	32.5848	32.7705	31.733	30.8442	33.0321	32.8362	32.921	34.7611	32.0216	30.8547	30.9503	31.1298	31.7852	32.6878	31.9065	32.2498	32.2157
P02774	GC	Vitamin D-binding protein (DBP) (VDB) (Gc protein-derived macrophage activating factor) (Gc-MAF) (GcMAF) (Gc-globulin) (Group-specific component) (Gc) (Vitamin D-binding protein-macrophage activating factor) (DBP-maf)	1.16388	0.240088	86	86	75	93.5	93.5	87.1	52.963	0	323.31	12468000000000	24385	37.3122	37.2742	36.9352	37.3779	37.621	37.5095	37.6659	37.5703	37.8162	37.6233	37.2041	37.4527	36.6771	37.5174	37.877	37.7174	37.6105	37.2502	36.1972	37.0127
P26927	MST1	Hepatocyte growth factor-like protein (Macrophage stimulatory protein) (Macrophage-stimulating protein) (MSP) [Cleaved into: Hepatocyte growth factor-like protein alpha chain;Hepatocyte growth factor-like protein beta chain]	1.15539	0.354554	49	49	49	67.8	67.8	67.8	80.319	0	323.31	195840000000	1363	31.7928	31.9005	31.3948	31.8403	31.7637	31.8918	32.0913	31.2451	31.7458	31.3628	30.9475	31.2186	31.4443	32.011	32.3	32.0698	32.2974	31.203	30.4856	30.9679
P08253	MMP2	72 kDa type IV collagenase (EC 3.4.24.24) (72 kDa gelatinase) (Gelatinase A) (Matrix metalloproteinase-2) (MMP-2) (TBE-1) [Cleaved into: PEX]	1.15218	0.30315	29	29	29	53.8	53.8	53.8	73.881	0	323.31	53693000000	508	28.9363	29.6998	29.5825	29.0325	28.8809	29.4596	29.3127	29.7065	29.5146	29.3299	29.7254	29.2637	28.0512	29.4434	29.7813	29.2213	29.4367	28.6173	29.0099	28.8615
P33151	CDH5	Cadherin-5 (7B4 antigen) (Vascular endothelial cadherin) (VE-cadherin) (CD antigen CD144)	1.15205	0.521789	11	11	11	20.3	20.3	20.3	87.527	0	131.02	6174700000	72	26.4097	27.1306	26.2992	26.3679	-	26.2922	26.4717	26.4913	28.216	27.5279	27.2367	-	25.3092	26.8029	26.3574	26.5156	26.6713	27.0933	26.7858	-
P02649	APOE	Apolipoprotein E (Apo-E)	1.14438	0.519951	40	40	37	82.6	82.6	82.6	36.154	0	323.31	435290000000	1268	32.7379	32.4886	33.2108	32.3467	31.5474	31.8514	31.999	31.3826	32.719	31.6759	32.659	32.8507	32.309	31.5414	31.9121	31.2319	32.2366	32.3106	32.4666	30.4957
P80108	GPLD1	Phosphatidylinositol-glycan-specific phospholipase D (PI-G PLD) (EC 3.1.4.50) (Glycoprotein phospholipase D) (Glycosyl-phosphatidylinositol-specific phospholipase D) (GPI-PLD) (GPI-specific phospholipase D)	1.14432	0.780194	17	17	17	25.1	25.1	25.1	92.335	0	323.31	8422700000	105	26.5371	-	26.8138	27.0902	-	-	26.9251	-	27.5558	26.0702	23.6078	-	28.1412	26.1084	26.9535	26.2487	27.0191	28.3842	-	-
P59998	ARPC4	Actin-related protein 2/3 complex subunit 4 (Arp2/3 complex 20 kDa subunit) (p20-ARC)	1.14364	0.794497	8	8	8	47.6	47.6	47.6	19.667	0	80.35	8757200000	38	27.1211	-	27.2926	-	-	27.027	26.4177	-	-	-	-	-	28.9387	25.2983	25.4002	-	26.386	27.1733	-	27.4293
P12318	FCGR2A	Low affinity immunoglobulin gamma Fc region receptor II-a (IgG Fc receptor II-a) (CDw32) (Fc-gamma RII-a) (Fc-gamma-RIIa) (FcRII-a) (CD antigen CD32)	1.13897	0.70722	2	2	2	16.1	16.1	16.1	35	0	318.9	6238300000	74	-	27.8838	25.1216	26.0531	-	26.7991	27.2238	26.1755	26.3464	27.1	25.6507	25.1239	-	26.867	26.1143	25.7977	25.984	27.0421	28.6218	-
P04114	APOB	Apolipoprotein B-100 (Apo B-100) [Cleaved into: Apolipoprotein B-48 (Apo B-48)]	1.13576	0.681776	324	324	324	63.2	63.2	63.2	515.6	0	323.31	1883100000000	8318	34.6515	34.4137	35.6353	33.9073	34.1678	34.6709	34.584	34.1509	35.0052	34.2431	35.3788	35.4499	35.3946	34.6869	34.94	33.4224	35.451	34.3272	31.6801	32.8623
P22352	GPX3	Glutathione peroxidase 3 (GPx-3) (GSHPx-3) (EC 1.11.1.9) (Extracellular glutathione peroxidase) (Plasma glutathione peroxidase) (GPx-P) (GSHPx-P)	1.13568	0.710979	11	11	11	40.3	40.3	40.3	25.552	0	167.62	46256000000	301	28.7243	28.8332	30.1473	29.5403	28.2134	28.1602	30.0025	28.5307	30.0638	27.7469	28.897	29.7198	29.7197	29.584	29.7292	28.5037	28.9296	25.8526	28.3787	-
P20908	COL5A1	Collagen alpha-1(V) chain	1.13417	0.689369	16	16	16	13.7	13.7	13.7	183.56	0	323.31	26535000000	288	28.0795	28.5755	28.4658	26.8553	27.7202	27.331	28.1319	29.5822	28.1326	28.4913	30.3891	27.8617	27.5846	28.123	26.6476	28.806	27.9184	27.9052	26.3586	-
P59666	DEFA3	Neutrophil defensin 3 (Defensin, alpha 3) (HNP-3) (HP-3) (HP3) [Cleaved into: HP 3-56;Neutrophil defensin 2 (HNP-2) (HP-2) (HP2)]	1.12269	0.80094	8	8	8	72.3	72.3	72.3	10.245	0	323.31	1526300000000	413	35.8951	35.3192	35.1013	34.8588	35.7746	35.1036	35.1392	32.254	31.9303	33.7983	30.7921	34.2496	35.6186	34.3433	34.6129	33.3493	35.0421	35.9097	33.7891	35.7981
P07384	CAPN1	Calpain-1 catalytic subunit (EC 3.4.22.52) (Calcium-activated neutral proteinase 1) (CANP 1) (Calpain mu-type) (Calpain-1 large subunit) (Cell proliferation-inducing gene 30 protein) (Micromolar-calpain) (muCANP)	1.11312	0.399011	5	5	5	9.1	9.1	9.1	81.889	0	80.824	2137300000	9	25.9505	26.5335	26.0723	26.3145	25.5465	-	26.5457	26.5457	26.451	25.7526	25.8799	26.3806	25.6505	26.2332	26.1032	-	25.9665	-	-	-
P43251	BTD	Biotinidase (Biotinase) (EC 3.5.1.12)	1.11179	0.583313	12	12	12	27.4	27.4	27.4	61.132	0	323.31	44301000000	292	28.5531	28.2794	29.4575	29.4827	29.3187	29.2861	28.6983	28.3402	28.9663	29.6757	28.3535	29.4305	28.6355	29.1939	29.2115	28.9313	29.212	29.544	27.1429	28.874
P0DJI9	SAA2	Serum amyloid A-2 protein (SAA2)	1.10778	0.851308	14	14	7	75.4	75.4	46.7	13.527	0	323.31	80876000000	321	33.5967	33.2815	30.5327	31.4641	30.757	32.5503	28.8185	29.3503	29.8582	27.1371	-	31.9671	30.1918	29.1989	32.1389	30.5228	30.5384	30.517	28.7337	31.474
P00488	F13A1	Coagulation factor XIII A chain (Coagulation factor XIIIa) (EC 2.3.2.13) (Protein-glutamine gamma-glutamyltransferase A chain) (Transglutaminase A chain)	1.10661	0.73786	5	5	5	11.6	11.6	11.6	83.266	0	36.422	3508000000	57	-	26.0053	25.6008	26.3007	-	26.5993	26.7003	26.0033	25.498	26.5979	24.7064	26.9102	24.112	25.4626	26.4965	27.1467	26.6157	-	26.6863	-
Q14126	DSG2	Desmoglein-2 (Cadherin family member 5) (HDGC)	1.10627	0.604323	3	3	3	4.6	4.6	4.6	122.29	0.001269	15.217	455000000	13	-	-	-	-	-	-	25.4063	25.2341	24.8477	-	25.2371	-	-	-	24.375	25.3279	24.8825	-	25.2622	-
P02765	AHSG	Alpha-2-HS-glycoprotein (Alpha-2-Z-globulin) (Ba-alpha-2-glycoprotein) (Fetuin-A) [Cleaved into: Alpha-2-HS-glycoprotein chain A;Alpha-2-HS-glycoprotein chain B]	1.09998	0.58227	28	28	24	63.5	63.5	63.5	39.324	0	323.31	4505100000000	10267	35.5121	35.7841	35.3884	36.0734	36.275	35.5922	35.9865	35.8683	36.2612	36.5993	35.717	35.9816	35.6252	35.73	36.5153	36.318	35.9331	36.5412	34.2107	35.3939
Q92626	PXDN	Peroxidasin homolog (EC 1.11.1.7) (Melanoma-associated antigen MG50) (Vascular peroxidase 1) (p53-responsive gene 2 protein)	1.09975	0.83674	3	3	3	3.9	3.9	3.9	165.27	0	51.416	2327000000	5	27.9666	29.2114	-	27.1289	-	-	-	-	-	27.7916	27.3553	-	-	-	-	-	27.5494	-	28.7577	-
P02790	HPX	Hemopexin (Beta-1B-glycoprotein)	1.09566	0.405373	67	67	67	82.7	82.7	82.7	51.676	0	323.31	16861000000000	26608	37.464	37.5199	37.5469	37.7871	37.8159	38.0468	37.9796	38.3344	38.3162	37.5508	37.7626	37.9248	36.9439	37.7949	38.007	38.021	37.9374	37.4364	37.9459	37.2699
P36980	CFHR2	Complement factor H-related protein 2 (FHR-2) (DDESK59) (H factor-like 3) (H factor-like protein 2)	1.09435	0.713016	21	11	11	67	32.6	32.6	30.65	0	102.81	82289000000	201	29.1991	30.5637	30.455	30.5194	31.6394	31.3592	29.8215	30.9143	29.0039	30.8562	29.1891	30.1901	30.4339	29.1077	30.3866	31.2772	30.9544	30.4982	30.387	30.607
P01042	KNG1	Kininogen-1 (Alpha-2-thiol proteinase inhibitor) (Fitzgerald factor) (High molecular weight kininogen) (HMWK) (Williams-Fitzgerald-Flaujeac factor) [Cleaved into: Kininogen-1 heavy chain;T-kinin (Ile-Ser-Bradykinin);Bradykinin (Kallidin I);Lysyl-bradykinin (Kallidin II);Kininogen-1 light chain;Low molecular weight growth-promoting factor]	1.09081	0.309095	57	57	56	48.4	48.4	47	71.957	0	323.31	3902900000000	7078	35.8404	35.8231	35.364	35.4979	35.7364	35.9197	35.7946	35.9968	35.7761	35.741	35.7896	35.6968	35.2515	35.9385	35.9582	35.5918	35.6468	35.9896	35.3777	34.9955
P27797	CALR	Calreticulin (CRP55) (Calregulin) (Endoplasmic reticulum resident protein 60) (ERp60) (HACBP) (grp60)	1.09058	0.837805	7	7	7	31.9	31.9	31.9	48.141	0	255.73	6734300000	54	26.1917	25.7251	26.1176	26.1799	-	-	25.6009	-	26.1703	-	-	25.0337	26.4672	24.5879	24.7111	-	26.074	-	28.3609	-
P62258	YWHAE	14-3-3 protein epsilon (14-3-3E)	1.08117	0.912977	15	13	13	48.6	48.6	48.6	29.174	0	323.31	9061400000	133	25.4952	-	26.4852	25.7581	-	-	-	-	25.9329	-	24.4634	22.9395	29.1085	25.6068	22.7682	26.5305	26.5865	26.0012	27.148	26.9
P05155	SERPING1	Plasma protease C1 inhibitor (C1 Inh) (C1Inh) (C1 esterase inhibitor) (C1-inhibiting factor) (Serpin G1)	1.0741	0.823354	34	34	34	47	47	47	55.154	0	323.31	332550000000	1390	31.599	31.0536	31.5425	32.8266	30.3768	31.7324	32.3431	31.9784	31.3238	30.793	31.8587	32.9301	31.7258	32.5192	32.9034	31.3243	31.0158	31.3613	29.5618	29.3374
P43652	AFM	Afamin (Alpha-albumin) (Alpha-Alb)	1.0722	0.650036	77	77	77	80.3	80.3	80.3	69.068	0	323.31	1914800000000	5838	34.1208	34.0995	34.3932	34.3134	34.8681	34.056	34.9266	34.7876	34.5202	34.5473	34.8332	34.6546	34.3641	34.5368	34.8319	34.6112	35.1505	33.7242	33.6372	33.2832
P08571	CD14	Monocyte differentiation antigen CD14 (Myeloid cell-specific leucine-rich glycoprotein) (CD antigen CD14) [Cleaved into: Monocyte differentiation antigen CD14, urinary form;Monocyte differentiation antigen CD14, membrane-bound form]	1.06226	0.683765	18	18	18	62.1	62.1	62.1	40.076	0	323.31	115470000000	649	30.262	30.0729	30.2514	30.132	29.7019	29.3668	30.2264	30.3318	30.9137	30.225	29.907	29.792	30.2245	30.6664	30.5358	30.1586	29.6128	30.4943	28.9045	30.3168
P47756	CAPZB	F-actin-capping protein subunit beta (CapZ beta)	1.06144	0.895062	12	12	12	50.2	50.2	50.2	31.35	0	323.31	6840900000	84	26.2711	-	27.1744	25.1867	-	26.2831	26.351	-	-	-	-	24.5833	28.4554	25.1525	26.3143	-	25.6192	25.1788	26.6784	27.3558
P08572	COL4A2	Collagen alpha-2(IV) chain [Cleaved into: Canstatin]	1.05887	0.845247	2	2	2	1.5	1.5	1.5	167.55	0.001292	16.694	672210000	10	24.8385	-	-	-	-	-	23.8243	-	-	25.0949	24.7737	24.6215	-	24.0761	24.2679	-	23.9129	-	25.368	-
Q14520	HABP2	Hyaluronan-binding protein 2 (EC 3.4.21.-) (Factor VII-activating protease) (Factor seven-activating protease) (FSAP) (Hepatocyte growth factor activator-like protein) (Plasma hyaluronan-binding protein) [Cleaved into: Hyaluronan-binding protein 2 50 kDa heavy chain;Hyaluronan-binding protein 2 50 kDa heavy chain alternate form;Hyaluronan-binding protein 2 27 kDa light chain;Hyaluronan-binding pr…	1.05294	0.812567	23	23	23	38.4	38.4	38.4	62.671	0	323.31	104340000000	653	30.0672	30.6191	29.9502	30.2521	29.6264	29.7649	29.9688	30.6059	30.56	30.9544	31.1793	30.5254	30.5973	29.8604	30.564	30.4444	29.5639	31.0652	29.5998	28.225
P08697	SERPINF2	Alpha-2-antiplasmin (Alpha-2-AP) (Alpha-2-plasmin inhibitor) (Alpha-2-PI) (Serpin F2)	1.05201	0.827376	34	34	34	71.7	71.7	71.7	54.565	0	323.31	464990000000	1720	31.902	31.6352	32.1101	32.0579	32.2271	32.1833	32.3951	32.1426	32.6673	31.8267	32.6022	32.5927	31.8643	32.8696	33.0782	32.5576	32.2146	31.4854	31.5136	29.6374
Q99784	OLFM1	Noelin (Neuronal olfactomedin-related ER localized protein) (Olfactomedin-1)	1.05094	0.849001	2	2	2	3.7	3.7	3.7	55.342	0.0031447	5.1683	878700000	12	24.3319	24.5705	24.5412	-	23.9668	-	25.5877	25.4623	25.9007	25.1687	25.133	24.9229	-	25.7071	25.3357	-	24.0717	-	24.0469	-
P14151	SELL	L-selectin (CD62 antigen-like family member L) (Leukocyte adhesion molecule 1) (LAM-1) (Leukocyte surface antigen Leu-8) (Leukocyte-endothelial cell adhesion molecule 1) (LECAM1) (Lymph node homing receptor) (TQ1) (gp90-MEL) (CD antigen CD62L)	1.04539	0.717516	10	10	10	22.3	22.3	22.3	42.187	0	323.31	40283000000	300	29.5645	29.931	29.5381	29.7872	29.5578	29.1467	30.3458	29.5365	30.194	29.261	29.1228	29.4376	29.1862	30.1258	29.6932	29.5807	30.1908	29.2336	30.082	29.5694
P07357	C8A	Complement component C8 alpha chain (Complement component 8 subunit alpha)	1.04397	0.623914	38	38	38	64.6	64.6	64.6	65.163	0	323.31	515880000000	1839	33.048	32.898	33.2988	33.2936	32.8533	32.7719	33.0711	32.6257	33.5355	32.7731	32.8176	33.3058	32.6017	33.1202	33.2255	32.7401	33.2665	32.9964	32.5879	32.8867
P22105	TNXB	Tenascin-X (TN-X) (Hexabrachion-like protein)	1.0413	0.955371	67	67	67	27.3	27.3	27.3	458.22	0	323.31	16753000000	319	26.8754	-	26.3615	28.7121	-	-	24.764	24.828	28.0145	-	25.3537	23.8485	31.1336	26.8825	24.7184	24.6977	26.5331	26.5338	26.7772	28.8635
P02788	LTF	Lactotransferrin (Lactoferrin) (EC 3.4.21.-) (Growth-inhibiting protein 12) (Talalactoferrin) [Cleaved into: Lactoferricin-H (Lfcin-H);Kaliocin-1;Lactoferroxin-A;Lactoferroxin-B;Lactoferroxin-C]	1.04004	0.968701	70	70	68	74.2	74.2	72.5	78.181	0	323.31	331560000000	1532	33.0565	32.1601	33.8244	32.9541	31.7865	32.7945	32.7427	26.8637	28.6369	28.1832	22.2345	31.335	34.4904	31.8687	31.8705	28.1692	32.1364	32.0678	36.1747	32.089
Q0VD83	APOBR	Apolipoprotein B receptor (Apolipoprotein B-100 receptor) (Apolipoprotein B-48 receptor) (Apolipoprotein B48 receptor) (apoB-48R)	1.03908	0.823448	9	9	9	13.2	13.2	13.2	114.87	0	72.608	1442200000	13	-	-	25.5182	26.0388	-	-	25.0583	-	25.6689	-	25.512	25.2288	-	25.6817	25.1101	26.0939	25.468	-	-	-
Q99497	PARK7	Protein/nucleic acid deglycase DJ-1 (EC 3.1.2.-) (EC 3.5.1.-) (EC 3.5.1.124) (Maillard deglycase) (Oncogene DJ1) (Parkinson disease protein 7) (Parkinsonism-associated deglycase) (Protein DJ-1) (DJ-1)	1.03812	0.962619	11	11	11	75.7	75.7	75.7	19.891	0	323.31	7075200000	58	27.3079	-	27.7694	26.8119	-	-	26.1953	-	24.0127	-	24.6585	-	29.8257	-	25.6983	-	26.2644	-	25.3803	-
P15104	GLUL	Glutamine synthetase (GS) (EC 6.3.1.2) (Glutamate decarboxylase) (EC 4.1.1.15) (Glutamate--ammonia ligase)	1.03508	0.914926	10	10	10	27.1	27.1	27.1	42.064	0	94.639	4507900000	21	27.3339	26.7425	28.2175	27.6356	-	-	28.1691	-	27.1231	-	-	27.8127	26.1478	27.0665	27.0812	27.5966	27.2213	29.3554	28.6055	26.4977
P35908	KRT2	Keratin, type II cytoskeletal 2 epidermal (Cytokeratin-2e) (CK-2e) (Epithelial keratin-2e) (Keratin-2 epidermis) (Keratin-2e) (K2e) (Type-II keratin Kb2)	1.03404	0.928391	47	45	1	80	76.8	4.7	65.432	0	323.31	59583000000	531	29.4213	30.0475	29.3968	29.8317	29.9352	31.2873	30.1848	30.4029	29.0851	30.5138	30.848	31.3394	29.1525	30.5729	29.5032	32.0532	30.1571	26.7115	30.7555	28.5304
P17066	HSPA6	Heat shock 70 kDa protein 6 (Heat shock 70 kDa protein B')	1.03398	0.915129	8	1	1	12.6	1.7	1.7	71.027	0	45.351	2528900000	13	25.4515	26.3688	27.4392	26.5332	-	-	26.22	-	-	-	-	-	27.249	25.4127	-	26.5963	26.1021	-	26.4115	-
P07225	PROS1	Vitamin K-dependent protein S	1.03355	0.834465	25	25	25	41	41	41	75.122	0	323.31	125370000000	737	30.1684	30.5045	30.6067	31.3809	31.2149	31.6519	30.9965	30.8394	31.3511	30.9982	31.5191	31.4646	30.7401	31.2535	31.1314	30.5869	31.1015	31.2824	29.8015	30.3555
P06681	C2	Complement C2 (EC 3.4.21.43) (C3/C5 convertase) [Cleaved into: Complement C2b fragment;Complement C2a fragment]	1.03312	0.76337	50	50	50	61.8	61.8	61.8	83.267	0	323.31	360290000000	1954	32.0856	31.8251	31.6098	31.8116	32.2457	32.8385	32.3926	32.2401	32.374	32.1817	32.1952	32.0644	32.0103	32.4171	32.2947	31.8236	32.2587	32.4521	31.328	32.2903
P22894	MMP8	Neutrophil collagenase (EC 3.4.24.34) (Matrix metalloproteinase-8) (MMP-8) (PMNL collagenase) (PMNL-CL)	1.0327	0.932163	11	11	11	27.8	27.8	27.8	53.411	0	85.232	16263000000	36	27.1542	26.7007	26.8664	28.3964	30.0547	28.3302	27.5347	-	29.4614	29.7843	28.0937	28.6736	28.9268	29.5894	26.9148	-	27.4034	27.8046	-	28.2516
O14791	APOL1	Apolipoprotein L1 (Apolipoprotein L) (Apo-L) (ApoL) (Apolipoprotein L-I) (ApoL-I)	1.02925	0.957578	7	7	7	22.4	22.4	22.4	43.974	0	292.48	10400000000	70	28.6641	27.5728	28.241	29.7945	25.6856	25.3633	-	-	26.9863	-	28.6468	26.261	28.7694	-	26.8781	25.4921	28.0864	27.8827	-	-
Q06033	ITIH3	Inter-alpha-trypsin inhibitor heavy chain H3 (ITI heavy chain H3) (ITI-HC3) (Inter-alpha-inhibitor heavy chain 3) (Serum-derived hyaluronan-associated protein) (SHAP)	1.02732	0.888299	43	43	43	54.2	54.2	54.2	99.848	0	323.31	376060000000	1751	32.21	32.1999	32.2333	31.1476	31.622	32.2823	32.5043	32.4974	32.9161	31.939	32.6117	32.0267	32.3671	32.2088	32.9417	32.0603	32.2056	32.153	32.3293	30.259
Q03591	CFHR1	Complement factor H-related protein 1 (FHR-1) (H factor-like protein 1) (H-factor-like 1) (H36)	1.02711	0.841874	32	17	6	77	44.5	11.5	37.65	0	323.31	625070000000	1629	33.3801	33.8287	31.9178	33.705	33.1946	33.5916	33.7256	33.5906	32.8923	33.3272	33.2469	33.2861	32.9419	33.5381	33.3521	33.5976	33.1995	33.1428	33.4146	33.048
P12259	F5	Coagulation factor V (Activated protein C cofactor) (Proaccelerin, labile factor) [Cleaved into: Coagulation factor V heavy chain;Coagulation factor V light chain]	1.02546	0.950673	19	19	16	9.9	9.9	8.2	251.7	0	203.89	18970000000	87	29.1617	29.3832	27.5995	27.9787	28.3405	29.6428	-	27.9842	30.9002	27.9945	27.9666	-	29.3549	27.0958	-	30.1859	28.4608	29.3754	-	-
P16035	TIMP2	Metalloproteinase inhibitor 2 (CSC-21K) (Tissue inhibitor of metalloproteinases 2) (TIMP-2)	1.02462	0.914342	10	10	10	55.5	55.5	55.5	24.399	0	323.31	29230000000	217	28.4562	28.9299	28.5627	27.7225	28.9606	28.7079	28.924	28.7507	28.2245	29.1431	28.7884	28.5454	26.4599	28.3048	28.4811	28.9208	28.0933	29.2008	29.3006	29.9364
Q6UX71	PLXDC2	Plexin domain-containing protein 2 (Tumor endothelial marker 7-related protein)	1.02363	0.879486	4	4	4	10.2	10.2	10.2	59.582	0.0013106	17.554	2595700000	32	-	-	26.6249	26.1791	25.5967	25.9626	25.5266	26.0941	25.5377	25.8281	25.9189	25.8029	24.9059	26.016	25.6996	-	26.649	25.6254	25.8697	26.4782
P02766	TTR	Transthyretin (ATTR) (Prealbumin) (TBPA)	1.02362	0.903507	16	16	16	76.2	76.2	76.2	15.887	0	323.31	200990000000	1142	30.4057	30.5498	30.291	30.6889	29.9535	31.0929	30.8906	30.5222	30.7969	31.2729	30.8221	29.7497	31.2543	31.1151	31.3392	31.1562	30.4239	30.9604	30.3996	28.907
P02679	FGG	Fibrinogen gamma chain	1.02024	0.96356	48	48	48	71.1	71.1	71.1	51.511	0	323.31	1224700000000	2834	35.6521	35.2213	34.1447	35.4539	31.4196	32.3048	32.855	33.9017	33.7886	30.6512	34.5252	33.2667	34.6835	34.0089	33.6561	32.681	34.1727	32.8133	33.8434	31.453
Q13790	APOF	Apolipoprotein F (Apo-F) (Lipid transfer inhibitor protein) (LTIP)	1.01518	0.956261	2	2	2	8.3	8.3	8.3	35.399	0	83.54	6269300000	48	27.6771	26.9855	27.7277	26.243	26.5094	27.2754	-	-	26.7588	27.3376	26.8103	26.2393	28.1321	26.1141	27.8467	25.7813	26.8324	26.9742	-	28.6528
P49908	SELENOP	Selenoprotein P (SeP)	1.01264	0.962369	13	13	13	26.2	26.2	26.2	43.173	0	264.85	51536000000	248	29.017	29.7508	29.6845	29.8865	29.6881	28.0645	30.1266	29.8637	29.9235	29.999	29.5223	29.9882	29.1586	30.0379	30.7241	30.4113	29.3222	28.5107	30.6867	27.4608
P01008	SERPINC1	Antithrombin-III (ATIII) (Serpin C1)	1.01245	0.951099	61	61	50	78	78	71.3	52.602	0	323.31	4512300000000	10532	34.9689	35.3143	35.684	36.0981	35.399	34.8262	35.7144	35.4735	35.8083	35.513	35.2306	36.2579	35.3964	36.0523	36.3465	35.8034	36.1705	35.0713	33.9873	34.3048
O75144	ICOSLG	ICOS ligand (B7 homolog 2) (B7-H2) (B7-like protein Gl50) (B7-related protein 1) (B7RP-1) (CD antigen CD275)	1.01161	0.954953	1	1	1	3.3	3.3	3.3	33.348	0.0011862	10.615	1860600000	31	25.3367	25.5223	25.7407	25.1618	25.9449	25.457	25.7407	25.9951	25.6568	26.8768	25.9279	-	24.4838	25.8926	25.1272	-	26.0166	26.2563	25.2139	26.8946
Q13822	ENPP2	Ectonucleotide pyrophosphatase/phosphodiesterase family member 2 (E-NPP 2) (EC 3.1.4.39) (Autotaxin) (Extracellular lysophospholipase D) (LysoPLD)	1.01124	0.9599	15	15	15	20.6	20.6	20.6	98.993	0	235.03	4671500000	95	25.6035	25.0044	25.604	25.8638	-	-	26.184	26.6202	25.7042	-	-	-	25.6994	-	26.0507	25.7225	25.4832	26.8059	-	24.9279
P02675	FGB	Fibrinogen beta chain [Cleaved into: Fibrinopeptide B;Fibrinogen beta chain]	1.01033	0.979831	61	61	52	81.1	81.1	74.9	55.928	0	323.31	2431900000000	5716	37.2882	36.5778	34.9692	36.3335	32.4428	33.6462	34.0556	35.1979	34.3474	32.4551	35.6786	34.5858	35.615	34.9657	34.3578	33.7774	35.2749	34.337	35.1527	33.4205
Q14624	ITIH4	Inter-alpha-trypsin inhibitor heavy chain H4 (ITI heavy chain H4) (ITI-HC4) (Inter-alpha-inhibitor heavy chain 4) (Inter-alpha-trypsin inhibitor family heavy chain-related protein) (IHRP) (Plasma kallikrein sensitive glycoprotein 120) (Gp120) (PK-120) [Cleaved into: 70 kDa inter-alpha-trypsin inhibitor heavy chain H4;35 kDa inter-alpha-trypsin inhibitor heavy chain H4]	1.00349	0.976008	90	90	87	69.6	69.6	69.6	103.36	0	323.31	1969400000000	7159	34.4161	34.2628	34.2268	34.5278	34.287	34.4185	34.9389	34.7015	34.774	34.4117	34.7065	34.9686	34.7193	34.7668	35.0512	34.4737	34.5312	34.1353	33.5767	33.9856
Q9UNN8	PROCR	Endothelial protein C receptor (Activated protein C receptor) (APC receptor) (Endothelial cell protein C receptor) (CD antigen CD201)	0.998871	0.997839	3	3	3	16.4	16.4	16.4	26.671	0	78.807	6423800000	77	27.3184	26.7064	27.1458	25.8753	25.5413	27.6209	-	-	26.4009	28.3476	27.0619	27.109	-	26.7829	23.8998	-	26.4361	27.8276	27.1254	28.7267
P08185	SERPINA6	Corticosteroid-binding globulin (CBG) (Serpin A6) (Transcortin)	0.994621	0.982996	15	15	15	46.9	46.9	46.9	45.14	0	323.31	19223000000	148	-	-	26.6688	26.9449	26.1093	25.7898	27.2886	25.4823	26.8628	-	26.1353	25.3908	26.0083	27.0174	26.994	-	26.0646	27.6275	-	26.4203
P01033	TIMP1	Metalloproteinase inhibitor 1 (Erythroid-potentiating activity) (EPA) (Fibroblast collagenase inhibitor) (Collagenase inhibitor) (Tissue inhibitor of metalloproteinases 1) (TIMP-1)	0.994586	0.978571	13	13	13	61.8	61.8	61.8	23.171	0	323.31	116570000000	587	30.8149	30.8086	30.8457	30.4731	29.0624	29.5731	30.8811	30.3572	30.2379	29.4277	31.0405	30.7529	30.1143	30.0784	30.8151	30.0565	30.6489	29.6206	30.4396	28.9933
Q01459	CTBS	Di-N-acetylchitobiase (EC 3.2.1.-)	0.990038	0.975072	9	9	9	31.7	31.7	31.7	43.759	0	168.69	11896000000	153	27.2391	28.1402	27.7812	27.3345	26.5475	27.9343	27.5465	-	25.7518	27.9998	27.9351	27.3565	-	27.4294	27.3037	28.262	28.1072	27.8031	24.8295	-
Q6EMK4	VASN	Vasorin (Protein slit-like 2)	0.988825	0.933377	14	14	14	22.1	22.1	22.1	71.712	0	323.31	23593000000	225	28.447	27.5017	28.423	28.5814	28.4537	28.7325	28.4712	28.8221	28.6896	29.1023	28.7554	28.5637	27.7545	28.4617	28.51	28.1443	28.3415	28.7896	28.6392	29.4267
P00734	F2	Prothrombin (EC 3.4.21.5) (Coagulation factor II) [Cleaved into: Activation peptide fragment 1;Activation peptide fragment 2;Thrombin light chain;Thrombin heavy chain]	0.988019	0.922184	64	64	54	74.4	74.4	66.2	70.036	0	323.31	3476900000000	6761	35.267	35.4691	35.4699	35.9402	35.8361	36.0851	36.0702	35.8523	36.3006	35.7502	35.5346	36.4153	35.4655	35.7344	36.3944	35.7472	35.9276	35.3473	35.2323	36.4161
P01860	IGHG3	Immunoglobulin heavy constant gamma 3 (HDC) (Heavy chain disease protein) (Ig gamma-3 chain C region)	0.987794	0.962906	12	12	5	45.6	45.6	27.1	41.287	0	323.31	10083000000	88	27.0971	27.1366	27.3549	-	26.6043	26.1369	26.7353	27.1257	25.5963	27.0138	27.5211	26.1334	-	26.1525	26.0693	26.7946	26.2356	-	28.5069	-
Q02818	NUCB1	Nucleobindin-1 (CALNUC)	0.98736	0.977352	17	17	17	43.2	43.2	43.2	53.879	0	177.33	14773000000	151	29.0321	28.779	27.9072	28.7977	-	26.3666	26.0011	25.3036	27.8954	25.899	28.2097	24.7347	28.6721	26.0387	27.9	29.197	26.6179	27.6063	27.829	26.6911
P01024	C3	Complement C3 (C3 and PZP-like alpha-2-macroglobulin domain-containing protein 1) [Cleaved into: Complement C3 beta chain;C3-beta-c (C3bc);Complement C3 alpha chain;C3a anaphylatoxin;Acylation stimulating protein (ASP) (C3adesArg);Complement C3b alpha' chain;Complement C3c alpha' chain fragment 1;Complement C3dg fragment;Complement C3g fragment;Complement C3d fragment;Complement C3f fragment;Comp…	0.986653	0.941824	159	159	146	81.6	81.6	79.3	187.15	0	323.31	1531400000000	5975	34.6937	34.9063	34.1653	35.0257	33.9286	34.6663	34.8145	34.8388	35.0882	34.7231	36.033	34.607	35.1243	34.7196	34.6017	34.0623	34.173	35.7329	33.6467	34.3439
P10909	CLU	Clusterin (Aging-associated gene 4 protein) (Apolipoprotein J) (Apo-J) (Complement cytolysis inhibitor) (CLI) (Complement-associated protein SP-40,40) (Ku70-binding protein 1) (NA1/NA2) (Testosterone-repressed prostate message 2) (TRPM-2) [Cleaved into: Clusterin beta chain (ApoJalpha) (Complement cytolysis inhibitor a chain);Clusterin alpha chain (ApoJbeta) (Complement cytolysis inhibitor b chai…	0.984421	0.919781	44	44	44	49.7	49.7	49.7	52.494	0	323.31	830850000000	2174	33.591	33.2348	33.272	33.5688	32.0814	32.5264	32.7038	33.3586	33.5264	32.9823	33.4924	32.857	33.8366	33.2584	33.2609	33.3105	33.1747	33.1065	32.7506	32.0242
P78324	SIRPA	Tyrosine-protein phosphatase non-receptor type substrate 1 (SHP substrate 1) (SHPS-1) (Brain Ig-like molecule with tyrosine-based activation motifs) (Bit) (CD172 antigen-like family member A) (Inhibitory receptor SHPS-1) (Macrophage fusion receptor) (MyD-1 antigen) (Signal-regulatory protein alpha-1) (Sirp-alpha-1) (Signal-regulatory protein alpha-2) (Sirp-alpha-2) (Signal-regulatory protein alph…	0.983847	0.951464	7	7	6	21.4	21.4	20	54.966	0	87.1	6642900000	66	27.3122	26.9469	26.7213	26.6362	26.7725	27.3823	27.4625	26.8115	25.8056	27.5272	26.8156	27.0651	25.4545	26.6531	25.468	27.875	26.0335	27.6637	27.9335	28.6511
P02750	LRG1	Leucine-rich alpha-2-glycoprotein (LRG)	0.982226	0.90632	24	24	24	57.9	57.9	57.9	38.177	0	323.31	1286700000000	2643	35.1258	35.3542	34.2885	34.7847	34.1911	34.9809	34.9975	35.2338	35.2151	34.0304	34.6814	34.4764	34.6542	34.8654	35.4537	34.7516	34.7501	33.9469	35.2685	35.6127
P09429	HMGB1	High mobility group protein B1 (High mobility group protein 1) (HMG-1)	0.980405	0.968717	14	10	10	47.9	34.9	34.9	24.893	0	141.28	10867000000	89	26.3665	27.6333	28.274	27.5647	-	28.7934	27.1116	-	-	24.981	-	-	29.4809	25.792	25.3996	28.0362	27.0189	25.948	27.9527	28.5711
P06702	S100A9	Protein S100-A9 (Calgranulin-B) (Calprotectin L1H subunit) (Leukocyte L1 complex heavy chain) (Migration inhibitory factor-related protein 14) (MRP-14) (p14) (S100 calcium-binding protein A9)	0.97597	0.958865	22	22	22	99.1	99.1	99.1	13.242	0	323.31	1177400000000	2888	35.362	34.3996	35.0282	34.2198	34.2059	34.3918	35.1639	32.4147	33.9304	32.6023	29.5668	34.1463	35.6401	34.9375	34.6978	33.8508	34.9288	34.538	36.5607	33.2028
O00187	MASP2	Mannan-binding lectin serine protease 2 (EC 3.4.21.104) (MBL-associated serine protease 2) (Mannose-binding protein-associated serine protease 2) (MASP-2) [Cleaved into: Mannan-binding lectin serine protease 2 A chain;Mannan-binding lectin serine protease 2 B chain]	0.974693	0.90292	10	10	10	19.1	19.1	19.1	75.702	0	100.26	11951000000	141	28.2465	27.4013	27.5931	26.8579	25.9823	28.2276	27.2632	27.6245	28.4217	27.0339	27.5524	28.4496	27.4053	27.3063	27.5434	27.3168	27.1216	28.5761	26.7581	26.9922
Q9UGM5	FETUB	Fetuin-B (16G2) (Fetuin-like protein IRL685) (Gugu)	0.966307	0.848156	24	24	24	64.1	64.1	64.1	42.054	0	323.31	110930000000	554	30.1814	30.6307	29.7962	30.9252	30.4506	30.2189	30.7006	30.3409	29.5834	30.2977	30.6854	30.9902	30.082	31.194	31.1236	30.703	30.1975	29.7182	29.0529	29.8734
Q14019	COTL1	Coactosin-like protein	0.962119	0.928236	16	16	16	77.5	77.5	77.5	15.945	0	323.31	22245000000	121	26.7754	28.9833	28.4521	27.806	28.1192	27.6585	28.1206	25.2085	-	27.8213	29.2804	28.2494	29.5852	27.9913	26.796	26.4776	26.9891	26.5476	25.423	29.8229
Q9UHI8	ADAMTS1	A disintegrin and metalloproteinase with thrombospondin motifs 1 (ADAM-TS 1) (ADAM-TS1) (ADAMTS-1) (EC 3.4.24.-) (METH-1)	0.96108	0.895664	2	2	2	4.8	4.8	4.8	105.36	0	24.175	1781100000	7	25.0077	25.3	-	-	-	-	24.1354	25.9768	26.0992	-	-	-	25.0646	25.2181	25.6701	-	-	25.4915	-	-
P05019	IGF1	Insulin-like growth factor I (IGF-I) (Mechano growth factor) (MGF) (Somatomedin-C)	0.958585	0.860349	5	5	5	21.5	21.5	21.5	21.841	0	307.94	34449000000	181	28.5178	30.2171	28.4737	29.7914	29.4849	29.25	28.9374	29.2629	28.8987	29.8859	28.3273	29.5008	28.62	28.8572	29.522	31.217	29.8403	30.2316	28.5978	28.6161
Q16610	ECM1	Extracellular matrix protein 1 (Secretory component p85)	0.957382	0.853993	38	38	38	74.4	74.4	74.4	60.673	0	323.31	301740000000	1837	31.3155	32.1882	32.2056	30.9133	32.3858	32.2692	32.3112	31.9343	32.1181	32.7097	32.824	30.3371	30.7574	32.5154	32.3837	32.2186	32.3545	32.9099	31.5966	33.0821
O14786	NRP1	Neuropilin-1 (Vascular endothelial cell growth factor 165 receptor) (CD antigen CD304)	0.957135	0.849083	11	11	11	19	19	19	103.13	0	116.43	3884900000	101	26.3041	24.92	25.8509	25.5136	25.2658	26.3165	26.2878	26.2788	26.4801	26.6285	25.4139	-	25.718	26.3712	26.697	24.568	26.4179	26.0129	27.1837	-
Q96PD5	PGLYRP2	N-acetylmuramoyl-L-alanine amidase (EC 3.5.1.28) (Peptidoglycan recognition protein 2) (Peptidoglycan recognition protein long) (PGRP-L)	0.954368	0.825945	35	35	32	70.1	70.1	62.5	62.216	0	323.31	644940000000	1974	31.8791	32.4084	32.6862	32.0954	32.8474	33.176	32.7288	32.7874	32.7566	33.2301	33.3184	32.6348	32.7375	33.5247	33.2109	32.7381	33.2352	33.1781	30.6205	32.0709
P05362	ICAM1	Intercellular adhesion molecule 1 (ICAM-1) (Major group rhinovirus receptor) (CD antigen CD54)	0.95402	0.887119	11	11	11	21.4	21.4	21.4	57.825	0	58.926	3417700000	70	26.0732	-	26.7272	26.649	-	-	-	26.3632	27.0091	24.8094	25.9254	27.3022	24.2775	26.3525	25.9739	26.2236	27.08	-	27.4088	26.5138
P19823	ITIH2	Inter-alpha-trypsin inhibitor heavy chain H2 (ITI heavy chain H2) (ITI-HC2) (Inter-alpha-inhibitor heavy chain 2) (Inter-alpha-trypsin inhibitor complex component II) (Serum-derived hyaluronan-associated protein) (SHAP)	0.953658	0.793166	71	71	58	58.4	58.4	56	106.46	0	323.31	4072200000000	9595	34.6796	35.2355	35.5016	34.9842	35.1079	35.2851	35.5173	35.7547	35.4854	36.1311	35.8862	35.6578	35.3064	35.4826	35.91	35.7281	36.0854	35.916	33.9197	34.4747
Q07954	LRP1	Prolow-density lipoprotein receptor-related protein 1 (LRP-1) (Alpha-2-macroglobulin receptor) (A2MR) (Apolipoprotein E receptor) (APOER) (CD antigen CD91) [Cleaved into: Low-density lipoprotein receptor-related protein 1 85 kDa subunit (LRP-85);Low-density lipoprotein receptor-related protein 1 515 kDa subunit (LRP-515);Low-density lipoprotein receptor-related protein 1 intracellular domain (LRP…	0.948486	0.906428	52	52	52	15	15	15	504.6	0	323.31	37471000000	257	30.2652	27.1135	29.5858	27.5905	26.4905	27.1024	26.7483	28.3638	28.1587	28.4484	29.2473	26.0427	26.4304	27.8286	27.1452	30.181	26.9846	28.5473	30.1599	-
P00742	F10	Coagulation factor X (EC 3.4.21.6) (Stuart factor) (Stuart-Prower factor) [Cleaved into: Factor X light chain;Factor X heavy chain;Activated factor Xa heavy chain]	0.948444	0.534924	28	28	28	50	50	50	54.731	0	323.31	115680000000	613	30.4185	30.4245	30.7603	30.8241	30.7261	30.8571	30.8838	30.8309	31.0426	30.6905	31.1884	31.352	30.4181	30.8894	31.0255	30.9695	30.8169	30.3455	30.6151	30.6017
Q8N2S1	LTBP4	Latent-transforming growth factor beta-binding protein 4 (LTBP-4)	0.948378	0.910325	3	3	3	2.7	2.7	2.7	173.43	0	25.076	1084600000	18	25.2744	25.6096	24.0115	25.341	-	-	-	-	-	-	25.208	-	-	23.1646	24.4677	26.2387	25.5858	26.1488	-	-
P35443	THBS4	Thrombospondin-4	0.94755	0.894321	27	22	21	38.6	34.2	32.9	105.87	0	323.31	36502000000	339	28.8195	27.6933	28.5753	28.3444	26.9079	27.4448	27.1098	29.2109	29.0281	29.0204	29.4868	24.9863	30.6067	26.6783	28.4638	29.3915	28.1422	29.1589	27.355	28.6622
P12111	COL6A3	Collagen alpha-3(VI) chain	0.945767	0.77164	79	79	79	30.3	30.3	30.3	343.67	0	323.31	100710000000	959	29.6573	30.2601	30.2431	28.9672	30.0225	29.837	30.1454	31.4238	30.4647	31.0086	31.5632	30.1755	29.9313	30.1739	29.786	30.8138	29.9638	30.2627	30.0419	30.1221
Q8IYS5	OSCAR	Osteoclast-associated immunoglobulin-like receptor (Osteoclast-associated receptor) (hOSCAR) (Polymeric immunoglobulin receptor 3) (PIgR-3) (PIgR3) (Poly-Ig receptor 3)	0.944851	0.890325	4	4	4	21.6	21.6	21.6	30.481	0	52.746	983500000	15	-	25.2954	24.2151	25.0954	-	-	-	-	23.8547	-	23.7477	-	-	-	24.4912	-	24.6259	-	25.9232	-
P17936	IGFBP3	Insulin-like growth factor-binding protein 3 (IBP-3) (IGF-binding protein 3) (IGFBP-3)	0.941938	0.720247	18	18	18	52.6	52.6	52.6	31.674	0	323.31	74546000000	542	30.3934	30.6268	29.7354	30.9622	30.5384	29.9126	30.3984	29.5719	30.3016	30.4699	29.6874	30.7362	29.659	30.2439	30.5632	31.3928	30.0266	31.192	29.743	30.5293
Q9NPY3	CD93	Complement component C1q receptor (C1q/MBL/SPA receptor) (C1qR) (C1qR(p)) (C1qRp) (CDw93) (Complement component 1 q subcomponent receptor 1) (Matrix-remodeling-associated protein 4) (CD antigen CD93)	0.930733	0.610832	8	8	8	19.2	19.2	19.2	68.559	0	103.67	4957800000	92	26.6007	25.7001	25.9525	26.0371	-	26.8877	26.1552	25.8239	26.1719	26.7459	26.3573	26.0407	25.4495	26.4519	26.229	26.637	26.2393	26.9233	26.6792	-
Q6UWP8	SBSN	Suprabasin	0.926212	0.929118	7	7	7	28.1	28.1	28.1	60.54	0	71.639	532240000	25	21.6657	23.4865	20.2755	21.4503	-	-	24.1102	23.6631	-	-	21.3602	27.5095	20.4761	20.8083	20.7247	22.8021	25.7402	-	-	20.9986
Q99972	MYOC	Myocilin (Myocilin 55 kDa subunit) (Trabecular meshwork-induced glucocorticoid response protein) [Cleaved into: Myocilin, N-terminal fragment (Myocilin 20 kDa N-terminal fragment);Myocilin, C-terminal fragment (Myocilin 35 kDa N-terminal fragment)]	0.922791	0.914879	19	19	19	44.2	44.2	44.2	56.971	0	323.31	4710900000	68	25.0136	-	-	28.0005	-	-	-	-	-	26.3606	-	-	26.3222	-	25.6241	25.6596	25.1602	27.7018	-	28.9771
P14618	PKM	Pyruvate kinase PKM (EC 2.7.1.40) (Cytosolic thyroid hormone-binding protein) (CTHBP) (Opa-interacting protein 3) (OIP-3) (Pyruvate kinase 2/3) (Pyruvate kinase muscle isozyme) (Thyroid hormone-binding protein 1) (THBP1) (Tumor M2-PK) (p58)	0.922617	0.896788	33	33	33	76.3	76.3	76.3	57.936	0	323.31	34792000000	277	29.6868	28.1426	28.4314	28.264	26.0306	27.4366	27.2956	25.6353	26.3193	-	23.7122	25.1814	31.1016	25.9496	26.8866	27.5125	27.0909	30.5332	28.9459	28.9616
P04217	A1BG	Alpha-1B-glycoprotein (Alpha-1-B glycoprotein)	0.921024	0.410819	50	50	50	71.3	71.3	71.3	54.253	0	323.31	6553700000000	10975	36.432	36.3445	35.9343	35.9566	36.636	36.6626	36.302	36.7083	36.3003	36.4788	36.4116	36.7129	35.7236	36.4717	36.6101	36.3811	36.6308	36.8053	36.1981	36.997
P55290	CDH13	Cadherin-13 (Heart cadherin) (H-cadherin) (P105) (Truncated cadherin) (T-cad) (T-cadherin)	0.917447	0.595337	6	6	6	10.9	10.9	10.9	78.286	0	130.88	9705500000	166	27.1773	27.7953	27.1132	27.1784	27.6741	27.6104	27.8933	27.2083	27.9527	28.2896	27.6253	26.8997	26.4489	27.7836	27.6544	28.2389	27.9201	28.2619	28.1437	28.1593
Q9NQ79	CRTAC1	Cartilage acidic protein 1 (68 kDa chondrocyte-expressed protein) (CEP-68) (ASPIC)	0.914916	0.594208	47	47	47	65.2	65.2	65.2	71.42	0	323.31	609670000000	2384	31.877	32.0777	33.2576	32.0668	33.3411	33.0896	32.9133	32.5465	32.7963	32.683	32.4427	32.5013	31.876	32.5969	32.7457	33.1208	32.6561	33.3292	32.8089	33.8542
Q7Z7G0	ABI3BP	Target of Nesh-SH3 (Tarsh) (ABI gene family member 3-binding protein) (Nesh-binding protein) (NeshBP)	0.91433	0.818742	21	21	21	22.7	22.7	22.7	118.64	0	323.31	43726000000	417	29.7778	28.6488	29.8411	29.4311	-	25.3066	28.8875	29.7083	30.3207	29.5703	29.6027	27.1556	29.6986	28.4787	28.8391	29.1321	29.272	29.4925	30.3131	29.8546
Q12913	PTPRJ	Receptor-type tyrosine-protein phosphatase eta (Protein-tyrosine phosphatase eta) (R-PTP-eta) (EC 3.1.3.48) (Density-enhanced phosphatase 1) (DEP-1) (HPTP eta) (Protein-tyrosine phosphatase receptor type J) (R-PTP-J) (CD antigen CD148)	0.91055	0.540062	5	5	5	5.1	5.1	5.1	145.94	0	72.057	3709900000	32	26.0757	26.0737	26.1853	26.5564	25.4907	-	26.5567	25.0635	26.3707	-	-	26.5796	26.1385	25.9216	26.0108	-	26.2482	26.3554	26.0183	-
Q12805	EFEMP1	EGF-containing fibulin-like extracellular matrix protein 1 (Extracellular protein S1-5) (Fibrillin-like protein) (Fibulin-3) (FIBL-3)	0.90717	0.6827	23	23	23	45.8	45.8	45.8	54.64	0	323.31	135800000000	815	30.0268	30.8749	30.6711	29.5896	29.891	29.9704	29.9317	31.4868	31.0913	31.3455	31.5174	29.2171	30.602	30.8005	30.6816	31.1143	29.9867	31.4769	31.3967	29.4913
P19827	ITIH1	Inter-alpha-trypsin inhibitor heavy chain H1 (ITI heavy chain H1) (ITI-HC1) (Inter-alpha-inhibitor heavy chain 1) (Inter-alpha-trypsin inhibitor complex component III) (Serum-derived hyaluronan-associated protein) (SHAP)	0.906497	0.585605	68	68	68	63.9	63.9	63.9	101.39	0	323.31	2807200000000	9697	33.8888	34.441	35.3315	33.8448	34.2321	34.2407	34.6695	35.0206	35.5721	35.1704	35.6793	34.906	34.5554	34.8719	35.0627	35.4165	34.4656	34.6326	34.399	33.8386
P08637	FCGR3A	Low affinity immunoglobulin gamma Fc region receptor III-A (CD16a antigen) (Fc-gamma RIII-alpha) (Fc-gamma RIII) (Fc-gamma RIIIa) (FcRIII) (FcRIIIa) (FcR-10) (IgG Fc receptor III-2) (CD antigen CD16a)	0.90527	0.730643	6	3	3	22.4	13	13	29.089	0	67.122	19678000000	73	27.8272	28.3507	28.2347	26.7031	28.5741	30.0578	27.96	28.4192	27.7725	29.503	26.9714	28.9872	28.5269	28.0525	28.039	28.0877	27.9339	28.919	30.3836	28.9369
P05452	CLEC3B	Tetranectin (TN) (C-type lectin domain family 3 member B) (Plasminogen kringle 4-binding protein)	0.901573	0.456176	21	21	15	75.2	75.2	58.9	22.537	0	323.31	580920000000	1418	32.3326	32.7672	33.0797	32.7337	32.8451	32.67	33.4169	33.286	33.3127	32.8108	33.3914	32.8141	32.2142	33.3498	33.1112	34.0034	33.1992	33.1182	33.2086	32.3394
P22626	HNRNPA2B1	Heterogeneous nuclear ribonucleoproteins A2/B1 (hnRNP A2/B1)	0.901031	0.798182	18	18	18	43.6	43.6	43.6	37.429	0	323.31	10687000000	98	27.5429	26.9834	27.4375	27.3494	26.5734	27.5698	26.7548	-	24.9257	-	-	25.0933	29.6676	25.6756	27.4399	27.5332	27.1816	27.3534	25.5943	27.8435
Q9H4A9	DPEP2	Dipeptidase 2 (EC 3.4.13.19)	0.893212	0.628223	2	2	2	6.8	6.8	6.8	53.364	0	42.335	147600000	9	-	-	22.5029	-	-	-	-	23.3923	23.6856	-	23.1606	23.2975	23.109	-	-	23.325	23.8905	-	-	-
P08123	COL1A2	Collagen alpha-2(I) chain (Alpha-2 type I collagen)	0.884968	0.700613	20	20	20	19	19	19	129.31	0	323.31	46120000000	297	28.5109	28.3848	28.6627	26.7193	28.2082	28.9835	28.9384	29.4414	28.3696	29.6587	30.353	28.2558	27.3711	29.1217	28.1268	29.7234	27.4842	30.2796	28.1609	-
Q96KN2	CNDP1	Beta-Ala-His dipeptidase (EC 3.4.13.20) (CNDP dipeptidase 1) (Carnosine dipeptidase 1) (Glutamate carboxypeptidase-like protein 2) (Serum carnosinase)	0.884418	0.730795	20	20	20	43.4	43.4	43.4	56.705	0	323.31	18815000000	231	27.0859	27.1687	28.6499	29.1067	26.0184	26.6023	27.683	25.7008	28.3063	-	27.253	27.4824	28.247	28.898	27.3625	27.9374	25.9336	27.2566	-	-
P19320	VCAM1	Vascular cell adhesion protein 1 (V-CAM 1) (VCAM-1) (INCAM-100) (CD antigen CD106)	0.883815	0.508933	33	33	33	46.7	46.7	46.7	81.275	0	323.31	36277000000	377	29.2776	28.566	28.9269	29.4611	27.9875	28.4054	28.9112	29.0089	29.4559	29.1014	29.0572	27.3791	29.6189	29.4911	29.6411	29.1985	28.9548	29.759	28.725	29.059
P35916	FLT4	Vascular endothelial growth factor receptor 3 (VEGFR-3) (EC 2.7.10.1) (Fms-like tyrosine kinase 4) (FLT-4) (Tyrosine-protein kinase receptor FLT4)	0.88117	0.437745	5	5	5	4.9	4.9	4.9	152.76	0.0012531	14.278	430890000	12	24.5068	-	-	-	-	-	25.0398	-	25.1928	-	25.1149	-	-	-	24.8274	25.36	25.0803	-	-	-
Q6GTX8	LAIR1	Leukocyte-associated immunoglobulin-like receptor 1 (LAIR-1) (hLAIR1) (CD antigen CD305)	0.875629	0.835084	4	4	4	13.2	13.2	13.2	31.412	0.0012788	15.669	1055100000	7	-	24.295	-	26.115	-	-	24.752	-	-	24.902	23.8261	-	25.7092	-	-	25.2049	23.665	-	27.6327	-
Q9UBR2	CTSZ	Cathepsin Z (EC 3.4.18.1) (Cathepsin P) (Cathepsin X)	0.871716	0.65157	11	11	11	38.3	38.3	38.3	33.868	0	187.07	18637000000	141	28.15	28.2846	27.3435	27.8358	27.8446	28.9264	27.8748	26.658	26.0673	28.3807	28.3929	-	27.4646	26.4816	26.895	28.6083	27.5527	28.9881	27.3963	29.6322
P36955	SERPINF1	Pigment epithelium-derived factor (PEDF) (Cell proliferation-inducing gene 35 protein) (EPC-1) (Serpin F1)	0.870151	0.109712	44	44	36	76.8	76.8	70.8	46.312	0	323.31	814570000000	2527	33.0691	32.8244	33.047	33.3077	33.4209	32.9268	32.9977	33.3224	33.5357	33.2793	33.5449	33.7247	33.1481	33.2768	33.4078	33.9665	33.3032	33.0278	33.0647	33.2729
Q8WZ42	TTN	Titin (EC 2.7.11.1) (Connectin) (Rhabdomyosarcoma antigen MU-RMS-40.14)	0.869832	0.817694	10	10	10	0.5	0.5	0.5	3816	0.0012107	12.228	4976100000	13	-	-	26.0046	24.2235	-	26.8863	25.583	-	-	26.4739	29.6231	-	25.9812	24.6003	24.4864	24.8223	24.6377	27.2814	25.6455	27.2415
P15144	ANPEP	Aminopeptidase N (AP-N) (hAPN) (EC 3.4.11.2) (Alanyl aminopeptidase) (Aminopeptidase M) (AP-M) (Microsomal aminopeptidase) (Myeloid plasma membrane glycoprotein CD13) (gp150) (CD antigen CD13)	0.86962	0.400179	7	7	7	8.8	8.8	8.8	109.54	0	58.041	5392200000	78	25.9057	26.0471	25.997	26.0033	25.8004	26.281	26.1003	26.5176	26.067	26.7691	26.0476	26.963	25.539	25.9583	25.7919	26.414	27.5569	-	26.5325	-
Q9UBG0	MRC2	C-type mannose receptor 2 (C-type lectin domain family 13 member E) (Endocytic receptor 180) (Macrophage mannose receptor 2) (Urokinase-type plasminogen activator receptor-associated protein) (UPAR-associated protein) (Urokinase receptor-associated protein) (CD antigen CD280)	0.867196	0.507903	12	12	12	11	11	11	166.67	0	74.723	1805800000	57	24.7386	25.0028	25.4816	-	25.5017	24.3236	25.4829	25.5173	24.6809	25.9833	26.2182	-	-	25.3167	24.6585	25.4937	-	25.2922	-	-
Q04756	HGFAC	Hepatocyte growth factor activator (HGF activator) (HGFA) (EC 3.4.21.-) [Cleaved into: Hepatocyte growth factor activator short chain;Hepatocyte growth factor activator long chain]	0.866781	0.225839	24	24	24	42.3	42.3	42.3	70.681	0	323.31	92623000000	713	29.7769	29.9214	29.748	30.2811	29.9254	30.0602	29.9786	30.2113	29.77	30.1952	30.9236	30.5243	30.1784	29.8164	30.3696	30.1659	30.5596	30.4645	29.4195	29.5085
O75116	ROCK2	Rho-associated protein kinase 2 (EC 2.7.11.1) (Rho kinase 2) (Rho-associated, coiled-coil-containing protein kinase 2) (Rho-associated, coiled-coil-containing protein kinase II) (ROCK-II) (p164 ROCK-2)	0.866755	0.676129	3	3	3	3.5	3.5	3.5	160.9	0.0032051	5.8937	32673000000	22	26.8324	28.1731	28.2737	27.1381	28.599	28.4908	28.2276	28.4137	26.9249	28.3702	27.1683	30.1621	26.1113	28.6655	26.6402	29.933	28.7944	27.2436	28.985	27.8031
P02671	FGA	Fibrinogen alpha chain [Cleaved into: Fibrinopeptide A;Fibrinogen alpha chain]	0.86528	0.597455	96	96	93	79.3	79.3	78.1	94.972	0	323.31	3239000000000	6951	37.1547	36.9398	35.4351	36.8538	34.1978	34.6583	35.1676	35.2611	35.2082	34.0788	35.4916	35.5776	35.9069	35.8415	36.3642	35.5839	36.2294	35.4977	35.9786	34.5714
Q13740	ALCAM	CD166 antigen (Activated leukocyte cell adhesion molecule) (CD antigen CD166)	0.865103	0.648518	10	10	10	19	19	19	65.102	0	36.304	1999300000	42	25.0159	-	25.5354	-	-	-	25.1319	24.5811	25.9675	26.7852	25.4147	-	24.6219	25.8124	25.1406	26.8517	25.4312	-	26.7106	-
P00748	F12	Coagulation factor XII (EC 3.4.21.38) (Hageman factor) (HAF) [Cleaved into: Coagulation factor XIIa heavy chain;Beta-factor XIIa part 1;Coagulation factor XIIa light chain (Beta-factor XIIa part 2)]	0.858234	0.346575	40	40	40	64.7	64.7	64.7	67.791	0	323.31	730330000000	2165	32.8668	32.4306	33.0412	33.2084	32.9106	32.7819	33.4495	32.8004	33.6086	32.3657	32.8281	33.4298	32.5686	33.6966	34.1156	33.3749	33.5912	33.2664	32.6466	32.1513
P06396	GSN	Gelsolin (AGEL) (Actin-depolymerizing factor) (ADF) (Brevin)	0.858154	0.361892	83	83	43	86.6	86.6	56	85.696	0	323.31	1893200000000	5877	34.0146	34.0161	34.947	35.0551	34.0579	34.1523	34.8834	34.4348	35.3419	34.5576	34.4093	34.8358	35.059	35.1881	35.2159	35.5045	35.2099	33.8883	33.9905	34.3665
P02749	APOH	Beta-2-glycoprotein 1 (APC inhibitor) (Activated protein C-binding protein) (Anticardiolipin cofactor) (Apolipoprotein H) (Apo-H) (Beta-2-glycoprotein I) (B2GPI) (Beta(2)GPI)	0.857777	0.259464	43	43	43	83.2	83.2	83.2	38.298	0	323.31	4760100000000	7621	35.7521	35.8387	35.5889	35.9676	35.83	35.391	36.305	36.2366	36.0852	35.5888	36.1274	36.4556	35.467	35.9961	36.4995	36.9469	36.5643	35.4938	35.7251	35.5216
P20160	AZU1	Azurocidin (Cationic antimicrobial protein CAP37) (Heparin-binding protein) (HBP) (hHBP)	0.855676	0.771096	10	10	10	51.4	51.4	51.4	26.885	0	323.31	35139000000	207	29.6838	28.5928	30.6031	28.9271	29.2118	29.9839	28.5151	-	-	-	-	27.6239	31.5399	27.576	28.937	-	28.3645	29.4694	32.7328	30.4326
A6NMB1	SIGLEC16	Sialic acid-binding Ig-like lectin 16 (Siglec-16) (Siglec-P16)	0.854355	0.690126	1	1	1	1.5	1.5	1.5	52.991	0.0081136	4.5709	110220000000	75	32.7721	32.0364	30.0144	31.5627	27.8142	30.407	29.3617	30.8682	29.4793	28.5957	31.6413	30.0339	30.6125	30.1299	29.6808	28.8489	30.9308	31.3754	31.1268	30.8022
O95965	ITGBL1	Integrin beta-like protein 1 (Osteoblast-specific cysteine-rich protein) (Ten integrin EGF-like repeat domain-containing protein)	0.853663	0.468922	8	8	8	25.7	25.7	25.7	53.921	0	160.09	1701000000	31	26.0879	26.0635	26.1475	-	25.4514	-	26.2285	26.0933	-	26.6976	-	-	-	25.7463	25.9429	27.2169	-	26.4469	-	-
P09972	ALDOC	Fructose-bisphosphate aldolase C (EC 4.1.2.13) (Brain-type aldolase)	0.853434	0.817805	14	9	9	42.9	28.8	28.8	39.455	0	323.31	10274000000	67	26.8436	25.5923	28.1041	-	-	-	27.3758	25.0789	-	-	-	23.2306	29.5716	25.4995	26.6938	26.9517	26.7474	-	28.5464	27.3798
Q5SSJ5	HP1BP3	Heterochromatin protein 1-binding protein 3 (Protein HP1-BP74)	0.852406	0.605884	1	1	1	2.4	2.4	2.4	61.206	0	106.79	3332900000	25	26.6926	26.4431	27.0567	26.6656	-	26.576	26.1038	-	-	-	-	25.8831	27.4458	-	25.61	26.4602	26.5308	27.2369	28.5733	-
Q92954	PRG4	Proteoglycan 4 (Lubricin) (Megakaryocyte-stimulating factor) (Superficial zone proteoglycan) [Cleaved into: Proteoglycan 4 C-terminal part]	0.849956	0.367182	65	65	65	44.6	44.6	44.6	151.06	0	323.31	810860000000	2539	32.6296	32.1961	32.9813	32.0052	32.2771	33.2964	32.9337	33.5416	33.4595	32.8972	33.3739	32.2543	32.7394	32.4405	32.9608	33.4187	32.7266	34.3474	33.2967	33.0049
P23381	WARS	Tryptophan--tRNA ligase, cytoplasmic (EC 6.1.1.2) (Interferon-induced protein 53) (IFP53) (Tryptophanyl-tRNA synthetase) (TrpRS) (hWRS) [Cleaved into: T1-TrpRS;T2-TrpRS]	0.847813	0.776298	4	4	4	14	14	14	53.165	0	104.18	1331400000	26	25.9013	25.7079	24.6313	23.358	-	24.4762	24.466	-	-	-	-	-	26.1696	23.457	22.7963	-	-	26.157	-	26.395
P01344	IGF2	Insulin-like growth factor II (IGF-II) (Somatomedin-A) (T3M-11-derived growth factor) [Cleaved into: Insulin-like growth factor II;Insulin-like growth factor II Ala-25 Del;Preptin]	0.846324	0.439533	7	7	7	27.8	27.8	27.8	20.14	0	238.1	39152000000	155	28.9579	29.7957	29.1023	29.5234	29.7646	29.6324	29.6085	28.6487	29.5763	29.1075	29.0747	30.5305	29.0445	29.6595	29.5545	30.8277	29.2473	30.5997	27.899	29.6872
Q9BRF8	CPPED1	Serine/threonine-protein phosphatase CPPED1 (EC 3.1.3.16) (Calcineurin-like phosphoesterase domain-containing protein 1) (Complete S-transactivated protein 1)	0.845839	0.744874	4	4	4	20.4	20.4	20.4	35.548	0	90.51	2199400000	17	26.0338	26.8018	25.8773	-	-	26.8405	-	-	-	-	-	-	26.8736	-	24.4764	26.8157	26.0391	26.9662	-	28.6085
P04278	SHBG	Sex hormone-binding globulin (SHBG) (Sex steroid-binding protein) (SBP) (Testis-specific androgen-binding protein) (ABP) (Testosterone-estradiol-binding globulin) (TeBG) (Testosterone-estrogen-binding globulin)	0.845529	0.696459	22	22	22	72.4	72.4	72.4	43.779	0	323.31	57513000000	476	26.0752	27.3405	28.6054	25.9367	25.8535	28.6754	28.5319	28.5428	28.1957	28.6658	29.5666	26.1744	29.6407	27.7632	28.1888	25.1659	29.166	28.1751	26.6074	28.3957
Q14118	DAG1	Dystroglycan (Dystrophin-associated glycoprotein 1) [Cleaved into: Alpha-dystroglycan (Alpha-DG);Beta-dystroglycan (Beta-DG)]	0.844842	0.514458	3	3	3	8.2	8.2	8.2	97.44	0	62.854	2601300000	33	-	24.8059	24.6723	24.5182	-	-	-	26.1624	25.5137	-	26.1324	-	24.8665	25.3188	25.3764	26.1085	24.7081	-	25.1337	-
Q14103	HNRNPD	Heterogeneous nuclear ribonucleoprotein D0 (hnRNP D0) (AU-rich element RNA-binding protein 1)	0.844184	0.686546	8	8	8	22.8	22.8	22.8	38.434	0	64.841	3354300000	30	27.1181	25.7029	26.173	26.0199	-	-	25.5374	-	-	-	-	-	28.2608	-	25.2062	26.4768	25.4405	25.627	27.1164	-
P10643	C7	Complement component C7	0.843314	0.239641	74	74	73	77	77	77	93.517	0	323.31	898810000000	3588	33.4396	33.3435	33.3382	33.8134	33.4787	34.1285	34.1182	33.8987	33.9097	33.6663	33.4721	34.2433	32.6592	34.263	33.8797	34.0381	34.3881	33.7311	34.458	34.4609
P03973	SLPI	Antileukoproteinase (ALP) (BLPI) (HUSI-1) (Mucus proteinase inhibitor) (MPI) (Protease inhibitor WAP4) (Secretory leukocyte protease inhibitor) (Seminal proteinase inhibitor) (WAP four-disulfide core domain protein 4)	0.840831	0.68382	3	3	3	31.1	31.1	31.1	14.326	0	99.874	3107700000	38	29.4137	26.5302	24.5596	25.9627	-	26.2164	26.2042	26.286	26.2055	26.3017	25.5116	25.4552	-	-	-	27.9532	26.0672	26.6975	28.1862	26.742
P04070	PROC	Vitamin K-dependent protein C (EC 3.4.21.69) (Anticoagulant protein C) (Autoprothrombin IIA) (Blood coagulation factor XIV) [Cleaved into: Vitamin K-dependent protein C light chain;Vitamin K-dependent protein C heavy chain;Activation peptide]	0.840531	0.56604	10	10	10	33	33	33	52.071	0	167.57	7995300000	109	26.6815	26.9565	25.3956	28.5499	-	-	26.8049	27.1386	27.2701	-	27.066	-	27.4828	27.1227	27.7923	27.5938	27.5697	-	25.9241	-
P05090	APOD	Apolipoprotein D (Apo-D) (ApoD)	0.836154	0.512028	14	14	14	42.3	42.3	42.3	21.275	0	323.31	24662000000	179	29.7178	28.5813	29.6936	29.1282	27.7829	27.1636	27.3302	27.1705	28.3727	27.8786	29.3625	29.505	27.5098	28.259	29.1589	28.8181	29.0108	28.1349	28.0495	27.5926
P52907	CAPZA1	F-actin-capping protein subunit alpha-1 (CapZ alpha-1)	0.834161	0.749931	11	11	10	61.9	61.9	61.9	32.922	0	319.56	8753400000	75	27.0881	-	27.403	26.5051	-	27.5904	27.0667	-	-	-	-	-	29.3217	26.1063	26.7846	-	25.1712	27.5356	-	29.4342
Q86VB7	CD163	Scavenger receptor cysteine-rich type 1 protein M130 (Hemoglobin scavenger receptor) (CD antigen CD163) [Cleaved into: Soluble CD163 (sCD163)]	0.83141	0.552047	52	52	52	52.7	52.7	52.7	125.45	0	323.31	238070000000	1442	30.8761	31.0205	31.8763	30.6225	31.8082	32.0697	32.2497	32.1982	32.2504	31.5754	31.2498	31.747	30.5788	31.4716	30.6905	32.7707	30.9991	32.0094	34.5746	33.1194
Q9UNW1	MINPP1	Multiple inositol polyphosphate phosphatase 1 (EC 3.1.3.62) (2,3-bisphosphoglycerate 3-phosphatase) (2,3-BPG phosphatase) (EC 3.1.3.80) (Inositol (1,3,4,5)-tetrakisphosphate 3-phosphatase) (Ins(1,3,4,5)P(4) 3-phosphatase)	0.830763	0.499682	6	6	6	14.2	14.2	14.2	55.051	0	179.02	1701700000	46	-	-	25.1612	25.0165	-	-	25.2143	-	-	-	25.8205	-	24.5068	25.2658	26.3394	25.3347	25.1218	-	-	-
P01019	AGT	Angiotensinogen (Serpin A8) [Cleaved into: Angiotensin-1 (Angiotensin 1-10) (Angiotensin I) (Ang I);Angiotensin-2 (Angiotensin 1-8) (Angiotensin II) (Ang II);Angiotensin-3 (Angiotensin 2-8) (Angiotensin III) (Ang III) (Des-Asp[1]-angiotensin II);Angiotensin-4 (Angiotensin 3-8) (Angiotensin IV) (Ang IV);Angiotensin 1-9;Angiotensin 1-7;Angiotensin 1-5;Angiotensin 1-4]	0.827596	0.306124	23	23	23	54.6	54.6	54.6	53.154	0	323.31	757480000000	1479	32.8801	32.2971	33.9229	33.8866	32.4631	33.5092	33.8266	33.0478	34.2314	32.4531	33.5908	33.8069	33.386	33.9095	33.9332	33.7383	33.5956	32.8837	32.7566	33.6474
Q9Y6R7	FCGBP	IgGFc-binding protein (Fcgamma-binding protein antigen) (FcgammaBP)	0.827161	0.657051	42	42	42	18.9	18.9	18.9	572.01	0	323.31	20049000000	294	25.7446	28.3173	28.3802	27.8178	27.1215	28.2464	26.2842	28.1625	29.1636	27.7916	26.7068	-	-	29.4713	28.5036	24.7962	29.1425	28.1312	28.2885	28.7739
P28066	PSMA5	Proteasome subunit alpha type-5 (EC 3.4.25.1) (Macropain zeta chain) (Multicatalytic endopeptidase complex zeta chain) (Proteasome zeta chain)	0.826147	0.737416	6	6	6	27.4	27.4	27.4	26.411	0	248.33	3600200000	49	26.7179	25.0466	25.6365	-	-	-	26.1949	-	-	-	25.0475	-	27.1497	24.7452	23.9038	26.1141	-	26.7627	27.5336	28.1397
P14317	HCLS1	Hematopoietic lineage cell-specific protein (Hematopoietic cell-specific LYN substrate 1) (LckBP1) (p75)	0.825002	0.611158	15	15	15	36.2	36.2	36.2	54.013	0	105.32	2544500000	47	26.7187	-	27.5045	26.3598	-	-	25.8383	-	-	-	-	-	27.0756	-	25.9388	26.6983	-	27.4801	28.1562	25.9481
Q09666	AHNAK	Neuroblast differentiation-associated protein AHNAK (Desmoyokin)	0.823871	0.339875	18	18	18	12.7	12.7	12.7	629.09	0	56.875	20290000000	72	27.3438	26.8612	-	27.3359	27.6815	27.9152	26.4361	26.8953	-	27.9979	28.1621	27.3122	27.5999	28.0858	27.8751	26.7784	26.4686	28.004	28.0047	-
Q13201	MMRN1	Multimerin-1 (EMILIN-4) (Elastin microfibril interface located protein 4) (Elastin microfibril interfacer 4) (Endothelial cell multimerin) [Cleaved into: Platelet glycoprotein Ia*;155 kDa platelet multimerin (p-155) (p155)]	0.819523	0.554776	3	3	3	3.3	3.3	3.3	138.11	0	85.945	2643000000	30	-	-	-	26.7087	27.3706	26.7163	26.0512	26.3111	25.7859	25.568	25.7091	27.6815	24.5931	-	27.2776	27.1903	26.0421	25.8917	27.7928	27.6356
P38159	RBMX	RNA-binding motif protein, X chromosome (Glycoprotein p43) (Heterogeneous nuclear ribonucleoprotein G) (hnRNP G) [Cleaved into: RNA-binding motif protein, X chromosome, N-terminally processed]	0.817977	0.314846	5	5	5	12	12	12	42.331	0	53.957	1504600000	20	25.8835	-	25.7483	25.6608	-	-	-	-	-	-	-	-	26.4823	-	25.4308	25.9236	25.973	-	26.4607	-
Q8WZ75	ROBO4	Roundabout homolog 4 (Magic roundabout)	0.816633	0.628593	4	4	4	5.8	5.8	5.8	107.46	0	38.722	1718600000	45	-	25.9807	-	-	24.7493	25.2649	-	-	-	25.5361	25.2153	26.6843	23.3605	25.5731	-	25.6294	-	26.0723	25.9599	26.9051
P07237	P4HB	Protein disulfide-isomerase (PDI) (EC 5.3.4.1) (Cellular thyroid hormone-binding protein) (Prolyl 4-hydroxylase subunit beta) (p55)	0.815656	0.640143	13	13	13	34.6	34.6	34.6	57.116	0	201.58	3915000000	42	25.4227	25.5719	24.6148	25.0179	-	26.5382	-	24.2812	24.564	25.819	-	-	27.3306	23.3009	24.7998	25.6483	24.9737	-	27.0828	-
P09211	GSTP1	Glutathione S-transferase P (EC 2.5.1.18) (GST class-pi) (GSTP1-1)	0.815644	0.706135	11	11	11	71.4	71.4	71.4	23.356	0	323.31	20252000000	108	26.8797	-	28.0229	26.2553	-	26.1484	27.467	-	-	-	-	24.9779	30.7626	26.1746	27.6602	27.7283	27.5342	26.6162	26.9745	26.8092
P08174	CD55	Complement decay-accelerating factor (CD antigen CD55)	0.815138	0.502638	10	10	10	32.3	32.3	32.3	41.4	0	323.31	7943900000	101	25.7497	24.843	26.4791	-	27.0115	-	26.4614	26.516	26.7589	-	27.0521	26.9233	26.1685	25.2256	25.5912	27.9672	25.6784	-	26.9917	27.3953
P10915	HAPLN1	Hyaluronan and proteoglycan link protein 1 (Cartilage-linking protein 1) (Cartilage-link protein) (Proteoglycan link protein)	0.813377	0.684336	13	13	12	43.5	43.5	40.1	40.165	0	157.5	5302100000	60	24.9589	-	-	-	-	-	-	25.6694	25.9308	26.7407	26.0533	-	23.917	-	25.6491	-	-	27.2574	26.5586	27.3023
P16070	CD44	CD44 antigen (CDw44) (Epican) (Extracellular matrix receptor III) (ECMR-III) (GP90 lymphocyte homing/adhesion receptor) (HUTCH-I) (Heparan sulfate proteoglycan) (Hermes antigen) (Hyaluronate receptor) (Phagocytic glycoprotein 1) (PGP-1) (Phagocytic glycoprotein I) (PGP-I) (CD antigen CD44)	0.809083	0.357132	5	5	5	6.3	6.3	6.3	81.537	0	200.34	66240000000	282	29.9319	29.5951	29.9204	28.9957	30.3211	30.2758	29.1323	29.7307	29.8017	30.8721	30.1293	30.0398	28.7769	29.578	29.2599	30.4486	29.7853	31.0283	31.3361	31.2507
P23142	FBLN1	Fibulin-1 (FIBL-1)	0.807004	0.291858	27	27	27	40.7	40.7	40.7	77.213	0	323.31	113670000000	789	30.6	31.367	30.4636	29.5755	30.1252	30.3616	30.7246	30.4246	31.2861	31.6084	30.1701	30.6168	30.979	31.0415	30.5317	30.6855	30.4842	31.5592	31.1031	32.4591
Q92820	GGH	Gamma-glutamyl hydrolase (EC 3.4.19.9) (Conjugase) (GH) (Gamma-Glu-X carboxypeptidase)	0.806746	0.0955598	8	8	8	25.2	25.2	25.2	35.964	0	30.639	894430000	29	-	-	24.5416	-	-	24.7618	-	-	24.5881	-	-	-	24.6896	-	25.0858	-	25.0456	-	-	-
Q86UD1	OAF	Out at first protein homolog (HCV NS5A-transactivated protein 13 target protein 2)	0.805749	0.186369	4	4	4	23.4	23.4	23.4	30.688	0	43.368	1412000000	39	24.8763	25.0055	-	25.3672	-	-	24.5352	24.7042	25.2783	-	25.544	-	-	-	-	-	25.1598	25.1144	-	-
P04196	HRG	Histidine-rich glycoprotein (Histidine-proline-rich glycoprotein) (HPRG)	0.804795	0.387703	40	40	40	59.8	59.8	59.8	59.578	0	323.31	1959100000000	4883	34.4838	34.7282	35.0531	33.3514	34.682	33.7207	35.5259	33.8401	34.5784	34.1282	35.5586	35.4401	34.811	35.4975	35.6061	34.7203	34.8854	33.8093	32.8588	34.0377
Q14980	NUMA1	Nuclear mitotic apparatus protein 1 (Nuclear matrix protein-22) (NMP-22) (Nuclear mitotic apparatus protein) (NuMA protein) (SP-H antigen)	0.798689	0.160714	3	3	3	2.2	2.2	2.2	238.26	0.0032573	6.2821	5723700000	4	28.0211	26.5714	27.2839	27.3016	27.3617	26.8374	27.049	27.6561	27.6373	-	-	27.7115	-	-	27.2773	27.9486	27.5362	27.6587	-	-
P81605	DCD	Dermcidin (EC 3.4.-.-) (Preproteolysin) [Cleaved into: Survival-promoting peptide;DCD-1]	0.795393	0.481002	7	7	7	53.6	53.6	53.6	11.284	0	177.3	20796000000	174	28.1447	28.533	28.4986	28.6651	27.4957	28.6064	29.9222	28.776	29.0149	27.5708	28.9765	28.3334	26.9662	28.8	28.4361	29.7443	31.5945	27.9766	29.7055	27.9971
P0DP25	CALM3	Calmodulin-3	0.792436	0.512294	8	8	8	70.5	70.5	70.5	16.837	0	323.31	29395000000	172	30.8788	29.3827	30.0321	28.8815	27.7645	27.2807	30.0832	29.0503	28.8332	-	28.2244	28.8994	30.327	28.4187	28.6542	31.021	29.7517	28.7793	31.0884	29.5112
Q6UVK1	CSPG4	Chondroitin sulfate proteoglycan 4 (Chondroitin sulfate proteoglycan NG2) (Melanoma chondroitin sulfate proteoglycan) (Melanoma-associated chondroitin sulfate proteoglycan)	0.790306	0.613825	13	13	13	7.9	7.9	7.9	250.53	0	164.55	2085000000	49	24.3643	-	24.7417	-	-	-	23.989	-	-	-	25.768	-	23.1322	25.1426	-	24.687	-	25.6723	23.8249	-
P51884	LUM	Lumican (Keratan sulfate proteoglycan lumican) (KSPG lumican)	0.78841	0.210051	31	31	31	58.9	58.9	58.9	38.429	0	323.31	1056600000000	2768	32.5497	33.6321	34.0357	32.5425	33.9004	34.1579	33.5797	34.5447	33.672	34.6026	34.4582	33.6888	33.4786	34.4422	34.3369	33.9849	33.7443	34.5259	33.4892	34.4981
P14207	FOLR2	Folate receptor beta (FR-beta) (Folate receptor 2) (Folate receptor, fetal/placental) (Placental folate-binding protein) (FBP)	0.786646	0.393426	6	3	3	25.5	13.7	13.7	29.279	0	33.08	1179800000	37	-	-	25.0217	24.2849	26.1113	-	24.9611	24.6096	24.891	25.053	24.905	-	23.9262	25.3451	25.8474	25.7033	-	-	26.2924	-
Q14574	DSC3	Desmocollin-3 (Cadherin family member 3) (Desmocollin-4) (HT-CP)	0.786327	0.504394	4	4	4	5.1	5.1	5.1	99.968	0	32.296	976360000	12	25.5521	-	24.4439	-	-	-	25.5378	-	-	-	-	-	-	24.9609	-	25.9787	25.6346	-	-	-
P50552	VASP	Vasodilator-stimulated phosphoprotein (VASP)	0.782924	0.678737	15	15	15	42.4	42.4	42.4	39.829	0	323.31	12275000000	112	26.8295	-	26.8872	25.9032	-	-	26.1947	-	-	-	-	24.8723	29.6658	25.4952	25.9441	25.4677	27.0402	26.5675	28.6657	27.5418
Q8WVN6	SECTM1	Secreted and transmembrane protein 1 (Protein K-12)	0.778988	0.570725	1	1	1	7.7	7.7	7.7	27.039	0	115.83	949090000	23	24.8713	-	24.2277	25.3078	-	-	-	-	24.3686	-	25.031	25.579	23.938	24.0742	-	24.7007	-	-	-	27.0021
P00338	LDHA	L-lactate dehydrogenase A chain (LDH-A) (EC 1.1.1.27) (Cell proliferation-inducing gene 19 protein) (LDH muscle subunit) (LDH-M) (Renal carcinoma antigen NY-REN-59)	0.776939	0.644339	22	22	20	69.6	69.6	62	36.688	0	323.31	26442000000	150	28.8336	27.3984	29.262	27.6687	26.3614	28.214	28.2795	25.3782	25.4569	-	23.7193	27.984	31.0698	27.8488	27.7275	26.3347	28.1849	28.0107	27.6249	29.4174
Q14515	SPARCL1	SPARC-like protein 1 (High endothelial venule protein) (Hevin) (MAST 9)	0.776634	0.403044	19	19	19	36.3	36.3	36.3	75.207	0	323.31	11982000000	232	24.6846	-	26.84	26.7425	26.0661	-	27.2624	27.4502	27.5016	25.349	27.8465	26.1663	26.8504	26.5175	27.6048	26.9924	26.5001	-	-	26.336
Q9H4G4	GLIPR2	Golgi-associated plant pathogenesis-related protein 1 (GAPR-1) (Golgi-associated PR-1 protein) (Glioma pathogenesis-related protein 2) (GliPR 2)	0.775974	0.428239	5	5	5	40.3	40.3	40.3	17.218	0	121.35	8369600000	92	27.1593	26.9317	26.9687	26.3395	-	26.2573	26.7397	-	26.4849	26.6583	24.9175	26.1575	27.2911	26.7419	26.2674	26.9814	-	27.7701	28.8526	28.5455
P21333	FLNA	Filamin-A (FLN-A) (Actin-binding protein 280) (ABP-280) (Alpha-filamin) (Endothelial actin-binding protein) (Filamin-1) (Non-muscle filamin)	0.774194	0.709846	70	70	70	40.9	40.9	40.9	280.74	0	323.31	35057000000	356	28.7543	27.2681	29.2185	27.5433	26.2599	28.4418	28.0718	-	-	-	23.9034	-	31.8166	26.1935	26.5737	28.5728	28.3112	29.4767	29.75	30.1567
P52209	PGD	6-phosphogluconate dehydrogenase, decarboxylating (EC 1.1.1.44)	0.773008	0.721195	28	28	28	64.6	64.6	64.6	53.139	0	323.31	48432000000	273	28.0245	26.3299	29.7103	26.4533	25.4843	28.8823	27.5978	-	-	-	-	24.9862	31.7421	28.1189	27.9974	24.2004	28.2869	28.5593	26.8002	30.1289
P09467	FBP1	Fructose-1,6-bisphosphatase 1 (FBPase 1) (EC 3.1.3.11) (D-fructose-1,6-bisphosphate 1-phosphohydrolase 1) (Liver FBPase)	0.772827	0.601549	6	6	5	24	24	20.7	36.842	0	84.254	1675500000	31	26.1305	-	24.6819	-	-	-	24.3592	-	-	-	-	-	26.0056	24.0996	24.5407	26.5871	24.512	26.2491	26.0086	-
P16403	HIST1H1C	Histone H1.2 (Histone H1c) (Histone H1d) (Histone H1s-1)	0.759023	0.591743	15	3	3	39.4	9.9	9.9	21.364	0	86.184	29222000000	64	26.5437	28.5776	30.01	29.5483	28.8122	30.17	28.9715	26.577	26.1407	27.3692	-	27.5598	29.7613	25.8042	28.402	29.4613	27.8428	30.5161	30.0109	-
O75594	PGLYRP1	Peptidoglycan recognition protein 1 (Peptidoglycan recognition protein short) (PGRP-S)	0.750612	0.572031	7	7	7	54.1	54.1	54.1	21.731	0	323.31	20303000000	137	29.8134	28.7471	29.1082	28.8181	28.1832	29.5056	28.8064	25.4536	25.7329	25.1386	-	27.4037	30.1821	27.1918	28.3365	26.4596	28.5425	27.6758	29.7597	29.5494
O95445	APOM	Apolipoprotein M (Apo-M) (ApoM) (Protein G3a)	0.750565	0.418208	9	9	9	26.1	26.1	26.1	21.253	0	218.92	24556000000	133	29.4532	29.0651	29.5837	28.5194	27.745	27.8611	26.9643	26.9468	27.5017	27.9077	29.8643	29.0448	28.9076	28.0973	29.2663	27.0014	29.6502	28.9981	26.2888	-
P30086	PEBP1	Phosphatidylethanolamine-binding protein 1 (PEBP-1) (HCNPpp) (Neuropolypeptide h3) (Prostatic-binding protein) (Raf kinase inhibitor protein) (RKIP) [Cleaved into: Hippocampal cholinergic neurostimulating peptide (HCNP)]	0.750239	0.384479	15	15	15	78.6	78.6	78.6	21.057	0	323.31	10775000000	111	26.5675	-	27.2915	27.0197	-	27.0478	26.6345	-	-	-	25.7452	-	28.9839	26.5776	26.8375	27.1442	27.094	27.3679	27.6219	28.5688
P02760	AMBP	Protein AMBP [Cleaved into: Alpha-1-microglobulin (Protein HC) (Alpha-1 microglycoprotein) (Complex-forming glycoprotein heterogeneous in charge);Inter-alpha-trypsin inhibitor light chain (ITI-LC) (Bikunin) (EDC1) (HI-30) (Uronic-acid-rich protein);Trypstatin]	0.749993	0.00689887	38	38	38	64.5	64.5	64.5	38.999	0	323.31	1647200000000	3558	34.2142	34.5144	34.3505	35.0916	34.2141	34.4956	34.6991	34.8194	34.5606	34.5384	35.0728	35.1317	34.478	35.0746	35.2034	35.6355	34.9054	34.6115	34.8304	34.7052
Q969E1	LEAP2	Liver-expressed antimicrobial peptide 2 (LEAP-2)	0.745502	0.242851	2	2	2	26	26	26	8.8135	0	42.159	1630800000	14	-	-	26.8356	-	26.9255	-	26.6461	-	-	-	27.3043	-	-	26.8544	-	26.9903	-	26.5153	27.9692	27.7232
O75347	TBCA	Tubulin-specific chaperone A (TCP1-chaperonin cofactor A) (Tubulin-folding cofactor A) (CFA)	0.744804	0.58207	7	7	7	56.5	56.5	56.5	12.855	0	140.16	7662300000	63	27.8605	25.9125	26.6591	26.145	27.4538	28.2856	26.9837	-	-	24.5963	-	25.2537	29.1368	-	24.9217	26.6255	26.1495	27.1121	28.3327	29.7649
P47914	RPL29	60S ribosomal protein L29 (Cell surface heparin-binding protein HIP) (Large ribosomal subunit protein eL29)	0.744335	0.443681	3	3	3	18.2	18.2	18.2	17.752	0.0012723	15.455	2445300000	21	27.0255	27.1504	26.7344	27.0752	25.9336	-	25.7509	24.3137	-	-	-	-	26.7036	-	25.9031	28.1374	25.7913	26.5297	27.191	-
P28799	GRN	Granulins (Proepithelin) (PEPI) [Cleaved into: Acrogranin (Glycoprotein of 88 Kda) (GP88) (Glycoprotein 88) (Progranulin);Paragranulin;Granulin-1 (Granulin G);Granulin-2 (Granulin F);Granulin-3 (Granulin B);Granulin-4 (Granulin A);Granulin-5 (Granulin C);Granulin-6 (Granulin D);Granulin-7 (Granulin E)]	0.742635	0.359008	13	13	13	28.8	28.8	28.8	63.544	0	249.5	5528700000	104	27.3732	27.6022	26.7818	27.2328	26.4723	-	25.4574	26.4383	26.0621	26.4892	25.3385	26.4068	26.2739	26.3252	27.8927	28.3151	26.8991	27.002	29.5422	26.8633
P05109	S100A8	Protein S100-A8 (Calgranulin-A) (Calprotectin L1L subunit) (Cystic fibrosis antigen) (CFAG) (Leukocyte L1 complex light chain) (Migration inhibitory factor-related protein 8) (MRP-8) (p8) (S100 calcium-binding protein A8) (Urinary stone protein band A)	0.742438	0.657341	26	26	26	100	100	100	10.834	0	323.31	917030000000	1856	33.9463	32.713	35.4375	33.3645	32.6663	31.5365	34.1405	30.618	33.3404	30.7415	27.7327	34.6026	35.9695	34.6811	34.6257	33.2077	34.5392	32.1515	35.214	30.0771
P61981	YWHAG	14-3-3 protein gamma (Protein kinase C inhibitor protein 1) (KCIP-1) [Cleaved into: 14-3-3 protein gamma, N-terminally processed]	0.741111	0.51044	16	11	11	57.9	49	49	28.302	0	323.31	11298000000	108	28.3381	27.7799	27.9006	27.248	27.0298	27.8876	-	-	-	-	26.4034	-	29.1991	27.129	26.1667	29.0684	26.7175	29.2189	29.1851	30.078
P18206	VCL	Vinculin (Metavinculin) (MV)	0.741043	0.621991	41	41	41	43	43	43	123.8	0	323.31	11769000000	172	26.5928	-	27.1947	24.5641	-	25.2456	27.2611	23.5352	23.9696	-	25.1602	23.974	30.0571	25.5206	23.7984	25.2999	26.178	26.6721	27.6304	24.8372
P62805	HIST1H4A	Histone H4	0.740543	0.640309	14	14	14	66	66	66	11.367	0	323.31	68759000000	266	29.6726	27.5723	29.7555	29.5489	-	-	27.7271	-	26.7309	-	25.6917	28.8341	31.8394	29.2791	28.2072	28.5733	29.2409	28.3699	32.2425	27.0677
P05154	SERPINA5	Plasma serine protease inhibitor (Acrosomal serine protease inhibitor) (Plasminogen activator inhibitor 3) (PAI-3) (PAI3) (Protein C inhibitor) (PCI) (Serpin A5)	0.739092	0.146321	12	12	12	38.7	38.7	38.7	45.674	0	209.17	11358000000	159	26.1933	25.9715	26.7893	26.7235	27.6772	25.1277	26.8687	26.7208	26.7442	26.7671	26.7249	26.905	25.9117	27.2011	27.147	27.4679	27.3899	27.2085	-	-
P25311	AZGP1	Zinc-alpha-2-glycoprotein (Zn-alpha-2-GP) (Zn-alpha-2-glycoprotein)	0.738272	0.106266	37	37	37	69.1	69.1	69.1	34.258	0	323.31	3167900000000	4660	34.764	35.4097	34.653	35.6861	35.637	35.4091	35.5195	35.6054	35.4741	35.5359	35.0378	36.7024	35.0544	35.5217	36.1555	36.4725	34.8996	35.5006	36.9342	35.7928
P68133	ACTA1	Actin, alpha skeletal muscle (Alpha-actin-1) [Cleaved into: Actin, alpha skeletal muscle, intermediate form]	0.736071	0.550471	31	6	6	47.5	19.6	19.6	42.051	0	323.31	58602000000	259	28.3987	-	28.8469	26.2414	-	-	27.1188	-	26.8469	25.8775	24.6067	27.4399	29.6996	28.3245	28.254	27.7392	27.5098	-	27.7365	-
P80188	LCN2	Neutrophil gelatinase-associated lipocalin (NGAL) (25 kDa alpha-2-microglobulin-related subunit of MMP-9) (Lipocalin-2) (Oncogene 24p3) (Siderocalin LCN2) (p25)	0.735189	0.490802	11	11	11	59.6	59.6	59.6	22.588	0	323.31	55877000000	294	29.5321	28.6433	30.4304	29.9906	27.7168	26.9878	29.8112	-	28.3308	-	-	29.5121	31.61	29.382	30.329	27.8712	30.1055	26.909	29.5178	29.1312
P07900	HSP90AA1	Heat shock protein HSP 90-alpha (Heat shock 86 kDa) (HSP 86) (HSP86) (Lipopolysaccharide-associated protein 2) (LAP-2) (LPS-associated protein 2) (Renal carcinoma antigen NY-REN-38)	0.730284	0.743588	15	15	11	27.2	27.2	20.6	84.659	0	294.82	5757700000	56	26.657	-	25.1858	24.6625	-	-	-	-	-	-	-	-	28.1696	24.3261	-	-	25.3701	-	-	-
O43866	CD5L	CD5 antigen-like (Apoptosis inhibitor expressed by macrophages) (hAIM) (CT-2) (IgM-associated peptide) (SP-alpha)	0.729819	0.327819	13	13	13	50.4	50.4	50.4	38.087	0	318.53	25217000000	215	30.7549	27.3162	28.534	28.952	26.7494	29.1293	27.4455	28.3893	28.5123	27.0613	28.4602	27.3271	29.9198	28.7303	28.0469	28.0914	29.274	28.9275	29.0242	29.5866
P31151	S100A7	Protein S100-A7 (Psoriasin) (S100 calcium-binding protein A7)	0.728084	0.681277	7	7	4	55.4	55.4	31.7	11.471	0	79.776	4306100000	49	-	-	27.7174	25.6496	-	-	28.023	25.0545	24.0221	-	26.4637	28.8824	25.1603	25.1725	24.7388	25.856	29.5844	-	-	-
P37802	TAGLN2	Transgelin-2 (Epididymis tissue protein Li 7e) (SM22-alpha homolog)	0.72802	0.41147	17	17	17	79.9	79.9	79.9	22.391	0	323.31	15635000000	144	27.4533	26.6967	27.5225	27.5864	-	28.2451	27.1307	-	25.3797	26.492	26.2443	-	29.9997	26.4423	26.7003	27.7579	26.32	29.0069	27.6075	27.6124
P67936	TPM4	Tropomyosin alpha-4 chain (TM30p1) (Tropomyosin-4)	0.726885	0.656809	25	25	16	73	73	52	28.521	0	323.31	38028000000	210	30.6253	29.1734	28.5123	27.6781	29.2542	30.6439	27.9809	26.1009	23.206	27.4619	25.6992	26.7688	29.2683	-	25.3757	28.9193	27.9943	30.3399	31.3043	31.0452
P43121	MCAM	Cell surface glycoprotein MUC18 (Cell surface glycoprotein P1H12) (Melanoma cell adhesion molecule) (Melanoma-associated antigen A32) (Melanoma-associated antigen MUC18) (S-endo 1 endothelial-associated antigen) (CD antigen CD146)	0.723125	0.0289111	9	9	9	24.9	24.9	24.9	71.607	0	167.39	9597000000	125	26.8713	26.9916	27.0334	25.8572	27.7624	27.1497	27.7598	27.497	27.5046	26.9931	27.582	27.3675	27.0786	27.6449	27.3949	27.6179	27.6617	28.0073	27.8942	27.8479
P80511	S100A12	Protein S100-A12 (CGRP) (Calcium-binding protein in amniotic fluid 1) (CAAF1) (Calgranulin-C) (CAGC) (Extracellular newly identified RAGE-binding protein) (EN-RAGE) (Migration inhibitory factor-related protein 6) (MRP-6) (p6) (Neutrophil S100 protein) (S100 calcium-binding protein A12) [Cleaved into: Calcitermin]	0.722945	0.257944	8	8	8	78.3	78.3	78.3	10.575	0	323.31	36074000000	422	27.2406	26.3019	29.1102	28.4192	28.0014	29.6318	29.5471	28.719	29.2256	27.8383	-	28.3646	30.0025	29.0469	28.9455	28.5693	29.4512	28.7311	28.3207	28.4122
P06744	GPI	Glucose-6-phosphate isomerase (GPI) (EC 5.3.1.9) (Autocrine motility factor) (AMF) (Neuroleukin) (NLK) (Phosphoglucose isomerase) (PGI) (Phosphohexose isomerase) (PHI) (Sperm antigen 36) (SA-36)	0.722458	0.786169	31	31	26	66.7	66.7	56.5	63.146	0	323.31	51060000000	319	27.1135	-	28.4308	23.8486	-	26.2773	22.7308	-	-	-	21.6968	-	31.3544	25.6904	23.1201	-	24.3641	28.3418	25.4023	29.2236
Q6EEV6	SUMO4	Small ubiquitin-related modifier 4 (SUMO-4) (Small ubiquitin-like protein 4)	0.722171	0.430489	1	1	1	12.6	12.6	12.6	10.685	0	35.004	3292500000	32	26.6709	25.7408	26.3226	25.8544	-	25.138	25.0573	-	22.7458	-	-	25.5291	27.0571	24.3483	25.6599	26.6181	25.6674	25.3624	27.4567	24.78
Q15782	CHI3L2	Chitinase-3-like protein 2 (Chondrocyte protein 39) (YKL-39)	0.720012	0.486815	14	14	14	46.9	46.9	46.9	43.5	0	156.83	9893200000	82	27.0401	25.8498	27.2151	27.8258	-	-	25.4641	26.4016	26.7255	-	-	28.2804	29.681	26.0928	27.0374	-	26.8457	24.815	27.0872	-
P17096	HMGA1	High mobility group protein HMG-I/HMG-Y (HMG-I(Y)) (High mobility group AT-hook protein 1) (High mobility group protein A1) (High mobility group protein R)	0.71195	0.477154	1	1	1	23.4	23.4	23.4	11.676	0	145.96	1270100000	18	27.6281	26.0579	-	26.6716	-	-	26.135	-	-	-	-	-	-	-	25.8635	28.0404	26.0311	27.3272	28.3042	-
Q15828	CST6	Cystatin-M (Cystatin-6) (Cystatin-E)	0.709439	0.361142	3	3	3	34.9	34.9	34.9	16.511	0	176.39	3227400000	51	-	26.2136	-	26.4274	-	-	25.9676	-	26.1715	-	25.9501	27.384	24.8499	26.8515	26.7514	28.0055	26.2329	-	27.4968	-
Q9UM07	PADI4	Protein-arginine deiminase type-4 (EC 3.5.3.15) (HL-60 PAD) (Peptidylarginine deiminase IV) (Protein-arginine deiminase type IV)	0.707929	0.484829	9	9	8	17.6	17.6	16.6	74.078	0	180	2471200000	28	-	-	25.6477	24.4728	-	-	25.3363	-	-	-	-	-	27.2521	-	24.5738	-	25.2679	-	25.1205	26.0387
P09960	LTA4H	Leukotriene A-4 hydrolase (LTA-4 hydrolase) (EC 3.3.2.6) (Leukotriene A(4) hydrolase)	0.704382	0.679828	38	38	38	61	61	61	69.284	0	323.31	33207000000	282	27.5592	-	28.8369	-	-	24.1653	25.9938	-	-	-	24.3914	25.9776	30.7641	26.1335	26.1847	25.0615	27.2337	29.1048	27.3083	29.2841
P33908	MAN1A1	Mannosyl-oligosaccharide 1,2-alpha-mannosidase IA (EC 3.2.1.113) (Man(9)-alpha-mannosidase) (Man9-mannosidase) (Mannosidase alpha class 1A member 1) (Processing alpha-1,2-mannosidase IA) (Alpha-1,2-mannosidase IA)	0.702673	0.393534	8	8	8	10.7	10.7	10.7	72.968	0	100.19	2212600000	50	-	-	25.9176	26.5938	-	-	25.9323	24.1181	26.0207	-	24.8194	-	26.168	26.4281	-	-	27.0199	-	26.6925	-
Q04917	YWHAH	14-3-3 protein eta (Protein AS1)	0.700684	0.397877	13	10	10	45.1	41.1	41.1	28.218	0	269.36	8555000000	65	28.1523	26.6655	27.8287	26.8561	27.7361	28.4393	27.3851	-	-	-	-	-	27.7347	26.7205	26.9315	27.9412	26.9343	29.0387	28.4529	30.9952
P09486	SPARC	SPARC (Basement-membrane protein 40) (BM-40) (Osteonectin) (ON) (Secreted protein acidic and rich in cysteine)	0.699401	0.5689	8	8	8	32.3	32.3	32.3	34.632	0	105.1	5304200000	90	-	-	25.9733	-	-	-	25.8092	25.7384	-	-	28.5051	-	-	26.5411	24.9446	26.6521	25.1378	-	-	-
Q06830	PRDX1	Peroxiredoxin-1 (EC 1.11.1.15) (Natural killer cell-enhancing factor A) (NKEF-A) (Proliferation-associated gene protein) (PAG) (Thioredoxin peroxidase 2) (Thioredoxin-dependent peroxide reductase 2)	0.698656	0.46808	7	6	6	36.7	31.2	31.2	22.11	0	61.361	2682300000	26	25.4803	-	24.9284	25.6155	-	-	-	-	-	-	-	24.7568	26.1266	24.2421	-	27.0262	-	26.4114	26.5895	-
Q12841	FSTL1	Follistatin-related protein 1 (Follistatin-like protein 1)	0.69276	0.407684	17	17	17	63	63	63	34.985	0	323.31	33052000000	298	29.2471	29.9932	30.0548	29.4211	26.6172	26.1673	29.9292	29.0498	29.2309	25.988	29.8353	29.7184	29.3046	29.4808	29.7071	29.2658	29.6262	27.7113	27.2454	-
P07585	DCN	Decorin (Bone proteoglycan II) (PG-S2) (PG40)	0.691971	0.471761	14	14	14	44.6	44.6	44.6	39.746	0	275.28	10915000000	159	28.1072	-	26.0036	29.3402	-	-	-	26.0777	25.7038	-	27.4291	26.4731	29.995	25.8727	27.4984	27.6435	26.9132	27.2052	28.0618	28.6852
P13473	LAMP2	Lysosome-associated membrane glycoprotein 2 (LAMP-2) (Lysosome-associated membrane protein 2) (CD107 antigen-like family member B) (LGP-96) (CD antigen CD107b)	0.685068	0.0723531	3	3	3	7.1	7.1	7.1	44.96	0.0011074	6.9056	1292200000	40	23.9367	24.6912	24.914	25.2055	-	-	24.3653	25.3479	25.5249	-	25.1139	25.7933	24.6089	24.7937	25.3384	25.8576	25.8162	-	25.8842	-
P00746	CFD	Complement factor D (EC 3.4.21.46) (Adipsin) (C3 convertase activator) (Properdin factor D)	0.684828	0.0334172	16	16	16	64.8	64.8	64.8	27.033	0	323.31	320560000000	1104	31.7851	31.5849	31.6091	31.3173	31.6347	31.2994	32.0479	32.611	31.8999	32.319	32.3224	32.2576	31.3567	31.7884	32.368	33.2463	32.261	32.1754	32.2979	33.4967
P61626	LYZ	Lysozyme C (EC 3.2.1.17) (1,4-beta-N-acetylmuramidase C)	0.683681	0.159316	18	18	18	83.8	83.8	83.8	16.537	0	323.31	327500000000	975	32.4023	32.5344	32.6343	32.5839	31.3011	31.8534	31.7662	30.9553	30.2604	30.8497	31.1418	31.8123	33.3595	31.5676	31.3378	32.0599	32.3304	32.5685	33.5383	32.9108
P41222	PTGDS	Prostaglandin-H2 D-isomerase (EC 5.3.99.2) (Beta-trace protein) (Cerebrin-28) (Glutathione-independent PGD synthase) (Lipocalin-type prostaglandin-D synthase) (Prostaglandin-D2 synthase) (PGD2 synthase) (PGDS) (PGDS2)	0.680749	0.278761	8	8	8	52.1	52.1	52.1	21.029	0	281.77	61760000000	277	27.8244	28.3754	29.427	27.625	31.0821	29.2995	29.3967	30.357	30.2113	31.1399	29.5873	30.1203	27.7862	30.0233	29.8767	30.8796	29.9633	29.94	30.9076	31.2022
P01034	CST3	Cystatin-C (Cystatin-3) (Gamma-trace) (Neuroendocrine basic polypeptide) (Post-gamma-globulin)	0.678167	0.0446573	13	13	13	67.1	67.1	67.1	15.799	0	323.31	219010000000	814	31.0409	30.4841	30.6614	30.7647	30.15	30.3849	30.3068	30.7633	30.1402	30.506	31.0227	31.1264	29.7301	30.7974	30.8882	32.0272	30.3873	31.0419	32.4694	31.3147
P39687	ANP32A	Acidic leucine-rich nuclear phosphoprotein 32 family member A (Acidic nuclear phosphoprotein pp32) (pp32) (Leucine-rich acidic nuclear protein) (LANP) (Mapmodulin) (Potent heat-stable protein phosphatase 2A inhibitor I1PP2A) (Putative HLA-DR-associated protein I) (PHAPI)	0.670392	0.458502	9	9	8	38.2	38.2	38.2	28.585	0	172.63	4934300000	54	26.5905	-	26.1238	25.6226	26.2372	-	-	-	-	-	-	-	29.0775	25.2657	26.4548	25.3553	25.7799	-	27.1375	27.9722
P23470	PTPRG	Receptor-type tyrosine-protein phosphatase gamma (Protein-tyrosine phosphatase gamma) (R-PTP-gamma) (EC 3.1.3.48)	0.667599	0.0597674	4	4	4	5.7	5.7	5.7	162	0	208.61	3442900000	88	25.1046	24.7699	26.2088	25.7848	-	26.3776	25.9667	-	25.8854	26.9014	26.1815	26.5524	26.0765	-	25.6904	26.475	26.1063	26.8346	27.247	26.9567
P40925	MDH1	Malate dehydrogenase, cytoplasmic (EC 1.1.1.37) (Cytosolic malate dehydrogenase) (Diiodophenylpyruvate reductase) (EC 1.1.1.96)	0.666156	0.369635	10	10	10	37.4	37.4	37.4	36.426	0	259.11	7447000000	69	27.1577	-	26.5481	25.1602	-	26.1763	26.0764	-	-	-	-	24.8649	28.6123	26.1203	26.0717	26.3405	-	26.7107	27.3391	28.4192
P50238	CRIP1	Cysteine-rich protein 1 (CRP-1) (Cysteine-rich heart protein) (CRHP) (hCRHP) (Cysteine-rich intestinal protein) (CRIP)	0.666059	0.495338	5	5	5	67.5	67.5	67.5	8.5328	0	31.599	3745700000	22	25.9387	25.5162	24.6338	24.7086	-	24.5505	23.865	-	-	24.9561	24.2415	-	-	24.1081	23.5014	29.2473	-	25.8387	25.8682	-
P03950	ANG	Angiogenin (EC 3.1.27.-) (Ribonuclease 5) (RNase 5)	0.66222	0.103544	12	12	12	61.9	61.9	61.9	16.55	0	323.31	54939000000	331	29.754	29.6528	29.025	29.969	29.5763	29.1735	29.9617	29.7916	28.8921	29.5632	28.5564	29.7709	29.2038	29.4517	29.7789	31.707	29.7804	30.9697	30.5496	31.5371
Q9HD89	RETN	Resistin (Adipose tissue-specific secretory factor) (ADSF) (C/EBP-epsilon-regulated myeloid-specific secreted cysteine-rich protein) (Cysteine-rich secreted protein A12-alpha-like 2) (Cysteine-rich secreted protein FIZZ3)	0.661691	0.524048	5	5	5	59.3	59.3	59.3	11.419	0	323.31	12994000000	95	27.7967	27.5434	27.5516	26.3664	-	28.7674	26.9455	-	24.8364	-	-	24.9107	29.7476	26.4442	26.731	25.995	27.7969	26.4948	31.0454	30.2343
Q16777	HIST2H2AC	Histone H2A type 2-C (Histone H2A-GL101) (Histone H2A/q)	0.658994	0.428986	7	7	1	60.5	60.5	22.5	13.988	0	196.95	16133000000	87	28.3454	28.191	26.901	27.1669	27.8983	28.0725	28.0032	27.4484	27.2885	-	25.9818	27.0474	30.1809	26.906	27.3242	29.1297	-	25.7976	31.7131	30.6495
P62937	PPIA	Peptidyl-prolyl cis-trans isomerase A (PPIase A) (EC 5.2.1.8) (Cyclophilin A) (Cyclosporin A-binding protein) (Rotamase A) [Cleaved into: Peptidyl-prolyl cis-trans isomerase A, N-terminally processed]	0.658949	0.356826	16	16	16	89.1	89.1	89.1	18.012	0	323.31	91868000000	665	30.4715	29.5079	30.0957	29.3502	29.4406	30.5632	29.8351	28.7236	27.9892	28.5966	26.1228	29.1786	31.4936	29.0195	29.6978	30.0535	29.6751	31.2282	31.3125	32.8097
O75015	FCGR3B	Low affinity immunoglobulin gamma Fc region receptor III-B (Fc-gamma RIII-beta) (Fc-gamma RIII) (Fc-gamma RIIIb) (FcRIII) (FcRIIIb) (FcR-10) (IgG Fc receptor III-1) (CD antigen CD16b)	0.657472	0.169603	7	7	4	24.9	24.9	14.6	26.216	0	314.15	40786000000	263	30.1323	29.045	29.1169	27.8027	28.9323	30.1478	28.7896	28.8822	29.0698	29.5337	27.9796	29.6493	30.8173	29.2171	28.8033	28.596	29.5331	30.4114	30.9896	31.5058
P27348	YWHAQ	14-3-3 protein theta (14-3-3 protein T-cell) (14-3-3 protein tau) (Protein HS1)	0.656154	0.318131	6	4	4	34.3	31	31	27.764	0	323.31	2196800000	31	25.6719	-	25.317	25.0301	-	-	-	-	23.5124	-	-	-	26.7094	24.5212	24.682	25.9764	25.1875	-	25.868	-
Q16270	IGFBP7	Insulin-like growth factor-binding protein 7 (IBP-7) (IGF-binding protein 7) (IGFBP-7) (IGFBP-rP1) (MAC25 protein) (PGI2-stimulating factor) (Prostacyclin-stimulating factor) (Tumor-derived adhesion factor) (TAF)	0.654724	0.103078	9	9	9	44.3	44.3	44.3	29.13	0	323.31	14572000000	155	27.8138	27.3163	26.7981	27.7149	28.2355	-	27.092	27.7956	26.9061	28.129	27.8709	27.8434	27.6161	26.7832	27.6879	28.7976	27.3804	28.6258	28.7399	30.1
P02751	FN1	Fibronectin (FN) (Cold-insoluble globulin) (CIG) [Cleaved into: Anastellin;Ugl-Y1;Ugl-Y2;Ugl-Y3]	0.653389	0.235594	166	166	166	69	69	69	262.62	0	323.31	3683000000000	7873	34.87	34.4494	36.2342	33.2179	34.4532	32.6147	35.2775	33.5806	33.6279	32.9396	36.5963	33.1594	35.8516	35.4148	33.5409	35.1695	33.5725	34.7815	35.0464	34.2721
O43707	ACTN4	Alpha-actinin-4 (Non-muscle alpha-actinin 4)	0.650818	0.71419	45	23	22	57.5	35.5	34.2	104.85	0	323.31	8919200000	102	25.4981	-	27.3881	24.2068	-	-	-	-	-	-	23.7735	-	30.5315	24.1112	25.2383	-	-	-	26.7617	27.4878
P36222	CHI3L1	Chitinase-3-like protein 1 (39 kDa synovial protein) (Cartilage glycoprotein 39) (CGP-39) (GP-39) (hCGP-39) (YKL-40)	0.649672	0.184163	24	24	24	52.7	52.7	52.7	42.625	0	323.31	69734000000	570	29.6304	30.4251	31.1247	29.4171	28.0565	26.715	29.1462	29.1351	30.0746	28.7777	28.9501	29.985	30.0928	29.4734	30.3798	29.534	29.2261	30.2197	29.4792	31.3844
P05997	COL5A2	Collagen alpha-2(V) chain	0.64754	0.391455	9	9	9	9.2	9.2	9.2	144.91	0	323.31	4725300000	32	-	-	25.4615	-	-	-	-	25.5674	25.9361	-	27.8706	26.8119	24.0513	26.3782	26.5852	-	26.1379	26.1385	-	-
P26447	S100A4	Protein S100-A4 (Calvasculin) (Metastasin) (Placental calcium-binding protein) (Protein Mts1) (S100 calcium-binding protein A4)	0.647194	0.371846	5	5	5	37.6	37.6	37.6	11.728	0.001328	18.702	5692400000	42	26.5098	25.6968	27.7551	27.3434	24.5478	-	26.0873	-	-	-	-	24.5258	28.9894	-	26.9897	27.7788	26.651	27.7995	26.5958	26.2789
Q14847	LASP1	LIM and SH3 domain protein 1 (LASP-1) (Metastatic lymph node gene 50 protein) (MLN 50)	0.646694	0.239498	10	10	10	36.8	36.8	36.8	29.717	0	133.45	5985200000	67	27.6169	26.4421	27.1931	26.4859	-	-	27.0456	-	-	-	-	-	27.6563	26.054	26.6245	27.3631	26.9363	28.5316	28.3905	29.1283
P13611	VCAN	Versican core protein (Chondroitin sulfate proteoglycan core protein 2) (Chondroitin sulfate proteoglycan 2) (Glial hyaluronate-binding protein) (GHAP) (Large fibroblast proteoglycan) (PG-M)	0.64542	0.207808	27	27	27	10	10	10	372.82	0	323.31	98234000000	646	29.6417	29.5049	31.1402	28.01	30.0351	28.0997	28.78	30.8006	30.1505	31.2656	31.4516	29.7225	29.7803	29.153	29.4495	30.2983	29.4978	31.3268	31.6883	31.3771
P10412	HIST1H1E	Histone H1.4 (Histone H1b) (Histone H1s-4)	0.644781	0.42297	16	16	3	38.8	38.8	9.6	21.865	0	323.31	159090000000	425	32.2242	31.5131	31.6177	31.0693	31.4421	32.1871	30.8424	27.9062	28.9468	29.147	-	29.4909	31.953	28.3612	30.2083	30.5469	31.2492	32.604	33.9575	33.5333
P24592	IGFBP6	Insulin-like growth factor-binding protein 6 (IBP-6) (IGF-binding protein 6) (IGFBP-6)	0.64264	0.181272	10	10	10	56.7	56.7	56.7	25.322	0	323.31	115160000000	546	29.6233	29.857	29.9603	29.6325	30.7306	30.5312	30.2024	30.6779	30.4599	31.423	31.2542	31.5181	28.4494	29.9235	30.1273	32.697	31.0412	30.9117	33.0453	30.5098
P41218	MNDA	Myeloid cell nuclear differentiation antigen	0.641967	0.226673	25	25	25	54.5	54.5	54.5	45.836	0	323.31	17307000000	141	26.6992	27.463	28.4761	26.3581	-	27.1279	26.0959	-	26.2687	-	27.067	26.9649	29.7453	26.8608	27.2368	27.9094	25.9427	28.4534	26.7187	28.7652
Q8IUL8	CILP2	Cartilage intermediate layer protein 2 (CILP-2) [Cleaved into: Cartilage intermediate layer protein 2 C1;Cartilage intermediate layer protein 2 C2]	0.641879	0.558283	18	18	18	21.4	21.4	21.4	126.29	0	323.31	17978000000	172	28.9793	25.6973	-	28.2049	27.398	25.3201	24.619	25.0908	26.8776	29.9764	25.9638	-	30.6913	-	24.199	26.1314	25.3386	27.8923	29.3975	30.7594
O00584	RNASET2	Ribonuclease T2 (EC 3.1.27.-) (Ribonuclease 6)	0.640694	0.195099	7	7	7	31.2	31.2	31.2	29.48	0	216.13	1713300000	25	-	25.9569	23.7529	25.6775	-	-	25.3902	25.6025	25.1572	-	-	25.6931	26.1615	-	25.4015	-	24.753	27.147	-	26.2348
Q14766	LTBP1	Latent-transforming growth factor beta-binding protein 1 (LTBP-1) (Transforming growth factor beta-1-binding protein 1) (TGF-beta1-BP-1)	0.640627	0.338158	13	13	13	13.5	13.5	13.5	186.79	0	314.96	4585200000	45	-	27.252	26.8253	-	-	-	-	25.6344	25.0284	-	27.0297	-	25.7283	-	-	27.6466	26.1725	-	27.5603	-
P61158	ACTR3	Actin-related protein 3 (Actin-like protein 3)	0.639726	0.412942	22	22	22	72.2	72.2	72.2	47.371	0	323.31	22241000000	162	28.7086	27.1949	28.8625	25.3171	27.0362	28.4563	27.5809	-	-	-	-	24.9508	30.4191	26.9641	27.9118	27.7779	27.823	29.3002	28.82	30.1774
P00558	PGK1	Phosphoglycerate kinase 1 (EC 2.7.2.3) (Cell migration-inducing gene 10 protein) (Primer recognition protein 2) (PRP 2)	0.637383	0.417759	36	36	36	83	83	83	44.614	0	323.31	85232000000	521	30.0477	29.3423	30.2863	28.9042	26.4021	29.1455	29.9958	28.1171	26.8108	-	25.2838	27.8765	31.9981	28.8093	29.2937	29.1572	29.9368	29.7902	30.4224	31.7646
P14598	NCF1	Neutrophil cytosol factor 1 (NCF-1) (47 kDa autosomal chronic granulomatous disease protein) (47 kDa neutrophil oxidase factor) (NCF-47K) (Neutrophil NADPH oxidase factor 1) (Nox organizer 2) (Nox-organizing protein 2) (SH3 and PX domain-containing protein 1A) (p47-phox)	0.636146	0.55883	15	15	15	46.2	46.2	46.2	44.681	0	323.31	3904100000	54	-	-	26.3479	25.0961	-	26.6786	-	-	-	-	-	-	28.8409	-	25.8336	-	25.1158	-	26.9834	-
P80723	BASP1	Brain acid soluble protein 1 (22 kDa neuronal tissue-enriched acidic protein) (Neuronal axonal membrane protein NAP-22)	0.631752	0.270748	7	7	7	64.3	64.3	64.3	22.693	0	202.4	13624000000	94	27.4345	27.5506	28.7434	27.8918	26.8715	27.9535	27.4781	-	25.6973	-	-	27.1241	30.0632	27.1566	26.7279	26.4512	28.2398	27.8479	30.0347	29.3912
Q9UIB8	CD84	SLAM family member 5 (Cell surface antigen MAX.3) (Hly9-beta) (Leukocyte differentiation antigen CD84) (Signaling lymphocytic activation molecule 5) (CD antigen CD84)	0.631355	0.108448	2	2	2	11	11	11	38.782	0	75.589	2102000000	24	-	-	-	-	25.6466	-	-	26.3445	25.4836	26.1097	-	-	-	26.3255	-	26.818	-	25.8817	27.2131	-
P19338	NCL	Nucleolin (Protein C23)	0.628231	0.27152	12	12	12	17	17	17	76.613	0	182.8	3661300000	26	-	-	25.2796	-	-	24.927	-	-	-	26.5634	-	-	-	26.5892	-	26.0067	-	26.1861	-	-
Q15848	ADIPOQ	Adiponectin (30 kDa adipocyte complement-related protein) (Adipocyte complement-related 30 kDa protein) (ACRP30) (Adipocyte, C1q and collagen domain-containing protein) (Adipose most abundant gene transcript 1 protein) (apM-1) (Gelatin-binding protein)	0.62421	0.270085	2	2	2	12.3	12.3	12.3	26.413	0	158.55	3881300000	31	-	-	25.3118	-	-	-	25.5447	-	25.8075	-	-	27.6219	25.896	26.5102	26.0243	25.1203	-	-	-	-
P60174	TPI1	Triosephosphate isomerase (TIM) (EC 5.3.1.1) (Triose-phosphate isomerase)	0.618853	0.372778	24	24	24	80.1	80.1	80.1	30.791	0	323.31	62287000000	460	29.8835	27.0408	29.8451	29.4221	27.8429	29.1982	28.8373	27.3471	25.9999	-	26.5293	26.7424	32.0527	27.4878	29.1055	28.6564	29.083	29.8127	29.6147	31.6356
P61916	NPC2	NPC intracellular cholesterol transporter 2 (Epididymal secretory protein E1) (Human epididymis-specific protein 1) (He1) (Niemann-Pick disease type C2 protein)	0.616503	0.182689	10	10	10	51.7	51.7	51.7	16.57	0	275.92	9016700000	125	-	-	27.4461	27.4141	-	-	26.2162	25.9395	26.0866	-	26.7827	26.4027	28.2219	26.6378	27.0207	27.9572	26.6151	-	28.9084	-
P60900	PSMA6	Proteasome subunit alpha type-6 (EC 3.4.25.1) (27 kDa prosomal protein) (PROS-27) (p27K) (Macropain iota chain) (Multicatalytic endopeptidase complex iota chain) (Proteasome iota chain)	0.61605	0.339811	9	9	9	37	37	37	27.399	0	63.702	2431500000	30	25.3352	-	25.4634	24.4473	-	25.4157	-	-	-	-	-	-	26.6047	-	-	-	24.4347	-	26.5536	-
P06753	TPM3	Tropomyosin alpha-3 chain (Gamma-tropomyosin) (Tropomyosin-3) (Tropomyosin-5) (hTM5)	0.615872	0.478823	18	9	9	42.8	24.6	24.6	32.95	0	323.31	24601000000	154	29.1442	28.1219	29.441	28.3236	26.8108	29.143	28.253	25.3616	24.3303	-	23.0313	27.5196	31.0688	26.4726	27.6921	28.9916	29.4828	28.9031	30.5099	29.9093
P29622	SERPINA4	Kallistatin (Kallikrein inhibitor) (Peptidase inhibitor 4) (PI-4) (Serpin A4)	0.613864	0.192042	24	24	24	58.3	58.3	58.3	48.541	0	323.31	84366000000	658	26.9725	25.7529	29.369	29.265	28.476	28.7952	29.6096	29.6252	30.1146	27.9307	29.5315	29.8209	28.3722	29.5557	29.2308	29.5813	29.8248	28.4435	-	-
Q9Y5Y7	LYVE1	Lymphatic vessel endothelial hyaluronic acid receptor 1 (LYVE-1) (Cell surface retention sequence-binding protein 1) (CRSBP-1) (Extracellular link domain-containing protein 1) (Hyaluronic acid receptor)	0.612818	0.108961	9	9	9	25.8	25.8	25.8	35.213	0	107.24	6505500000	76	23.757	-	25.8315	26.0449	25.3326	26.2125	26.7772	26.5026	26.1113	27.4591	26.2735	27.423	-	26.1691	25.7894	26.5438	26.6499	26.3185	27.9826	27.2371
P02787	TF	Serotransferrin (Transferrin) (Beta-1 metal-binding globulin) (Siderophilin)	0.612105	0.550241	89	89	88	80.8	80.8	80.8	77.063	0	323.31	638270000000	1284	20.82	24.2775	25.7081	28.3195	22.2478	22.934	22.8154	24.8584	27.0436	22.5686	26.7829	25.2755	18.411	25.8131	24.8533	26.6335	22.8554	26.5866	26.5955	-
O00391	QSOX1	Sulfhydryl oxidase 1 (hQSOX) (EC 1.8.3.2) (Quiescin Q6)	0.611082	0.00509131	23	23	23	36.5	36.5	36.5	82.577	0	323.31	23183000000	354	27.7946	27.5873	28.2736	27.7665	27.4218	26.619	28.5679	28.5054	28.4047	27.1004	28.485	28.6759	28.3018	28.4302	28.0868	28.6081	28.9157	28.1625	28.916	28.5651
P05089	ARG1	Arginase-1 (EC 3.5.3.1) (Liver-type arginase) (Type I arginase)	0.609928	0.412257	7	7	7	29.2	29.2	29.2	34.735	0	73.976	3391200000	45	23.6797	-	26.9129	26.576	25.1163	-	27.2395	-	-	-	-	-	27.5013	-	24.884	26.0029	26.321	-	26.4354	28.5643
P58546	MTPN	Myotrophin (Protein V-1)	0.609578	0.281929	7	7	7	86.4	86.4	86.4	12.895	0	323.31	3849500000	52	25.93	-	26.6483	25.6041	25.8582	-	26.0123	-	-	-	-	-	28.2786	-	25.9321	26.262	26.3713	24.6575	27.0816	28.4897
Q00839	HNRNPU	Heterogeneous nuclear ribonucleoprotein U (hnRNP U) (GRIP120) (Nuclear p120 ribonucleoprotein) (Scaffold-attachment factor A) (SAF-A) (p120) (pp120)	0.606318	0.240386	5	5	5	11.3	11.3	11.3	90.583	0	50.446	1737000000	35	26.1081	25.0743	24.3689	-	-	-	-	-	-	-	-	-	26.2673	-	24.9316	26.7971	-	25.8356	25.6963	-
P08519	LPA	Apolipoprotein(a) (Apo(a)) (Lp(a)) (EC 3.4.21.-)	0.603893	0.331925	20	18	18	42.6	42.2	42.2	501.31	0	323.31	10737000000	94	24.9671	26.8141	26.3711	23.2876	-	-	25.6269	25.2908	25.599	-	24.5602	-	26.13	27.0533	26.8565	-	-	-	-	-
P19105	MYL12A	Myosin regulatory light chain 12A (Epididymis secretory protein Li 24) (HEL-S-24) (MLC-2B) (Myosin RLC) (Myosin regulatory light chain 2, nonsarcomeric) (Myosin regulatory light chain MRLC3)	0.603778	0.539795	8	8	8	44.4	44.4	44.4	19.794	0	110.46	3402100000	30	-	-	27.0226	24.4222	-	27.1904	-	-	-	-	-	-	27.6477	-	25.0503	-	-	-	26.8547	28.2058
P02786	TFRC	Transferrin receptor protein 1 (TR) (TfR) (TfR1) (Trfr) (T9) (p90) (CD antigen CD71) [Cleaved into: Transferrin receptor protein 1, serum form (sTfR)]	0.603517	0.185119	1	1	1	1.8	1.8	1.8	84.87	0	39.05	832630000	17	-	-	24.6296	24.5728	-	25.7381	25.3988	-	23.8138	-	-	25.2059	25.3283	-	25.0809	-	-	-	-	26.6216
P23528	CFL1	Cofilin-1 (18 kDa phosphoprotein) (p18) (Cofilin, non-muscle isoform)	0.601818	0.250421	15	15	11	81.3	81.3	56	18.502	0	323.31	67149000000	438	30.7398	29.5921	31.0056	30.4946	28.6086	29.8262	29.0963	27.3366	27.4114	-	28.0258	28.2815	32.3178	29.4651	30.1919	29.4507	30.3271	30.3799	31.3227	31.0206
P02753	RBP4	Retinol-binding protein 4 (Plasma retinol-binding protein) (PRBP) (RBP) [Cleaved into: Plasma retinol-binding protein(1-182);Plasma retinol-binding protein(1-181);Plasma retinol-binding protein(1-179);Plasma retinol-binding protein(1-176)]	0.60121	0.0148795	26	26	26	86.1	86.1	86.1	23.01	0	323.31	2026000000000	9020	33.2263	33.3567	33.6106	34.7987	34.0731	33.0806	33.7164	34.2782	33.5725	34.0719	34.4227	35.0647	34.6447	34.4433	34.5346	35.5884	33.9846	35.2063	34.0229	33.2135
P98160	HSPG2	Basement membrane-specific heparan sulfate proteoglycan core protein (HSPG) (Perlecan) (PLC) [Cleaved into: Endorepellin;LG3 peptide]	0.59529	0.0262293	64	64	64	21.2	21.2	21.2	468.83	0	323.31	45993000000	547	29.1106	28.0283	28.5729	27.9414	29.0978	28.3851	28.8104	29.5261	28.6644	29.9218	30.5728	28.7583	28.8167	29.1274	29.0822	29.8102	28.835	30.1993	29.5912	30.7493
P10153	RNASE2	Non-secretory ribonuclease (EC 3.1.27.5) (Eosinophil-derived neurotoxin) (RNase UpI-2) (Ribonuclease 2) (RNase 2) (Ribonuclease US)	0.591642	0.35489	7	7	7	23	23	23	18.354	0	277.88	8722100000	83	26.897	26.3028	28.5599	27.0797	25.7372	-	27.1931	-	26.1694	-	-	26.437	28.5422	26.9355	27.4233	27.871	27.5113	-	31.3727	24.7522
P33241	LSP1	Lymphocyte-specific protein 1 (47 kDa actin-binding protein) (52 kDa phosphoprotein) (pp52) (Lymphocyte-specific antigen WP34)	0.588557	0.348335	21	21	21	74.9	74.9	74.9	37.191	0	323.31	29378000000	232	28.9734	28.667	29.6477	28.0508	26.1587	27.3914	27.7917	-	24.4889	25.554	-	25.4875	31.1259	26.5317	28.2658	27.3125	28.1509	29.5455	29.0206	28.1658
Q16627	CCL14	C-C motif chemokine 14 (Chemokine CC-1/CC-3) (HCC-1/HCC-3) (HCC-1(1-74)) (NCC-2) (Small-inducible cytokine A14) [Cleaved into: HCC-1(3-74);HCC-1(4-74);HCC-1(9-74)]	0.587587	0.0487277	7	7	7	63.4	63.4	63.4	10.678	0	273.89	9839700000	91	26.1374	26.5267	27.3391	27.3235	27.2146	-	27.1272	26.9864	26.9301	-	26.412	27.8875	26.7951	27.4702	27.5455	29.2067	27.4531	26.9389	29.1552	28.2883
Q99969	RARRES2	Retinoic acid receptor responder protein 2 (Chemerin) (RAR-responsive protein TIG2) (Tazarotene-induced gene 2 protein)	0.585105	0.180219	4	4	4	32.5	32.5	32.5	18.617	0	46.52	1027100000	24	-	-	-	-	-	-	-	25.8556	24.3886	25.4994	-	-	-	25.7916	26.0732	25.4495	-	26.7701	-	-
P02461	COL3A1	Collagen alpha-1(III) chain	0.58059	0.161731	16	16	16	10.6	10.6	10.6	138.56	0	323.31	31617000000	272	27.8672	26.4	27.6778	25.0724	26.3797	28.2318	29.072	28.7117	28.2499	28.0188	30.7109	27.5133	27.2934	28.9523	28.1168	27.5414	27.4609	29.3415	29.2928	27.3021
P62987	UBA52	Ubiquitin-60S ribosomal protein L40 (CEP52) (Ubiquitin A-52 residue ribosomal protein fusion product 1) [Cleaved into: Ubiquitin;60S ribosomal protein L40 (Large ribosomal subunit protein eL40)]	0.577222	0.135954	6	6	6	38.3	38.3	38.3	14.728	0	260.55	15502000000	106	27.7164	27.5609	28.4958	27.5979	-	-	28.0139	27.969	27.0602	-	26.8016	28.6032	29.8987	27.4332	28.1148	29.7535	28.7815	27.3325	30.3774	-
Q92743	HTRA1	Serine protease HTRA1 (EC 3.4.21.-) (High-temperature requirement A serine peptidase 1) (L56) (Serine protease 11)	0.576315	0.0232162	16	16	16	51.9	51.9	51.9	51.286	0	267.01	10263000000	117	26.2391	26.1114	-	-	-	25.5772	-	25.9769	-	26.1352	27.3185	-	27.0897	-	-	25.9657	26.1702	27.4035	-	26.8707
Q01518	CAP1	Adenylyl cyclase-associated protein 1 (CAP 1)	0.576161	0.24408	30	30	30	57.5	57.5	57.5	51.901	0	323.31	26447000000	179	28.0263	27.1972	28.7417	27.4855	26.212	27.5036	27.1283	-	-	-	-	-	31.6689	27.1771	27.607	-	28.052	27.8469	27.5748	27.936
P50395	GDI2	Rab GDP dissociation inhibitor beta (Rab GDI beta) (Guanosine diphosphate dissociation inhibitor 2) (GDI-2)	0.576123	0.507231	30	30	20	74.4	74.4	58	50.663	0	323.31	11923000000	147	26.5456	24.3614	26.6442	24.9454	-	26.3939	24.4753	-	-	-	-	22.9878	30.5313	23.4682	25.228	-	26.1047	27.361	25.661	29.51
P39060	COL18A1	Collagen alpha-1(XVIII) chain [Cleaved into: Endostatin;Non-collagenous domain 1 (NC1)]	0.572715	0.0110237	7	7	7	5	5	5	178.19	0	107.06	4899300000	73	-	26.0878	25.347	26.1327	25.208	24.773	26.2414	26.42	26.5961	25.4555	26.7235	26.7403	25.8025	26.7483	27.0504	26.8592	-	26.3523	-	-
P12109	COL6A1	Collagen alpha-1(VI) chain	0.568603	0.415821	16	16	16	23.9	23.9	23.9	108.53	0	318.23	6957300000	91	-	-	-	-	-	-	24.9128	25.138	25.575	-	29.0753	-	26.8028	24.6742	24.4026	26.1781	-	-	25.5241	25.5049
P34096	RNASE4	Ribonuclease 4 (RNase 4) (EC 3.1.27.-)	0.565848	0.0702238	5	5	5	29.3	29.3	29.3	16.84	0	154.32	16862000000	153	29.4511	28.6558	27.2475	27.8624	27.894	27.5854	27.6416	27.7114	27.2127	27.9899	27.7482	28.0559	27.6412	28.1547	27.8701	29.2561	27.9601	30.2412	29.657	30.8825
P69905	HBA1;	Hemoglobin subunit alpha (Alpha-globin) (Hemoglobin alpha chain)	0.562681	0.262973	6	2	2	54.9	31	31	15.257	0.0011481	7.9782	2196300000	4	25.6283	26.1715	-	-	-	-	25.9316	26.7023	25.758	-	28.9006	-	25.7137	-	-	25.8544	-	-	27.003	-
P29279	CTGF	Connective tissue growth factor (CCN family member 2) (Hypertrophic chondrocyte-specific protein 24) (Insulin-like growth factor-binding protein 8) (IBP-8) (IGF-binding protein 8) (IGFBP-8)	0.553946	0.0894583	5	5	5	13.5	13.5	13.5	38.091	0	36.631	6582200000	51	-	26.2517	26.3779	24.9764	27.5099	-	27.2172	27.7337	26.475	27.1673	28.2006	26.9765	-	26.9007	26.632	29.2525	27.1463	27.3118	29.0937	26.5783
P60709	ACTB	Actin, cytoplasmic 1 (Beta-actin) [Cleaved into: Actin, cytoplasmic 1, N-terminally processed]	0.551546	0.136192	53	53	2	94.9	94.9	7.2	41.736	0	323.31	1350200000000	2750	34.1929	32.5977	34.2817	33.3252	32.6632	33.8467	33.1608	31.0364	31.8778	31.7599	31.0488	32.2671	35.4893	33.5447	33.5633	33.4361	33.8583	34.7095	33.9552	35.4543
P06454	PTMA	Prothymosin alpha [Cleaved into: Prothymosin alpha, N-terminally processed;Thymosin alpha-1]	0.549937	0.43475	3	3	3	27.9	27.9	27.9	12.203	0	123.3	1756900000	31	26.0753	27.0818	23.1144	-	26.1604	-	-	24.5429	22.6692	-	-	-	24.5459	23.2528	24.8161	27.3763	24.8479	25.6477	30.0926	25.8474
P13489	RNH1	Ribonuclease inhibitor (Placental ribonuclease inhibitor) (Placental RNase inhibitor) (Ribonuclease/angiogenin inhibitor 1) (RAI)	0.548853	0.448085	14	14	14	47.7	47.7	47.7	49.973	0	323.31	6203300000	60	25.5775	-	23.5355	23.9323	-	-	25.1027	-	25.0961	-	25.0205	-	29.2847	23.0413	22.5998	27.0726	25.3586	26.2228	-	-
P02452	COL1A1	Collagen alpha-1(I) chain (Alpha-1 type I collagen)	0.548789	0.230833	29	29	28	22.4	22.4	22.4	138.94	0	323.31	123440000000	617	29.2781	29.4578	30.7483	25.2717	28.6525	29.1124	30.7892	31.1846	29.8134	29.5532	32.5647	30.7031	29.3232	31.1313	30.3601	31.1793	29.9592	30.5688	29.7152	27.0131
O15335	CHAD	Chondroadherin (Cartilage leucine-rich protein)	0.541462	0.457937	9	9	9	43.5	43.5	43.5	40.475	0	134.56	4545600000	63	27.0709	-	24.6502	26.2035	-	-	-	-	-	-	-	-	26.234	-	25.7487	-	24.7007	27.707	27.1376	29.6318
O15143	ARPC1B	Actin-related protein 2/3 complex subunit 1B (Arp2/3 complex 41 kDa subunit) (p41-ARC)	0.539891	0.184975	19	19	19	55.1	55.1	55.1	40.949	0	323.31	19500000000	133	28.7877	27.8471	28.8357	27.5081	24.8227	26.6071	27.9697	-	-	-	-	-	30.5578	27.5132	27.4629	28.0793	28.2946	27.4122	29.015	28.6396
P62942	FKBP1A	Peptidyl-prolyl cis-trans isomerase FKBP1A (PPIase FKBP1A) (EC 5.2.1.8) (12 kDa FK506-binding protein) (12 kDa FKBP) (FKBP-12) (Calstabin-1) (FK506-binding protein 1A) (FKBP-1A) (Immunophilin FKBP12) (Rotamase)	0.53208	0.136466	6	6	6	71.3	71.3	71.3	11.951	0	151.9	10776000000	56	28.4412	27.7555	28.2899	27.6856	26.7782	27.6516	28.1044	25.0602	24.5493	25.4907	-	27.5975	28.5355	26.3761	27.0041	27.8564	27.7638	27.0889	29.4582	29.3381
P14555	PLA2G2A	Phospholipase A2, membrane associated (EC 3.1.1.4) (GIIC sPLA2) (Group IIA phospholipase A2) (Non-pancreatic secretory phospholipase A2) (NPS-PLA2) (Phosphatidylcholine 2-acylhydrolase 2A)	0.529235	0.282735	11	11	11	59.7	59.7	59.7	16.083	0	323.31	39619000000	222	29.6376	29.0653	27.531	28.3081	26.5859	29.9466	28.3213	28.3892	25.2251	26.3226	26.1856	27.939	27.6743	-	27.6129	27.3994	28.3669	31.9692	31.2027	31.3115
P61769	B2M	Beta-2-microglobulin [Cleaved into: Beta-2-microglobulin form pI 5.3]	0.528489	0.00117167	13	13	13	78.2	78.2	78.2	13.714	0	323.31	168830000000	806	30.7287	31.4049	31.0301	32.0959	30.4918	30.0855	31.2542	31.0713	31.1261	30.7164	31.6231	31.8054	31.3154	31.8175	31.9652	32.8928	31.758	31.3617	32.7413	31.9251
P07195	LDHB	L-lactate dehydrogenase B chain (LDH-B) (EC 1.1.1.27) (LDH heart subunit) (LDH-H) (Renal carcinoma antigen NY-REN-46)	0.526831	0.0785631	16	14	14	45.5	38	38	36.638	0	244.99	9977200000	123	26.9638	26.4396	27.8989	26.1461	26.6012	27.8103	27.0089	24.5279	26.024	26.184	26.6918	26.2992	28.8446	26.7772	26.158	26.5126	27.1073	28.9625	28.0269	29.4705
P05451	REG1A	Lithostathine-1-alpha (Islet cells regeneration factor) (ICRF) (Islet of Langerhans regenerating protein) (REG) (Pancreatic stone protein) (PSP) (Pancreatic thread protein) (PTP) (Regenerating islet-derived protein 1-alpha) (REG-1-alpha) (Regenerating protein I alpha)	0.526774	0.0935974	7	7	7	49.4	49.4	49.4	18.731	0	97.948	12903000000	78	25.0155	27.3243	-	25.2571	26.3158	26.0905	26.4658	26.7226	25.7834	28.0446	25.8617	26.7811	26.0784	28.3902	26.7486	28.6651	28.0192	27.7985	25.3276	28.9319
P01040	CSTA	Cystatin-A (Cystatin-AS) (Stefin-A) [Cleaved into: Cystatin-A, N-terminally processed]	0.525861	0.334038	7	7	7	75.5	75.5	75.5	11.006	0	167.51	4239700000	34	-	-	26.704	-	-	-	27.6531	25.8324	25.1322	-	-	27.6659	27.3787	25.5401	26.8447	25.2953	29.9962	-	28.0826	-
P08493	MGP	Matrix Gla protein (MGP) (Cell growth-inhibiting gene 36 protein)	0.524036	0.0718369	2	2	2	11.7	11.7	11.7	12.353	0	25.259	3659100000	27	-	-	-	-	26.0071	23.9864	-	25.9898	24.729	25.407	26.4482	26.1021	-	25.2574	25.2731	27.3882	-	26.2619	26.3619	-
P06703	S100A6	Protein S100-A6 (Calcyclin) (Growth factor-inducible protein 2A9) (MLN 4) (Prolactin receptor-associated protein) (PRA) (S100 calcium-binding protein A6)	0.51901	0.435605	5	5	5	66.7	66.7	66.7	10.18	0	104.76	4386400000	49	-	-	27.5533	26.0766	27.1891	-	-	-	-	22.4409	24.6934	23.3562	27.9095	28.1019	27.4799	25.6923	27.4639	27.488	28.6654	-
P49747	COMP	Cartilage oligomeric matrix protein (COMP) (Thrombospondin-5) (TSP5)	0.518878	0.0539585	70	70	53	74.1	74.1	67.9	82.86	0	323.31	1217900000000	3279	34.4035	33.5915	33.3929	35.2871	32.2277	32.0633	32.7484	33.8502	33.5332	33.6915	33.9826	33.4215	34.7512	32.3432	34.3627	34.4224	34.5844	34.738	35.174	36.4746
P07737	PFN1	Profilin-1 (Epididymis tissue protein Li 184a) (Profilin I)	0.513906	0.143754	19	19	19	97.1	97.1	97.1	15.054	0	323.31	130570000000	446	30.6875	29.8494	31.2417	30.5306	29.2897	30.3806	30.3447	28.4802	27.401	27.723	-	29.1659	32.4931	28.8222	30.5832	29.1029	30.255	30.7666	31.0539	32.7368
P12955	PEPD	Xaa-Pro dipeptidase (X-Pro dipeptidase) (EC 3.4.13.9) (Imidodipeptidase) (Peptidase D) (Proline dipeptidase) (Prolidase)	0.513699	0.12438	11	11	11	34.1	34.1	34.1	54.548	0	323.31	5183400000	63	-	-	24.6466	-	-	-	25.085	25.3794	26.1338	-	26.5095	27.5427	25.5572	24.7305	-	26.6023	-	-	26.6911	-
P04083	ANXA1	Annexin A1 (Annexin I) (Annexin-1) (Calpactin II) (Calpactin-2) (Chromobindin-9) (Lipocortin I) (Phospholipase A2 inhibitory protein) (p35)	0.512085	0.335727	31	31	31	77.2	77.2	77.2	38.714	0	323.31	50532000000	412	28.6777	27.7349	30.2287	28.8612	26.7394	29.271	29.8676	24.5792	23.1792	-	25.789	25.9709	30.6037	27.8203	28.5776	29.4877	28.0815	28.9439	31.2829	29.919
P12429	ANXA3	Annexin A3 (35-alpha calcimedin) (Annexin III) (Annexin-3) (Inositol 1,2-cyclic phosphate 2-phosphohydrolase) (Lipocortin III) (Placental anticoagulant protein III) (PAP-III)	0.511064	0.673534	23	23	23	75.5	75.5	75.5	36.375	0	323.31	12239000000	135	23.6689	-	28.8708	-	-	24.3078	26.9998	-	-	-	-	-	28.2849	22.2592	-	-	-	23.5679	30.8717	29.6675
P48745	NOV	Protein NOV homolog (NovH) (CCN family member 3) (Insulin-like growth factor-binding protein 9) (IBP-9) (IGF-binding protein 9) (IGFBP-9) (Nephroblastoma-overexpressed gene protein homolog)	0.510629	0.173265	7	7	7	25.5	25.5	25.5	39.162	0	174.35	1960800000	34	-	-	-	-	-	-	24.7845	26.2867	-	26.0596	26.4443	-	-	-	-	27.3102	25.6592	-	27.306	-
P24821	TNC	Tenascin (TN) (Cytotactin) (GMEM) (GP 150-225) (Glioma-associated-extracellular matrix antigen) (Hexabrachion) (JI) (Myotendinous antigen) (Neuronectin) (Tenascin-C) (TN-C)	0.508588	0.293362	42	42	42	25.7	25.7	25.7	240.85	0	323.31	24110000000	273	24.8053	27.3786	25.4541	-	24.9039	21.5513	25.4313	27.683	27.1404	25.1456	28.8777	24.3514	30.4082	26.4493	23.5942	24.7188	26.3223	26.3245	26.5739	27.1268
O75368	SH3BGRL	SH3 domain-binding glutamic acid-rich-like protein	0.505329	0.179711	7	7	7	84.2	84.2	84.2	12.774	0	36.048	1608500000	40	24.9465	25.3646	26.0624	24.8032	-	-	24.5543	-	-	-	-	-	26.4701	24.1219	-	26.7535	25.5386	-	27.7703	-
P15311	EZR	Ezrin (Cytovillin) (Villin-2) (p81)	0.501703	0.110114	21	13	13	34.1	24.7	24.7	69.412	0	181.99	3524400000	49	25.1449	25.1288	25.6878	24.7161	-	-	23.1144	-	-	-	-	-	25.4492	-	24.8987	26.9588	25.6918	25.769	-	-
P52565	ARHGDIA	Rho GDP-dissociation inhibitor 1 (Rho GDI 1) (Rho-GDI alpha)	0.500918	0.134082	7	7	7	42.2	42.2	42.2	23.207	0	323.31	13436000000	53	27.7864	-	27.5524	26.4023	-	26.8428	27.089	-	25.0189	-	-	-	29.4197	26.3661	27.7542	27.104	27.3029	28.7291	-	-
P06733	ENO1	Alpha-enolase (EC 4.2.1.11) (2-phospho-D-glycerate hydro-lyase) (C-myc promoter-binding protein) (Enolase 1) (MBP-1) (MPB-1) (Non-neural enolase) (NNE) (Phosphopyruvate hydratase) (Plasminogen-binding protein)	0.49936	0.20074	46	46	46	90.8	90.8	90.8	47.168	0	323.31	117000000000	674	30.9937	29.9364	30.7134	29.9043	28.492	30.9199	30.0197	27.6334	29.1526	25.74	27.3354	28.523	32.5977	29.7127	30.2898	29.7972	30.3128	31.1513	30.7442	33.0597
P04075	ALDOA	Fructose-bisphosphate aldolase A (EC 4.1.2.13) (Lung cancer antigen NY-LU-1) (Muscle-type aldolase)	0.494757	0.0632527	40	40	35	95.3	95.3	81.3	39.42	0	323.31	225880000000	914	31.8191	30.6346	31.0481	30.5069	29.962	31.3241	31.1008	29.5373	28.8227	29.2389	29.5007	29.7111	32.7675	30.488	30.8388	31.6062	31.2119	32.4249	32.2804	33.3172
Q13103	SPP2	Secreted phosphoprotein 24 (Spp-24) (Secreted phosphoprotein 2)	0.491895	0.0613137	1	1	1	5.7	5.7	5.7	24.337	0	78.13	6650900000	43	26.1541	26.4278	26.1184	26.6	26.3466	-	26.1787	24.0339	27.1402	26.0593	25.7635	28.1259	25.2101	27.2404	27.0497	28.0519	26.8298	-	28.8589	-
Q9UKY7	CDV3	Protein CDV3 homolog	0.491448	0.203458	6	6	6	42.2	42.2	42.2	27.335	0	257.5	5005800000	38	27.524	-	26.25	-	-	27.0845	26.3379	-	24.8495	-	-	26.0381	-	-	25.6117	27.3875	-	28.021	29.188	28.358
P13987	CD59	CD59 glycoprotein (1F5 antigen) (20 kDa homologous restriction factor) (HRF-20) (HRF20) (MAC-inhibitory protein) (MAC-IP) (MEM43 antigen) (Membrane attack complex inhibition factor) (MACIF) (Membrane inhibitor of reactive lysis) (MIRL) (Protectin) (CD antigen CD59)	0.483802	0.0413482	4	4	4	25.8	25.8	25.8	14.177	0	100.05	9794400000	106	25.707	27.0136	26.6649	26.1167	25.3551	-	27.803	27.0928	26.6486	27.4768	27.9861	28.4403	25.4225	27.2094	27.0095	28.5236	27.0037	27.2785	29.8844	28.2487
Q15149	PLEC	Plectin (PCN) (PLTN) (Hemidesmosomal protein 1) (HD1) (Plectin-1)	0.482726	0.249984	8	8	8	2.5	2.5	2.5	531.78	0	37.206	317190000	15	22.4745	-	22.4993	22.7488	-	-	-	-	-	-	-	-	24.5709	22.1018	-	24.9535	22.8734	-	-	-
P26038	MSN	Moesin (Membrane-organizing extension spike protein)	0.479446	0.27722	43	43	35	58.1	58.1	48.5	67.819	0	323.31	100910000000	553	30.713	29.507	30.4788	29.4548	26.8434	27.8576	29.6191	25.942	26.476	23.9293	26.3267	28.1249	32.5399	29.1808	29.7232	30.3953	30.1328	27.4776	30.9116	26.6134
P22692	IGFBP4	Insulin-like growth factor-binding protein 4 (IBP-4) (IGF-binding protein 4) (IGFBP-4)	0.477978	0.0662546	14	14	14	46.5	46.5	46.5	27.934	0	323.31	104580000000	417	30.6161	31.8033	30.2898	29.8639	30.304	26.9817	30.1992	31.49	29.3104	30.8911	30.5923	31.5106	28.7084	31.1664	31.6657	32.4087	32.0948	31.0969	32.3215	30.8339
P04040	CAT	Catalase (EC 1.11.1.6)	0.476717	0.176798	37	37	37	64.9	64.9	64.9	59.755	0	323.31	87997000000	549	30.3686	29.2021	30.8529	29.0007	28.7098	30.4694	29.8049	27.5754	27.1559	-	27.4127	29.6474	32.3563	29.6436	29.3484	27.8786	29.9654	31.5474	32.175	33.0903
P61160	ACTR2	Actin-related protein 2 (Actin-like protein 2)	0.474219	0.273851	15	15	15	48.5	48.5	48.5	44.76	0	308.63	4167100000	50	25.6845	-	25.0321	24.7452	-	25.385	-	-	-	-	-	-	28.2645	-	24.9718	-	25.628	-	-	-
P08670	VIM	Vimentin	0.473973	0.222108	49	49	45	78.5	78.5	73.2	53.651	0	323.31	79882000000	527	30.9132	30.1777	31.006	29.8138	30.652	30.5775	29.592	28.1832	25.6358	26.2115	28.3176	28.8464	31.8554	27.3716	29.3973	31.7579	29.713	32.5249	32.4986	31.2513
P37837	TALDO1	Transaldolase (EC 2.2.1.2)	0.473772	0.33708	23	23	23	51	51	51	37.54	0	323.31	40875000000	204	28.5198	-	29.2003	27.1404	25.8952	29.0281	26.9189	-	23.5369	-	-	25.7822	31.0902	26.4083	27.2172	25.5835	27.233	30.0996	29.8297	31.0498
P19971	TYMP	Thymidine phosphorylase (TP) (EC 2.4.2.4) (Gliostatin) (Platelet-derived endothelial cell growth factor) (PD-ECGF) (TdRPase)	0.469333	0.210114	8	8	8	20.5	20.5	20.5	49.955	0	69.697	1614100000	48	-	25.5456	24.4078	25.397	-	26.1967	25.5012	-	-	-	-	-	27.0157	25.3087	25.8191	28.8342	24.2349	27.793	-	-
P63313	TMSB10	Thymosin beta-10	0.465848	0.149808	5	5	5	81.8	81.8	81.8	5.0256	0	294.43	35015000000	149	30.0041	30.3476	29.3628	30.0638	28.1349	25.6367	29.5807	28.4995	26.8076	25.7513	27.7943	28.7275	28.8633	27.8085	28.8381	32.0343	29.2716	29.8846	31.7949	30.1927
P78417	GSTO1	Glutathione S-transferase omega-1 (GSTO-1) (EC 2.5.1.18) (Glutathione S-transferase omega 1-1) (GSTO 1-1) (Glutathione-dependent dehydroascorbate reductase) (EC 1.8.5.1) (Monomethylarsonic acid reductase) (MMA(V) reductase) (EC 1.20.4.2) (S-(Phenacyl)glutathione reductase) (SPG-R)	0.465337	0.0195558	8	8	8	39	39	39	27.566	0	320.29	6546700000	63	25.3134	-	25.3081	25.0345	-	25.7897	25.6882	-	-	-	-	-	26.4012	25.1063	-	26.6553	25.9049	26.7363	27.3429	27.5659
P07355	ANXA2	Annexin A2 (Annexin II) (Annexin-2) (Calpactin I heavy chain) (Calpactin-1 heavy chain) (Chromobindin-8) (Lipocortin II) (Placental anticoagulant protein IV) (PAP-IV) (Protein I) (p36)	0.462209	0.323626	14	14	6	48.1	48.1	15.3	38.604	0	323.31	6969200000	78	26.1856	-	23.7514	25.3686	-	-	25.1358	-	-	-	24.1443	-	-	-	-	29.0076	24.8272	26.9595	27.5944	24.8095
P18065	IGFBP2	Insulin-like growth factor-binding protein 2 (IBP-2) (IGF-binding protein 2) (IGFBP-2)	0.45998	0.000766531	12	12	12	48	48	48	34.814	0	323.31	28506000000	290	28.1067	28.8329	28.5016	27.9024	27.5018	27.9401	29.4504	28.5903	28.1116	28.37	29.1784	29.3038	28.3826	30.0112	29.6975	29.7162	28.8494	29.3407	30.8813	29.1502
Q96NZ9	PRAP1	Proline-rich acidic protein 1 (Epididymis tissue protein Li 178) (Uterine-specific proline-rich acidic protein)	0.457454	0.012821	3	3	3	29.1	29.1	29.1	17.207	0	26.264	9002800000	98	26.925	27.2799	26.5878	26.5873	26.8832	26.7511	26.5547	26.2218	26.5979	26.7525	27.9123	26.8926	26.1033	26.2462	27.5204	28.9189	27.0851	29.4384	29.1843	29.1227
P15151	PVR	Poliovirus receptor (Nectin-like protein 5) (NECL-5) (CD antigen CD155)	0.456745	0.00208947	5	5	5	13.9	13.9	13.9	45.302	0	145.81	3701700000	34	25.5429	24.7194	25.9829	26.52	26.4113	26.3574	25.4719	25.7948	25.574	26.1869	-	27.3782	-	26.7729	26.8557	26.3557	26.0969	27.8384	26.3778	28.2178
P31944	CASP14	Caspase-14 (CASP-14) (EC 3.4.22.-) [Cleaved into: Caspase-14 subunit p17, mature form;Caspase-14 subunit p10, mature form;Caspase-14 subunit p20, intermediate form;Caspase-14 subunit p8, intermediate form]	0.455608	0.0387422	7	7	7	38.8	38.8	38.8	27.679	0	85.453	404510000	12	-	24.2107	-	-	24.2492	-	23.5662	-	-	24.4423	-	24.5678	-	25.1184	-	24.9637	26.355	-	-	-
P11142	HSPA8	Heat shock cognate 71 kDa protein (Heat shock 70 kDa protein 8) (Lipopolysaccharide-associated protein 1) (LAP-1) (LPS-associated protein 1)	0.455048	0.105561	29	27	24	50.2	47.1	45	70.897	0	323.31	34007000000	260	28.5254	26.7238	28.3898	28.077	26.3367	28.7068	27.9867	25.4449	25.549	25.471	25.4297	-	30.7482	27.1297	27.5496	28.8465	27.6431	29.1644	28.3213	29.4806
Q9Y279	VSIG4	V-set and immunoglobulin domain-containing protein 4 (Protein Z39Ig)	0.453137	0.0861053	15	15	15	49.1	49.1	49.1	43.987	0	323.31	22917000000	152	27.5605	26.7443	26.7695	25.005	26.5183	27.2299	27.3909	27.2999	27.3295	26.0859	25.8928	-	26.9893	27.3846	26.4804	29.4886	26.1508	28.1288	30.8961	30.0068
P62328	TMSB4X	Thymosin beta-4 (T beta-4) (Fx) [Cleaved into: Hematopoietic system regulatory peptide (Seraspenide)]	0.452091	0.111961	7	7	7	86.4	86.4	86.4	5.0526	0	323.31	307150000000	511	31.8544	31.3673	33.6107	32.6353	30.4764	29.1412	32.4381	29.4349	29.9285	29.0504	30.0309	31.8865	33.9689	31.3507	32.4208	33.1757	32.7874	29.808	33.9328	32.0288
P0DMV9	HSPA1B	Heat shock 70 kDa protein 1B (Heat shock 70 kDa protein 2) (HSP70-2) (HSP70.2)	0.452044	0.200109	36	36	25	58.3	58.3	46	70.051	0	323.31	46934000000	368	29.3018	27.4495	30.3453	28.9397	-	28.6472	28.8034	24.9026	24.9237	-	-	27.5028	31.6254	27.3603	28.9499	27.7087	29.1733	28.4006	30.1366	30.6788
P10451	SPP1	Osteopontin (Bone sialoprotein 1) (Nephropontin) (Secreted phosphoprotein 1) (SPP-1) (Urinary stone protein) (Uropontin)	0.450022	0.150523	9	9	8	40.8	40.8	36.6	35.422	0	323.31	22113000000	166	29.7932	29.3417	27.8871	28.9751	26.854	26.013	26.9951	27.6029	26.6836	27.7816	28.0208	29.2058	25.8847	28.9309	27.8425	32.6345	28.1331	27.6979	32.3827	28.7136
Q02747	GUCA2A	Guanylin (Guanylate cyclase activator 2A) (Guanylate cyclase-activating protein 1) (Guanylate cyclase-activating protein I) (GCAP-I) [Cleaved into: HMW-guanylin;Guanylin]	0.449885	0.200191	4	4	4	44.3	44.3	44.3	12.388	0.0012407	13.169	1846600000	40	-	-	-	-	-	-	-	25.291	23.298	25.9787	-	25.7109	-	26.0168	24.641	27.3821	24.5939	26.3793	27.8765	25.4657
P30530	AXL	Tyrosine-protein kinase receptor UFO (EC 2.7.10.1) (AXL oncogene)	0.448128	0.129386	2	2	2	2.6	2.6	2.6	98.336	0	24.386	1330700000	22	25.7356	-	-	-	-	-	24.4266	-	-	25.3713	-	-	-	-	-	26.101	-	25.1951	26.6516	27.3958
P02654	APOC1	Apolipoprotein C-I (Apo-CI) (ApoC-I) (Apolipoprotein C1) [Cleaved into: Truncated apolipoprotein C-I]	0.447007	0.225096	4	4	4	28.9	28.9	28.9	9.3318	0	78.089	7936000000	48	26.9833	24.3232	27.5877	28.0028	-	-	-	-	25.3409	-	29.1396	27.7381	28.9731	25.3389	27.4819	-	26.9836	-	-	-
P16402	HIST1H1D	Histone H1.3 (Histone H1c) (Histone H1s-2)	0.445695	0.338245	16	3	3	38.5	9.5	9.5	22.35	0	88.322	15511000000	48	29.5875	27.9743	24.9705	28.1708	-	-	28.3857	-	-	25.9169	-	-	27.6051	25.6642	27.5901	-	27.1954	29.8015	32.7677	30.0437
P18669	PGAM1	Phosphoglycerate mutase 1 (EC 5.4.2.11) (EC 5.4.2.4) (BPG-dependent PGAM 1) (Phosphoglycerate mutase isozyme B) (PGAM-B)	0.4418	0.0987233	21	21	21	80.3	80.3	80.3	28.804	0	323.31	58895000000	297	30.0091	28.6458	29.7437	28.2075	28.0686	29.1603	29.4266	26.1832	26.9884	27.306	26.9354	27.6022	31.6542	28.554	28.7142	29.4441	29.0922	30.8355	30.3901	32.3025
P63104	YWHAZ	14-3-3 protein zeta/delta (Protein kinase C inhibitor protein 1) (KCIP-1)	0.440053	0.0457282	26	26	22	76.3	76.3	68.2	27.745	0	323.31	75987000000	402	30.0335	29.0951	30.3127	29.8576	28.3398	28.6688	29.6634	27.6987	27.7922	27.2744	27.3756	28.7449	32.1194	29.7432	29.5617	30.4169	29.9736	29.9775	31.3316	31.3344
P41439	FOLR3	Folate receptor gamma (FR-gamma) (Folate receptor 3)	0.438908	0.614137	12	12	9	46.1	46.1	34.2	27.638	0	184.22	1793900000	67	-	25.2715	20.9826	-	-	-	21.2842	24.6947	-	26.3094	-	-	-	21.8029	20.3622	24.6551	21.6931	-	31.3809	29.4847
P02656	APOC3	Apolipoprotein C-III (Apo-CIII) (ApoC-III) (Apolipoprotein C3)	0.43859	0.0908827	7	7	7	43.4	43.4	43.4	10.852	0	323.31	178170000000	304	32.8433	30.7215	31.6843	32.7225	29.764	29.2072	28.7672	27.7873	28.7645	28.2614	31.1174	32.9097	31.4778	30.4227	31.9675	29.8767	31.4611	32.4246	30.8991	29.8571
P11021	HSPA5	Endoplasmic reticulum chaperone BiP (EC 3.6.4.10) (78 kDa glucose-regulated protein) (GRP-78) (Binding-immunoglobulin protein) (BiP) (Heat shock protein 70 family protein 5) (HSP70 family protein 5) (Heat shock protein family A member 5) (Immunoglobulin heavy chain-binding protein)	0.438266	0.0192245	21	20	20	37	37	37	72.332	0	242.69	8455900000	120	26.5946	-	26.6374	26.1455	24.3332	-	26.933	26.2674	26.1702	25.7423	-	-	28.3074	26.6917	26.5731	26.8651	26.9171	-	28.4041	-
O75083	WDR1	WD repeat-containing protein 1 (Actin-interacting protein 1) (AIP1) (NORI-1)	0.434676	0.228446	27	27	27	58.6	58.6	58.6	66.193	0	323.31	23958000000	167	25.8693	23.3098	28.3286	26.729	24.327	27.9075	26.5936	-	24.248	-	-	24.4354	31.0699	26.8077	26.4012	26.9515	25.3762	28.2144	-	27.6724
P07998	RNASE1	Ribonuclease pancreatic (EC 3.1.27.5) (HP-RNase) (RIB-1) (RNase UpI-1) (Ribonuclease 1) (RNase 1) (Ribonuclease A) (RNase A)	0.433495	0.0634112	9	9	9	65.4	65.4	65.4	17.644	0	323.31	124610000000	1143	29.0449	28.0865	28.3596	28.4418	29.7402	28.8388	29.4373	29.6983	29.5537	29.7227	29.0433	29.4412	28.2025	29.4001	29.5657	30.8511	28.6357	31.2789	33.3264	33.2381
P35579	MYH9	Myosin-9 (Cellular myosin heavy chain, type A) (Myosin heavy chain 9) (Myosin heavy chain, non-muscle IIa) (Non-muscle myosin heavy chain A) (NMMHC-A) (Non-muscle myosin heavy chain IIa) (NMMHC II-a) (NMMHC-IIA)	0.432636	0.281002	98	98	93	49.1	49.1	46.4	226.53	0	323.31	44382000000	494	28.8203	25.1061	27.9612	23.7266	25.7085	25.616	24.7765	25.7707	-	24.966	24.9776	25.6116	31.4899	-	24.926	25.1534	24.9242	25.8262	31.6196	28.8023
O75874	IDH1	Isocitrate dehydrogenase [NADP] cytoplasmic (IDH) (EC 1.1.1.42) (Cytosolic NADP-isocitrate dehydrogenase) (IDP) (NADP(+)-specific ICDH) (Oxalosuccinate decarboxylase)	0.425128	0.0302576	12	12	11	38.9	38.9	36.7	46.659	0	202.63	1847200000	26	22.8668	-	23.1706	-	-	-	23.2007	-	24.01	-	-	-	24.1094	23.8349	25.4524	24.7876	-	-	-	-
P60660	MYL6	Myosin light polypeptide 6 (17 kDa myosin light chain) (LC17) (Myosin light chain 3) (MLC-3) (Myosin light chain alkali 3) (Myosin light chain A3) (Smooth muscle and nonmuscle myosin light chain alkali 6)	0.424753	0.0726964	11	11	11	64.2	64.2	64.2	16.93	0	323.31	17970000000	110	28.5776	27.7953	28.1053	25.754	26.8735	27.5688	27.2225	-	24.9964	-	-	-	30.2284	26.7976	27.2119	27.4142	27.559	28.1432	29.7709	29.6508
P32119	PRDX2	Peroxiredoxin-2 (EC 1.11.1.15) (Natural killer cell-enhancing factor B) (NKEF-B) (PRP) (Thiol-specific antioxidant protein) (TSA) (Thioredoxin peroxidase 1) (Thioredoxin-dependent peroxide reductase 1)	0.4238	0.257646	11	11	10	51	51	45.5	21.892	0	91.196	1677400000	43	-	-	25.1131	24.5111	-	-	25.6971	26.9829	-	-	24.9393	-	28.3192	25.8646	-	-	-	-	28.1354	-
P02655	APOC2	Apolipoprotein C-II (Apo-CII) (ApoC-II) (Apolipoprotein C2) [Cleaved into: Proapolipoprotein C-II (ProapoC-II)]	0.420238	0.198351	10	10	10	59.4	59.4	59.4	11.284	0	323.31	53574000000	157	30.6522	29.0695	29.5162	31.1264	26.5583	25.0068	-	-	26.5334	-	30.7697	30.3814	29.8229	28.1775	30.694	27.8287	29.9979	29.1483	-	-
O15145	ARPC3	Actin-related protein 2/3 complex subunit 3 (Arp2/3 complex 21 kDa subunit) (p21-ARC)	0.417308	0.176233	7	7	7	27.5	27.5	27.5	20.546	0	74.935	3198000000	34	-	-	25.6723	23.7479	-	-	25.4937	-	-	-	-	-	27.1459	-	-	-	25.6524	-	25.8981	-
O95497	VNN1	Pantetheinase (EC 3.5.1.92) (Pantetheine hydrolase) (Tiff66) (Vascular non-inflammatory molecule 1) (Vanin-1)	0.416307	0.0623417	8	8	8	26.7	26.7	26.7	57.011	0	216.39	2951400000	47	-	-	-	25.385	25.3493	23.9422	25.5161	-	-	-	27.1595	-	-	25.2544	25.3789	26.7135	27.0558	-	-	-
Q9UBP4	DKK3	Dickkopf-related protein 3 (Dickkopf-3) (Dkk-3) (hDkk-3)	0.415537	0.00966344	9	9	9	47.7	47.7	47.7	38.39	0	323.31	16709000000	175	25.407	26.12	26.2023	25.6292	26.5889	26.0063	25.8884	26.6174	25.8329	27.1027	29.0505	26.3764	25.8546	26.5312	26.1318	29.4615	26.9468	28.2919	27.0226	28.3974
P08294	SOD3	Extracellular superoxide dismutase [Cu-Zn] (EC-SOD) (EC 1.15.1.1)	0.414227	0.00515183	12	12	12	61.2	61.2	61.2	25.851	0	323.31	79523000000	545	30.2671	28.8184	29.5167	30.02	29.252	28.6277	29.4887	29.6677	30.0024	29.9077	29.729	30.1607	30.4093	29.0289	30.7659	31.9827	30.2317	31.7885	31.4151	32.7713
P06748	NPM1	Nucleophosmin (NPM) (Nucleolar phosphoprotein B23) (Nucleolar protein NO38) (Numatrin)	0.409527	0.00660595	5	5	5	24.8	24.8	24.8	32.575	0	323.31	2314500000	39	25.33	-	24.3663	24.5429	-	25.8728	24.8871	-	-	-	-	-	26.9976	-	26.3832	25.912	-	-	25.7083	26.438
P13796	LCP1	Plastin-2 (L-plastin) (LC64P) (Lymphocyte cytosolic protein 1) (LCP-1)	0.403361	0.0317826	51	51	51	84.7	84.7	84.7	70.288	0	323.31	186450000000	1005	30.9735	29.1909	31.9255	30.671	28.944	29.6518	30.662	27.6239	29.9866	27.8262	29.0119	30.4396	33.5081	30.7967	30.91	30.9434	31.2801	31.0131	31.8094	30.8418
Q14767	LTBP2	Latent-transforming growth factor beta-binding protein 2 (LTBP-2)	0.402577	0.27941	15	15	15	11.7	11.7	11.7	195.05	0	323.31	4657400000	73	25.7328	26.7394	-	-	-	-	-	23.6802	-	-	25.0715	-	-	-	-	28.3491	-	27.727	27.133	25.2034
O60234	GMFG	Glia maturation factor gamma (GMF-gamma)	0.399837	0.0909127	8	8	7	45.1	45.1	38.7	16.801	0	163.14	2371800000	39	26.4933	-	-	-	-	25.8727	26.7542	-	-	-	-	-	27.725	-	-	-	26.0414	28.5018	27.5025	28.7088
Q06828	FMOD	Fibromodulin (FM) (Collagen-binding 59 kDa protein) (Keratan sulfate proteoglycan fibromodulin) (KSPG fibromodulin)	0.399094	0.0337985	5	5	5	19.4	19.4	19.4	43.178	0	116.36	3076000000	40	25.2404	-	24.5123	-	-	-	-	25.6354	-	25.3427	25.7088	-	27.7035	-	-	25.0842	-	26.7295	26.9595	26.862
P00441	SOD1	Superoxide dismutase [Cu-Zn] (EC 1.15.1.1) (Superoxide dismutase 1) (hSod1)	0.396059	0.0269539	9	9	9	90.9	90.9	90.9	15.936	0	323.31	23375000000	201	28.5843	27.1856	28.5906	27.6836	28.0577	28.6363	28.7798	27.9969	25.419	25.5298	27.9452	27.9255	29.1194	27.4426	27.6514	29.7861	29.7866	28.9054	31.1913	30.0721
Q13404	UBE2V1	Ubiquitin-conjugating enzyme E2 variant 1 (UEV-1) (CROC-1) (TRAF6-regulated IKK activator 1 beta Uev1A)	0.394443	0.212035	2	2	1	15	15	8.2	16.495	0.0012903	16.58	648180000	6	25.6918	-	-	-	25.7567	26.268	-	-	-	-	-	-	-	-	-	-	-	27.2039	25.7353	28.8036
P30740	SERPINB1	Leukocyte elastase inhibitor (LEI) (Monocyte/neutrophil elastase inhibitor) (EI) (M/NEI) (Peptidase inhibitor 2) (PI-2) (Serpin B1)	0.387714	0.0268322	21	21	20	54.4	54.4	51.7	42.741	0	323.31	19734000000	158	26.111	26.5379	27.444	26.1729	24.7947	25.9233	26.6141	-	-	-	-	26.9337	30.3897	26.6935	26.9147	26.5264	27.0765	27.3306	27.5027	28.989
P30101	PDIA3	Protein disulfide-isomerase A3 (EC 5.3.4.1) (58 kDa glucose-regulated protein) (58 kDa microsomal protein) (p58) (Disulfide isomerase ER-60) (Endoplasmic reticulum resident protein 57) (ER protein 57) (ERp57) (Endoplasmic reticulum resident protein 60) (ER protein 60) (ERp60)	0.387287	0.0885026	19	19	19	47.3	47.3	47.3	56.782	0	224.6	8025800000	114	26.8209	25.9015	25.9626	25.4961	25.3434	-	25.4505	-	-	-	-	-	28.5412	25.4384	26.0197	27.9083	25.7083	26.6905	30.0776	-
Q9BY67	CADM1	Cell adhesion molecule 1 (Immunoglobulin superfamily member 4) (IgSF4) (Nectin-like protein 2) (NECL-2) (Spermatogenic immunoglobulin superfamily) (SgIgSF) (Synaptic cell adhesion molecule) (SynCAM) (Tumor suppressor in lung cancer 1) (TSLC-1)	0.382151	0.306306	2	2	2	8.1	8.1	8.1	48.509	0	23.212	7957200000	21	-	-	28.0254	24.1469	-	-	-	-	23.7886	-	26.685	-	27.0145	24.4573	-	26.0061	29.9104	-	26.3925	26.4907
P13598	ICAM2	Intercellular adhesion molecule 2 (ICAM-2) (CD antigen CD102)	0.381329	0.00614523	3	3	3	13.8	13.8	13.8	30.654	0	80.708	1014300000	28	-	24.5111	24.8908	24.7459	-	-	23.7835	22.9317	23.0589	-	24.6019	25.0716	24.6681	26.0833	26.0229	25.3495	25.8477	-	-	-
P31146	CORO1A	Coronin-1A (Coronin-like protein A) (Clipin-A) (Coronin-like protein p57) (Tryptophan aspartate-containing coat protein) (TACO)	0.37945	0.131535	38	38	37	60.5	60.5	59	51.026	0	323.31	170990000000	578	31.2368	29.5618	31.5321	30.2047	27.3511	30.7314	30.7539	26.5557	28.3441	25.1043	-	28.7305	33.0034	29.2365	29.2962	29.1441	30.5811	30.8475	31.4963	32.4849
Q15582	TGFBI	Transforming growth factor-beta-induced protein ig-h3 (Beta ig-h3) (Kerato-epithelin) (RGD-containing collagen-associated protein) (RGD-CAP)	0.379416	0.0950353	37	37	37	56.8	56.8	56.8	74.68	0	323.31	53554000000	464	27.3051	27.8987	28.9004	25.9938	24.5875	26.764	27.6701	26.6079	27.7737	23.3359	30.1022	27.6376	30.2695	29.2676	28.6379	28.4496	29.143	26.8143	24.2651	26.2318
P07858	CTSB	Cathepsin B (EC 3.4.22.1) (APP secretase) (APPS) (Cathepsin B1) [Cleaved into: Cathepsin B light chain;Cathepsin B heavy chain]	0.375408	0.0997391	17	17	17	48.1	48.1	48.1	37.821	0	323.31	48510000000	340	29.6203	29.1778	30.0729	30.0033	24.4981	27.1266	27.5368	26.3906	27.9338	-	25.6235	29.6175	29.8425	27.9893	29.6449	29.5293	30.1901	29.8027	30.2836	32.0115
P16112	ACAN	Aggrecan core protein (Cartilage-specific proteoglycan core protein) (CSPCP) (Chondroitin sulfate proteoglycan core protein 1) (Chondroitin sulfate proteoglycan 1) [Cleaved into: Aggrecan core protein 2]	0.374866	0.0294767	62	62	62	22.1	22.1	22.1	261.33	0	323.31	872440000000	3911	33.8195	32.3732	32.376	33.3732	30.9366	30.8321	32.0433	34.2808	33.0121	34.1123	34.2363	32.765	33.3534	32.0839	33.354	33.9479	33.5422	35.748	35.7222	36.5617
P07602	PSAP	Prosaposin (Proactivator polypeptide) [Cleaved into: Saposin-A (Protein A);Saposin-B-Val;Saposin-B (Cerebroside sulfate activator) (CSAct) (Dispersin) (Sphingolipid activator protein 1) (SAP-1) (Sulfatide/GM1 activator);Saposin-C (A1 activator) (Co-beta-glucosidase) (Glucosylceramidase activator) (Sphingolipid activator protein 2) (SAP-2);Saposin-D (Component C) (Protein C)]	0.367675	0.00964642	11	11	11	23.7	23.7	23.7	58.112	0	121.94	4523200000	60	-	25.8601	25.5938	26.1891	-	25.791	24.1346	24.4566	24.845	-	25.4838	24.6924	28.2088	26.4032	26.3196	27.7193	26.3898	26.7262	27.9251	27.2385
P55000	SLURP1	Secreted Ly-6/uPAR-related protein 1 (SLURP-1) (ARS component B) (ARS(component B)-81/S) (Anti-neoplastic urinary protein) (ANUP)	0.366752	0.0860838	2	2	2	37.9	37.9	37.9	11.186	0	150.55	2584700000	14	-	25.311	24.3961	-	-	25.0587	26.9255	-	24.7784	-	-	26.9509	-	25.1539	25.1096	28.0326	28.5177	-	26.6816	-
P09382	LGALS1	Galectin-1 (Gal-1) (14 kDa laminin-binding protein) (HLBP14) (14 kDa lectin) (Beta-galactoside-binding lectin L-14-I) (Galaptin) (HBL) (HPL) (Lactose-binding lectin 1) (Lectin galactoside-binding soluble 1) (Putative MAPK-activating protein PM12) (S-Lac lectin 1)	0.360593	0.0547023	6	6	6	58.5	58.5	58.5	14.716	0	323.31	5558600000	55	26.0657	25.5793	-	24.8235	-	-	-	-	-	-	26.674	-	26.29	26.0281	-	26.8913	-	29.1832	26.7028	26.9579
O14745	SLC9A3R1	Na(+)/H(+) exchange regulatory cofactor NHE-RF1 (NHERF-1) (Ezrin-radixin-moesin-binding phosphoprotein 50) (EBP50) (Regulatory cofactor of Na(+)/H(+) exchanger) (Sodium-hydrogen exchanger regulatory factor 1) (Solute carrier family 9 isoform A3 regulatory factor 1)	0.358716	0.0533468	9	9	9	37.7	37.7	37.7	38.868	0	163.86	2582200000	32	25.867	-	25.3885	24.7331	-	24.3603	25.2091	-	-	-	-	-	27.4419	-	-	-	24.7738	-	26.5923	27.5547
P52566	ARHGDIB	Rho GDP-dissociation inhibitor 2 (Rho GDI 2) (Ly-GDI) (Rho-GDI beta)	0.358449	0.0202849	21	21	21	88.1	88.1	88.1	22.988	0	323.31	73369000000	405	29.3606	27.6909	30.2861	29.2573	28.3428	29.6458	28.7783	26.5294	27.3294	27.2007	-	28.461	31.5302	29.093	29.4427	29.1781	29.6241	30.2582	29.2294	32.4839
Q9Y577	TRIM17	E3 ubiquitin-protein ligase TRIM17 (EC 2.3.2.27) (RING finger protein 16) (RING-type E3 ubiquitin transferase TRIM17) (Testis RING finger protein) (Tripartite motif-containing protein 17)	0.358034	0.204779	1	1	1	2.7	2.7	2.7	54.418	0.0099404	4.1991	8318900000	3	-	-	-	25.5826	-	-	-	25.9114	26.773	-	28.0016	-	25.3203	27.3454	27.2439	26.2924	27.8315	30.9606	-	-
P27695	APEX1	DNA-(apurinic or apyrimidinic site) lyase (EC 3.1.-.-) (EC 4.2.99.18) (APEX nuclease) (APEN) (Apurinic-apyrimidinic endonuclease 1) (AP endonuclease 1) (APE-1) (REF-1) (Redox factor-1) [Cleaved into: DNA-(apurinic or apyrimidinic site) lyase, mitochondrial]	0.357005	0.0018569	9	9	9	42.5	42.5	42.5	35.554	0	141.71	1648000000	25	23.6597	-	24.3645	23.4749	23.6148	-	-	-	-	-	-	-	25.5904	-	-	25.1704	-	24.7421	-	25.5551
P29401	TKT	Transketolase (TK) (EC 2.2.1.1)	0.349403	0.121122	49	49	49	82.5	82.5	82.5	67.877	0	323.31	235140000000	911	31.0525	29.4386	31.2934	30.2127	29.7209	31.3035	30.2899	24.5507	28.1459	27.383	25.881	29.8594	33.4529	30.6942	30.7557	30.3926	31.2001	32.3125	32.0671	31.9459
P02792	FTL	Ferritin light chain (Ferritin L subunit)	0.34876	0.0676413	11	11	11	52.6	52.6	52.6	20.019	0	323.31	19343000000	148	28.2861	28.1848	28.6606	23.8338	27.435	28.0791	27.5124	28.5398	27.9822	25.5981	28.5632	26.9146	29.2622	27.765	26.0694	31.2749	28.6112	30.7655	31.1521	-
P02545	LMNA	Prelamin-A/C [Cleaved into: Lamin-A/C (70 kDa lamin) (Renal carcinoma antigen NY-REN-32)]	0.339454	0.155271	27	27	27	36.4	36.4	36.4	74.139	0	285.51	7566900000	87	24.6287	24.0835	24.0135	25.037	-	-	24.6119	26.6751	23.3222	23.1329	24.1417	-	24.4393	24.8761	-	30.8157	23.5492	-	28.5681	25.5873
P05164	MPO	Myeloperoxidase (MPO) (EC 1.11.2.2) [Cleaved into: Myeloperoxidase;89 kDa myeloperoxidase;84 kDa myeloperoxidase;Myeloperoxidase light chain;Myeloperoxidase heavy chain]	0.329764	0.0787171	56	56	56	59.2	59.2	59.2	83.868	0	323.31	308270000000	1249	32.3183	31.2397	32.544	31.4159	31.1824	31.6121	31.7151	26.916	28.82	28.8407	-	31.0156	33.87	30.9059	31.2654	29.4899	31.4757	32.9744	35.4834	33.8678
P63261	ACTG1	Actin, cytoplasmic 2 (Gamma-actin) [Cleaved into: Actin, cytoplasmic 2, N-terminally processed]	0.329208	0.0486767	53	2	2	94.9	7.2	7.2	41.792	0	267.87	7213900000	51	26.7021	25.7789	27.1014	27.0324	-	-	-	-	-	25.5458	-	26.3607	28.4138	26.6638	27.0655	28.1869	-	-	29.096	30.4586
P25815	S100P	Protein S100-P (Migration-inducing gene 9 protein) (MIG9) (Protein S100-E) (S100 calcium-binding protein P)	0.326121	0.0105068	8	8	8	88.4	88.4	88.4	10.4	0	323.31	6353000000	67	26.5047	24.4244	26.9278	25.5165	25.5099	25.5127	24.9599	-	-	-	-	-	29.4902	27.8979	26.5896	-	26.5859	26.3851	26.5346	27.1881
P16401	HIST1H1B	Histone H1.5 (Histone H1a) (Histone H1b) (Histone H1s-3)	0.324382	0.0803448	16	12	12	37.6	26.5	26.5	22.58	0	323.31	108910000000	303	31.3556	30.0428	30.4094	30.347	30.0046	30.8149	29.8293	28.7455	27.7446	25.8198	-	29.8756	32.0813	27.7236	29.5731	31.011	29.6747	32.3369	34.5286	33.4154
P14174	MIF	Macrophage migration inhibitory factor (MIF) (EC 5.3.2.1) (Glycosylation-inhibiting factor) (GIF) (L-dopachrome isomerase) (L-dopachrome tautomerase) (EC 5.3.3.12) (Phenylpyruvate tautomerase)	0.319595	0.032182	3	3	3	20.9	20.9	20.9	12.476	0	20.065	5572300000	29	26.6446	-	26.436	-	26.3922	-	-	-	-	-	-	-	28.9682	-	-	-	-	27.2256	-	28.216
P08311	CTSG	Cathepsin G (CG) (EC 3.4.21.20)	0.318848	0.10946	16	16	16	52.9	52.9	52.9	28.837	0	265.25	27479000000	173	28.6275	26.9198	28.9493	28.4313	24.9147	29.3478	27.6678	-	24.6223	-	-	26.2984	30.3352	27.0223	27.9615	-	27.8687	30.2024	31.5697	31.4146
P30447	HLA-A	HLA class I histocompatibility antigen, A-23 alpha chain (HLA class I histocompatibility antigen, A-9 alpha chain) (MHC class I antigen A*23)	0.318502	0.0761215	11	11	4	40.5	40.5	14.8	40.732	0	106.13	4915800000	51	-	-	23.758	26.3229	-	-	-	25.0206	-	-	28.2132	25.7462	26.672	25.7126	27.5013	28.3189	-	25.1969	26.1143	-
P20700	LMNB1	Lamin-B1	0.314099	0.210163	24	24	22	46.4	46.4	42.5	66.408	0	323.31	8186600000	103	27.8368	24.2276	26.7297	25.0766	-	24.6203	-	-	-	-	-	-	29.4677	-	-	26.2202	24.854	26.2213	30.0814	-
P40121	CAPG	Macrophage-capping protein (Actin regulatory protein CAP-G)	0.308545	0.0424563	18	18	18	57.2	57.2	57.2	38.498	0	323.31	20261000000	187	28.0432	26.6471	28.5993	27.5918	-	27.3721	23.5365	-	25.0639	-	-	26.1622	30.6005	27.246	27.8858	29.2292	28.4215	28.3656	28.9432	28.6548
P12724	RNASE3	Eosinophil cationic protein (ECP) (EC 3.1.27.-) (Ribonuclease 3) (RNase 3)	0.308441	0.0343348	7	7	7	37.5	37.5	37.5	18.385	0	240.41	11997000000	57	25.8461	-	27.2181	26.9547	26.5725	26.9918	27.2712	-	24.961	-	-	26.3821	28.7197	26.7594	27.4963	-	26.8658	28.2771	30.5284	30.9071
P02647	APOA1	Apolipoprotein A-I (Apo-AI) (ApoA-I) (Apolipoprotein A1) [Cleaved into: Proapolipoprotein A-I (ProapoA-I);Truncated apolipoprotein A-I (Apolipoprotein A-I(1-242))]	0.296375	0.0752969	20	20	20	59.9	59.9	59.9	30.777	0	323.31	20657000000	126	23.1237	-	26.4363	24.958	-	-	24.3224	23.8699	26.2668	-	25.951	25.2044	31.871	25.8318	26.305	26.1641	27.0348	24.9098	26.9033	25.6648
Q99879	HIST1H2BM	Histone H2B type 1-M (Histone H2B.e) (H2B/e)	0.295024	0.0216791	10	10	3	70.6	70.6	16.7	13.989	0	113.48	16452000000	90	27.7092	26.6804	27.2729	26.4559	26.5889	27.0484	26.1174	25.6369	26.1839	-	25.791	27.4903	30.6515	26.6702	26.6487	27.62	27.4625	29.4597	31.3894	30.7542
P31946	YWHAB	14-3-3 protein beta/alpha (Protein 1054) (Protein kinase C inhibitor protein 1) (KCIP-1) [Cleaved into: 14-3-3 protein beta/alpha, N-terminally processed]	0.292915	0.0287661	23	19	17	74	65.9	59.3	28.082	0	323.31	19231000000	180	26.4289	-	25.1453	27.3582	25.2679	25.6761	-	-	-	-	-	-	29.8876	27.5495	26.5057	25.5602	27.1783	27.8926	28.3135	29.0865
Q01469	FABP5	Fatty acid-binding protein, epidermal (Epidermal-type fatty acid-binding protein) (E-FABP) (Fatty acid-binding protein 5) (Psoriasis-associated fatty acid-binding protein homolog) (PA-FABP)	0.27787	0.00202453	10	10	10	68.1	68.1	68.1	15.164	0	244.39	6522500000	82	-	26.8415	26.7685	24.8711	26.7872	26.2038	26.8116	25.0593	-	27.1981	-	-	28.1839	-	26.2743	29.1152	28.2341	28.7974	28.9422	27.6089
Q5T1B0	AXDND1	Axonemal dynein light chain domain-containing protein 1	0.270137	0.015795	2	2	2	3	3	3	118.03	0.01005	4.3258	15392000000	5	26.1562	-	26.538	26.575	-	-	-	25.647	25.7877	25.2703	-	-	24.6296	28.749	29.1708	27.4753	27.9333	28.5143	-	28.7153
O75339	CILP	Cartilage intermediate layer protein 1 (CILP-1) (Cartilage intermediate-layer protein) [Cleaved into: Cartilage intermediate layer protein 1 C1;Cartilage intermediate layer protein 1 C2]	0.26287	0.0212255	26	26	26	18.9	18.9	18.9	132.56	0	323.31	61843000000	478	30.747	26.5795	27.6559	30.9148	26.8163	-	26.2199	29.3574	29.1131	28.4926	29.2509	29.0823	32.153	27.8357	30.2749	29.8439	29.3528	31.6034	31.5146	32.6936
P35754	GLRX	Glutaredoxin-1 (Thioltransferase-1) (TTase-1)	0.250161	0.0955947	6	6	6	66	66	66	11.776	0	303.26	4450400000	30	-	24.2308	24.8612	23.8361	-	-	24.9193	-	-	-	-	24.696	29.1289	-	-	-	25.3647	-	26.654	-
P16949	STMN1	Stathmin (Leukemia-associated phosphoprotein p18) (Metablastin) (Oncoprotein 18) (Op18) (Phosphoprotein p19) (pp19) (Prosolin) (Protein Pr22) (pp17)	0.245809	0.00858402	8	8	8	38.3	38.3	38.3	17.302	0	98.73	6111900000	59	27.0949	26.1938	26.8532	25.1256	25.7302	25.7712	26.1218	24.2208	-	-	-	-	28.51	26.2997	25.9421	27.1788	26.863	28.5517	29.1966	30.7647
P84090	ERH	Enhancer of rudimentary homolog	0.2371	0.119825	2	2	2	45.2	45.2	45.2	12.259	0	39.083	989930000	10	25.9537	24.6865	-	-	-	-	23.9477	-	-	-	-	-	-	-	-	-	-	26.9439	25.4217	28.4516
Q16851	UGP2	UTP--glucose-1-phosphate uridylyltransferase (EC 2.7.7.9) (UDP-glucose pyrophosphorylase) (UDPGP) (UGPase)	0.226399	0.0707203	11	11	11	28.7	28.7	28.7	56.94	0	294.69	3633100000	46	-	-	25.3019	23.5828	-	-	-	-	24.4288	-	26.1713	-	28.5828	25.241	-	-	-	-	26.3285	-
P09651	HNRNPA1	Heterogeneous nuclear ribonucleoprotein A1 (hnRNP A1) (Helix-destabilizing protein) (Single-strand RNA-binding protein) (hnRNP core protein A1) [Cleaved into: Heterogeneous nuclear ribonucleoprotein A1, N-terminally processed]	0.22379	0.197041	12	12	12	29.6	29.6	29.6	38.746	0	316.81	5644200000	50	26.1486	-	23.3893	24.3022	-	-	-	-	-	24.2794	-	-	28.5186	23.2888	-	25.6848	-	29.2664	-	-
Q9H299	SH3BGRL3	SH3 domain-binding glutamic acid-rich-like protein 3 (SH3 domain-binding protein 1) (SH3BP-1)	0.195943	0.0104398	12	12	12	93.5	93.5	93.5	10.438	0	323.31	20488000000	164	27.9514	27.4269	27.7277	27.3469	26.2836	27.1899	27.6143	25.4881	24.6951	-	-	26.8188	29.2929	26.5489	27.6156	29.8927	27.827	31.1072	31.0137	32.7705
P32320	CDA	Cytidine deaminase (EC 3.5.4.5) (Cytidine aminohydrolase)	0.190861	0.0293902	10	10	10	67.8	67.8	67.8	16.185	0	323.31	37325000000	199	29.5767	25.6887	29.5865	25.5303	26.8134	28.5165	28.1767	-	24.1602	26.0654	-	28.1031	31.0169	28.9403	29.3629	24.6013	29.2185	30.5962	31.2418	32.5379
Q71DI3	HIST2H3A;	Histone H3.2 (Histone H3/m) (Histone H3/o)	0.188668	0.0207409	14	14	1	64.7	64.7	23.5	15.388	0	306.11	63368000000	164	29.9604	27.3571	28.3433	28.2369	25.1491	-	27.1283	23.792	25.77	25.4576	-	27.7823	30.8582	28.3082	26.7971	26.8315	28.1268	30.7158	32.3484	31.0813
P02794	FTH1	Ferritin heavy chain (Ferritin H subunit) (EC 1.16.3.1) (Cell proliferation-inducing gene 15 protein) [Cleaved into: Ferritin heavy chain, N-terminally processed]	0.125461	0.0719674	14	14	14	68.3	68.3	68.3	21.225	0	323.31	11106000000	91	22.7724	-	26.767	-	-	25.4546	-	-	-	-	25.691	25.7577	29.9084	26.3888	-	30.5346	26.8054	27.7589	31.0969	-

## Sheet: Sup Table 2c. AS vs RA
Accession #	Gene Symbol	Description	Fold change (AS/RA)	P value	Peptides	Razor + unique peptides	Unique peptides	Sequence coverage [%]	Unique + razor sequence coverage [%]	Unique sequence coverage [%]	Mol. weight [kDa]	Q-value	Score	Intensity	MS/MS Count	LFQ intensity AS1	LFQ intensity AS2	LFQ intensity AS3	LFQ intensity AS4	LFQ intensity AS5	LFQ intensity AS6	LFQ intensity AS7	LFQ intensity AS8	LFQ intensity AS9	LFQ intensity AS10	LFQ intensity RA1	LFQ intensity RA2	LFQ intensity RA3	LFQ intensity RA4	LFQ intensity RA5	LFQ intensity RA6	LFQ intensity RA7	LFQ intensity RA8	LFQ intensity RA9	LFQ intensity RA10
P02743	APCS	Serum amyloid P-component (SAP) (9.5S alpha-1-glycoprotein) [Cleaved into: Serum amyloid P-component(1-203)]	15.6878	1.2456e-08	12	12	12	32.7	32.7	32.7	25.387	0	323.31	147390000000	458	32.6228	32.9411	33.0008	32.7989	32.4981	33.4634	33.0605	32.8613	33.3359	31.8056	30.1369	29.6055	29.882	26.5872	29.7052	28.8759	28.2573	28.3661	27.3944	29.8622
P0DJI8	SAA1	Serum amyloid A-1 protein (SAA) [Cleaved into: Amyloid protein A (Amyloid fibril protein AA);Serum amyloid protein A(2-104);Serum amyloid protein A(3-104);Serum amyloid protein A(2-103);Serum amyloid protein A(2-102);Serum amyloid protein A(4-101)]	5.31314	0.0259538	13	6	6	75.4	46.7	46.7	13.532	0	323.31	66996000000	223	32.8366	32.3808	30.4126	31.9886	30.0657	31.1114	27.6223	29.0875	30.4939	NaN	29.7433	30.0629	29.678	25.3429	25.0269	NaN	NaN	27.8854	30.0598	NaN
P0DJI9	SAA2	Serum amyloid A-2 protein (SAA2)	5.25971	0.0305509	14	14	7	75.4	75.4	46.7	13.527	0	323.31	80876000000	321	33.5967	33.2815	30.5327	31.4641	30.757	32.5503	28.8185	29.3503	29.8582	27.1371	31.0447	29.9736	30.1465	26.6776	27.9695	24.8019	NaN	26.3497	29.7536	NaN
P06702	S100A9	Protein S100-A9 (Calgranulin-B) (Calprotectin L1H subunit) (Leukocyte L1 complex heavy chain) (Migration inhibitory factor-related protein 14) (MRP-14) (p14) (S100 calcium-binding protein A9)	4.48932	0.0222823	22	22	22	99.1	99.1	99.1	13.242	0	323.31	1177400000000	2888	35.362	34.3996	35.0282	34.2198	34.2059	34.3918	35.1639	32.4147	33.9304	32.6023	27.8054	33.9693	32.2367	33.4967	34.7077	34.6197	31.1029	29.9078	28.4616	33.7458
Q8NBJ4	GOLM1	Golgi membrane protein 1 (Golgi membrane protein GP73) (Golgi phosphoprotein 2)	4.33522	0.0100967	14	14	14	35.7	35.7	35.7	45.333	0	323.31	11891000000	132	27.7859	29.1866	29.1969	28.2024	27.1177	NaN	27.709	29.0132	28.422	NaN	NaN	24.0908	26.1093	NaN	24.0685	25.9485	NaN	29.1714	26.5223	27.581
P02741	CRP	C-reactive protein [Cleaved into: C-reactive protein(1-205)]	3.78433	0.0499368	9	9	9	29	29	29	25.038	0	107.24	65005000000	258	31.7947	31.4387	31.2774	30.4341	30.5401	31.8177	29.9034	29.6504	30.136	26.0627	30.3215	28.6565	28.0458	NaN	27.7734	27.6547	28.2473	24.4552	31.9296	NaN
P00488	F13A1	Coagulation factor XIII A chain (Coagulation factor XIIIa) (EC 2.3.2.13) (Protein-glutamine gamma-glutamyltransferase A chain) (Transglutaminase A chain)	2.98353	4.04259e-05	5	5	5	11.6	11.6	11.6	83.266	0	36.422	3508000000	57	NaN	26.0053	25.6008	26.3007	NaN	26.5993	26.7003	26.0033	25.498	26.5979	25.3905	25.1612	25.0336	24.3722	24.1194	NaN	NaN	24.4468	24.6178	23.5479
P81605	DCD	Dermcidin (EC 3.4.-.-) (Preproteolysin) [Cleaved into: Survival-promoting peptide;DCD-1]	2.95388	0.00126516	7	7	7	53.6	53.6	53.6	11.284	0	177.3	20796000000	174	28.1447	28.533	28.4986	28.6651	27.4957	28.6064	29.9222	28.776	29.0149	27.5708	27.4436	25.9838	25.2775	27.0153	27.5481	28.3454	NaN	27.6267	NaN	26.4407
P00738	HP	Haptoglobin (Zonulin) [Cleaved into: Haptoglobin alpha chain;Haptoglobin beta chain]	2.66794	0.363131	42	42	42	76.8	76.8	76.8	45.205	0	323.31	184170000000	422	30.8227	29.4991	28.619	34.2766	26.7175	31.1094	28.8081	27.9239	26.3432	NaN	35.239	31.3851	28.1936	24.7896	24.6746	32.7439	26.5966	26.0976	25.9268	23.6621
Q13201	MMRN1	Multimerin-1 (EMILIN-4) (Elastin microfibril interface located protein 4) (Elastin microfibril interfacer 4) (Endothelial cell multimerin) [Cleaved into: Platelet glycoprotein Ia*;155 kDa platelet multimerin (p-155) (p155)]	2.66776	0.013726	3	3	3	3.3	3.3	3.3	138.11	0	85.945	2643000000	30	NaN	NaN	NaN	26.7087	27.3706	26.7163	26.0512	26.3111	25.7859	25.568	24.7786	24.4626	NaN	NaN	24.2327	NaN	NaN	NaN	26.2989	NaN
P06703	S100A6	Protein S100-A6 (Calcyclin) (Growth factor-inducible protein 2A9) (MLN 4) (Prolactin receptor-associated protein) (PRA) (S100 calcium-binding protein A6)	2.51095	0.169648	5	5	5	66.7	66.7	66.7	10.18	0	104.76	4386400000	49	NaN	NaN	27.5533	26.0766	27.1891	NaN	NaN	NaN	NaN	22.4409	NaN	25.5129	NaN	23.2653	25.4465	24.4442	24.4311	25.0045	23.3151	24.4746
Q76LX8	ADAMTS13	A disintegrin and metalloproteinase with thrombospondin motifs 13 (ADAM-TS 13) (ADAM-TS13) (ADAMTS-13) (EC 3.4.24.87) (von Willebrand factor-cleaving protease) (vWF-CP) (vWF-cleaving protease)	2.49032	0.00936834	5	5	5	5.9	5.9	5.9	153.6	0	22.717	732350000	24	25.4218	25.954	NaN	24.4982	NaN	25.5579	25.51	NaN	25.3918	25.7565	NaN	23.5615	25.0273	NaN	NaN	NaN	NaN	NaN	NaN	23.7866
Q10588	BST1	ADP-ribosyl cyclase/cyclic ADP-ribose hydrolase 2 (EC 3.2.2.6) (ADP-ribosyl cyclase 2) (Bone marrow stromal antigen 1) (BST-1) (Cyclic ADP-ribose hydrolase 2) (cADPr hydrolase 2) (CD antigen CD157)	2.48144	0.00999846	9	9	9	31.1	31.1	31.1	35.724	0	62.184	7577100000	58	28.7049	27.1461	28.3699	27.7305	26.4116	NaN	27.3342	NaN	26.9554	27.7545	NaN	25.2935	24.4422	25.8968	26.501	27.5215	27.0652	26.4773	NaN	26.7201
P05019	IGF1	Insulin-like growth factor I (IGF-I) (Mechano growth factor) (MGF) (Somatomedin-C)	2.3393	2.57933e-05	5	5	5	21.5	21.5	21.5	21.841	0	307.94	34449000000	181	28.5178	30.2171	28.4737	29.7914	29.4849	29.25	28.9374	29.2629	28.8987	29.8859	28.0291	27.7793	27.8104	27.9453	28.0331	28.3568	27.9752	28.9107	27.5166	28.1025
P01591	JCHAIN	Immunoglobulin J chain (Joining chain of multimeric IgA and IgM)	2.33563	0.0367855	10	10	10	47.2	47.2	47.2	18.098	0	138.59	4494400000	78	28.1391	26.7725	27.9242	25.5525	27.4297	NaN	26.9337	26.6303	26.0175	27.0498	27.4006	NaN	25.6864	NaN	25.0991	26.9415	NaN	24.7961	NaN	24.3664
Q6UWP8	SBSN	Suprabasin	2.28021	0.200564	7	7	7	28.1	28.1	28.1	60.54	0	71.639	532240000	25	21.6657	23.4865	20.2755	21.4503	NaN	NaN	24.1102	23.6631	NaN	NaN	NaN	NaN	NaN	21.9688	20.5298	22.0543	NaN	20.4578	NaN	NaN
P13591	NCAM1	Neural cell adhesion molecule 1 (N-CAM-1) (NCAM-1) (CD antigen CD56)	2.19599	0.0291288	7	7	7	9.7	9.7	9.7	94.573	0.0012837	15.979	1735900000	34	25.0937	25.554	26.1898	26.6792	NaN	NaN	25.8955	NaN	26.5711	NaN	NaN	24.3242	NaN	NaN	24.1276	25.5976	NaN	25.4	NaN	NaN
Q13790	APOF	Apolipoprotein F (Apo-F) (Lipid transfer inhibitor protein) (LTIP)	2.17984	0.00906884	2	2	2	8.3	8.3	8.3	35.399	0	83.54	6269300000	48	27.6771	26.9855	27.7277	26.243	26.5094	27.2754	NaN	NaN	26.7588	27.3376	26.5555	25.7543	27.4547	25.4595	26.9602	25.6639	NaN	25.5718	25.746	24.2948
Q9HCU0	CD248	Endosialin (Tumor endothelial marker 1) (CD antigen CD248)	2.17123	0.00410107	11	11	11	18	18	18	80.858	0	323.31	11687000000	145	27.7187	26.8544	27.6872	NaN	28.0062	28.415	27.8301	27.7987	27.5906	28.7845	26.6017	26.6528	26.4567	26.3548	25.565	27.1803	26.0404	26.7851	28.8648	26.8525
P00736	C1R	Complement C1r subcomponent (EC 3.4.21.41) (Complement component 1 subcomponent r) [Cleaved into: Complement C1r subcomponent heavy chain;Complement C1r subcomponent light chain]	2.15704	0.00250428	56	56	55	65.2	65.2	65.2	80.118	0	323.31	523230000000	2647	33.1684	33.2356	33.3181	33.4706	33.3759	33.5614	33.7413	33.6137	33.6077	33.1086	32.9437	33.3474	33.4871	32.938	31.1104	32.7276	31.8794	32.5525	30.6412	31.4835
P14151	SELL	L-selectin (CD62 antigen-like family member L) (Leukocyte adhesion molecule 1) (LAM-1) (Leukocyte surface antigen Leu-8) (Leukocyte-endothelial cell adhesion molecule 1) (LECAM1) (Lymph node homing receptor) (TQ1) (gp90-MEL) (CD antigen CD62L)	2.15059	0.000164794	10	10	10	22.3	22.3	22.3	42.187	0	323.31	40283000000	300	29.5645	29.931	29.5381	29.7872	29.5578	29.1467	30.3458	29.5365	30.194	29.261	28.5501	27.7841	29.1895	29.612	28.701	28.3746	27.4996	28.6905	28.3559	29.0579
P27918	CFP	Properdin (Complement factor P)	2.14951	3.0763e-06	13	13	13	33.7	33.7	33.7	51.276	0	323.31	249480000000	734	32.5997	32.7862	32.3188	32.5053	32.3765	32.4665	32.4532	32.0166	32.1714	31.8489	30.9103	31.5059	31.847	31.7346	30.7046	31.1935	30.4775	31.5797	31.2183	31.3317
P04003	C4BPA	C4b-binding protein alpha chain (C4bp) (Proline-rich protein) (PRP)	2.13096	0.398739	9	9	9	25.1	25.1	25.1	67.033	0	138.27	1854500000	41	29.0986	24.8074	27.4747	NaN	NaN	25.7895	NaN	NaN	27.375	NaN	NaN	27.6653	24.6449	NaN	NaN	NaN	NaN	NaN	25.1424	NaN
P55290	CDH13	Cadherin-13 (Heart cadherin) (H-cadherin) (P105) (Truncated cadherin) (T-cad) (T-cadherin)	2.12997	0.000599565	6	6	6	10.9	10.9	10.9	78.286	0	130.88	9705500000	166	27.1773	27.7953	27.1132	27.1784	27.6741	27.6104	27.8933	27.2083	27.9527	28.2896	26.2073	25.6951	26.7851	27.5067	26.4626	25.318	NaN	27.296	26.7934	26.4217
P35908	KRT2	Keratin, type II cytoskeletal 2 epidermal (Cytokeratin-2e) (CK-2e) (Epithelial keratin-2e) (Keratin-2 epidermis) (Keratin-2e) (K2e) (Type-II keratin Kb2)	2.12469	0.000693321	47	45	1	80	76.8	4.7	65.432	0	323.31	59583000000	531	29.4213	30.0475	29.3968	29.8317	29.9352	31.2873	30.1848	30.4029	29.0851	30.5138	29.9333	28.4323	29.1149	29.2619	28.3958	29.3554	28.6466	28.6336	28.195	29.2652
P09871	C1S	Complement C1s subcomponent (EC 3.4.21.42) (C1 esterase) (Complement component 1 subcomponent s) [Cleaved into: Complement C1s subcomponent heavy chain;Complement C1s subcomponent light chain]	2.11049	0.0183465	48	48	48	61.3	61.3	61.3	76.684	0	323.31	353200000000	1849	32.3241	32.2923	32.2407	32.63	32.7873	33.0479	33.1114	32.6218	33.0361	32.5672	32.4815	32.7076	33.0353	32.0226	30.561	32.3358	30.8053	32.1618	28.91	30.862
P22894	MMP8	Neutrophil collagenase (EC 3.4.24.34) (Matrix metalloproteinase-8) (MMP-8) (PMNL collagenase) (PMNL-CL)	2.05858	0.0943438	11	11	11	27.8	27.8	27.8	53.411	0	85.232	16263000000	36	27.1542	26.7007	26.8664	28.3964	30.0547	28.3302	27.5347	NaN	29.4614	29.7843	NaN	27.6402	NaN	25.2162	27.053	28.5792	27.9631	27.6398	27.6194	25.985
P24593	IGFBP5	Insulin-like growth factor-binding protein 5 (IBP-5) (IGF-binding protein 5) (IGFBP-5)	2.0254	0.000481882	12	12	12	33.5	33.5	33.5	30.57	0	69.459	12033000000	137	28.0872	28.184	27.4268	28.3924	27.5907	NaN	28.2649	27.8245	27.4091	28.8035	27.503	26.3835	26.8657	26.2811	27.3189	27.0908	26.4047	27.3608	NaN	27.6108
P08254	MMP3	Stromelysin-1 (SL-1) (EC 3.4.24.17) (Matrix metalloproteinase-3) (MMP-3) (Transin-1)	2.02153	0.0979515	42	42	42	65.8	65.8	65.8	53.977	0	323.31	496980000000	1981	33.9396	33.6183	34.1816	33.0145	32.6241	33.3735	33.4298	31.1218	34.0078	32.2759	32.7455	33.0943	31.7762	32.7596	31.7006	32.6943	32.4212	27.9504	32.6103	33.6799
P03956	MMP1	Interstitial collagenase (EC 3.4.24.7) (Fibroblast collagenase) (Matrix metalloproteinase-1) (MMP-1) [Cleaved into: 22 kDa interstitial collagenase;27 kDa interstitial collagenase]	1.97236	0.329453	29	29	29	67.2	67.2	67.2	54.006	0	323.31	44322000000	314	30.6931	30.0621	30.1511	30.7954	27.6389	29.6702	30.978	26.0612	30.596	27.6927	30.0449	28.8211	30.8135	30.6837	23.4536	26.2222	26.7366	NaN	28.6756	30.6343
P48163	ME1	NADP-dependent malic enzyme (NADP-ME) (EC 1.1.1.40) (Malic enzyme 1)	1.96718	0.139472	1	1	1	1.7	1.7	1.7	64.149	0.0011834	10.493	12224000000	20	NaN	NaN	NaN	NaN	29.9217	30.3346	NaN	NaN	NaN	29.2828	29.6478	NaN	NaN	NaN	NaN	NaN	28.1508	NaN	28.8121	NaN
Q14314	FGL2	Fibroleukin (Fibrinogen-like protein 2) (pT49)	1.95728	0.0296289	10	10	10	23.7	23.7	23.7	50.228	0	323.31	11912000000	137	29.0488	28.3073	27.1443	29.3109	NaN	26.3729	28.3514	27.6619	27.5295	28.6048	26.4247	26.7748	27.2858	28.2096	28.7191	26.937	25.9048	26.8329	26.5183	27.0732
P09172	DBH	Dopamine beta-hydroxylase (EC 1.14.17.1) (Dopamine beta-monooxygenase) [Cleaved into: Soluble dopamine beta-hydroxylase]	1.93924	0.0601516	10	10	10	24.8	24.8	24.8	69.064	0	275.39	7766100000	124	26.3509	26.532	27.6527	28.0674	27.3738	27.6385	27.0709	27.7301	27.9434	28.7042	NaN	28.4364	NaN	25.2327	26.4296	26.3499	NaN	25.5439	NaN	27.3128
P0C0L4	C4A	Complement C4-A (Acidic complement C4) (C3 and PZP-like alpha-2-macroglobulin domain-containing protein 2) [Cleaved into: Complement C4 beta chain;Complement C4-A alpha chain;C4a anaphylatoxin;C4b-A;C4d-A;Complement C4 gamma chain]	1.92252	0.0466868	183	7	6	81.6	5	5	192.78	0	311.83	71246000000	452	29.333	29.7008	30.2119	31.3169	29.7612	30.2192	30.5696	30.5596	31.5291	29.5696	30.3017	30.0206	30.8049	29.0227	28.7504	29.1724	27.7535	30.9357	27.4375	29.1415
P01024	C3	Complement C3 (C3 and PZP-like alpha-2-macroglobulin domain-containing protein 1) [Cleaved into: Complement C3 beta chain;C3-beta-c (C3bc);Complement C3 alpha chain;C3a anaphylatoxin;Acylation stimulating protein (ASP) (C3adesArg);Complement C3b alpha' chain;Complement C3c alpha' chain fragment 1;Complement C3dg fragment;Complement C3g fragment;Complement C3d fragment;Complement C3f fragment;Comp…	1.92027	4.83461e-05	159	159	146	81.6	81.6	79.3	187.15	0	323.31	1531400000000	5975	34.6937	34.9063	34.1653	35.0257	33.9286	34.6663	34.8145	34.8388	35.0882	34.7231	33.8878	33.6633	33.443	33.4775	33.5553	34.0376	34.6339	34.1209	33.3069	33.3115
P11362	FGFR1	Fibroblast growth factor receptor 1 (FGFR-1) (EC 2.7.10.1) (Basic fibroblast growth factor receptor 1) (BFGFR) (bFGF-R-1) (Fms-like tyrosine kinase 2) (FLT-2) (N-sam) (Proto-oncogene c-Fgr) (CD antigen CD331)	1.8957	0.0569333	3	3	3	4.9	4.9	4.9	91.867	0	36.792	1373300000	27	NaN	NaN	NaN	NaN	26.3374	NaN	24.988	25.7981	25.0006	26.0654	NaN	NaN	NaN	NaN	24.9899	23.769	NaN	25.2372	24.213	25.3669
Q13093	PLA2G7	Platelet-activating factor acetylhydrolase (PAF acetylhydrolase) (EC 3.1.1.47) (1-alkyl-2-acetylglycerophosphocholine esterase) (2-acetyl-1-alkylglycerophosphocholine esterase) (Group-VIIA phospholipase A2) (gVIIA-PLA2) (LDL-associated phospholipase A2) (LDL-PLA(2)) (PAF 2-acylhydrolase)	1.88503	0.118345	1	1	1	3.6	3.6	3.6	50.077	0	69.277	1354800000	37	26.028	25.597	24.4059	23.8486	25.5539	25.931	23.5328	NaN	NaN	25.8284	NaN	24.4404	25.0212	24.5412	NaN	22.6103	NaN	23.2864	NaN	25.1572
Q6UX71	PLXDC2	Plexin domain-containing protein 2 (Tumor endothelial marker 7-related protein)	1.85965	0.0125603	4	4	4	10.2	10.2	10.2	59.582	0.0013106	17.554	2595700000	32	NaN	NaN	26.6249	26.1791	25.5967	25.9626	25.5266	26.0941	25.5377	25.8281	24.2453	23.8538	24.2117	24.7283	NaN	24.9581	25.5906	26.1253	25.8179	25.6826
P48740	MASP1	Mannan-binding lectin serine protease 1 (EC 3.4.21.-) (Complement factor MASP-3) (Complement-activating component of Ra-reactive factor) (Mannose-binding lectin-associated serine protease 1) (MASP-1) (Mannose-binding protein-associated serine protease) (Ra-reactive factor serine protease p100) (RaRF) (Serine protease 5) [Cleaved into: Mannan-binding lectin serine protease 1 heavy chain;Mannan-bin…	1.85949	0.000533731	19	19	19	36.6	36.6	36.6	79.246	0	323.31	26998000000	273	28.9876	29.0039	29.7542	28.4791	28.4757	28.7822	29.0313	29.1966	29.3371	28.8368	29.0242	27.918	27.738	28.1057	27.5688	27.3086	27.899	28.7762	27.956	28.6409
Q9UBG0	MRC2	C-type mannose receptor 2 (C-type lectin domain family 13 member E) (Endocytic receptor 180) (Macrophage mannose receptor 2) (Urokinase-type plasminogen activator receptor-associated protein) (UPAR-associated protein) (Urokinase receptor-associated protein) (CD antigen CD280)	1.85696	0.0931829	12	12	12	11	11	11	166.67	0	74.723	1805800000	57	24.7386	25.0028	25.4816	NaN	25.5017	24.3236	25.4829	25.5173	24.6809	25.9833	23.7898	22.7176	NaN	23.8868	NaN	23.488	NaN	26.7799	25.4873	23.9321
Q2M1Z3	ARHGAP31	Rho GTPase-activating protein 31 (Cdc42 GTPase-activating protein)	1.85443	0.0118139	1	1	1	0.8	0.8	0.8	156.98	0.0011547	8.6495	57414000000	92	29.8761	30.0227	29.8931	29.772	29.8095	30.8087	30.0388	30.2729	29.6422	29.5282	29.8435	28.4289	28.9258	28.8644	27.4945	28.6802	30.1026	29.1895	30.741	28.4842
P02748	C9	Complement component C9 [Cleaved into: Complement component C9a;Complement component C9b]	1.85195	0.0033042	54	54	53	68.5	68.5	68.5	63.173	0	323.31	1230400000000	2488	35.0201	34.9241	34.4525	34.7691	34.6697	35.2443	35.1729	34.9983	34.7523	34.1222	34.4281	34.5441	34.696	33.2795	33.4903	34.3549	32.6834	34.1907	34.6497	32.9182
O00533	CHL1	Neural cell adhesion molecule L1-like protein (Close homolog of L1) [Cleaved into: Processed neural cell adhesion molecule L1-like protein]	1.78169	0.0113189	19	19	19	22.2	22.2	22.2	135.07	0	323.31	14693000000	269	27.8615	29.9962	27.2853	27.9385	27.715	28.5507	27.8679	27.7148	28.5864	28.9101	27.8025	27.5464	27.5166	27.9409	26.7214	26.7381	26.7877	27.2654	27.8088	27.966
P12259	F5	Coagulation factor V (Activated protein C cofactor) (Proaccelerin, labile factor) [Cleaved into: Coagulation factor V heavy chain;Coagulation factor V light chain]	1.77854	0.191907	19	19	16	9.9	9.9	8.2	251.7	0	203.89	18970000000	87	29.1617	29.3832	27.5995	27.9787	28.3405	29.6428	NaN	27.9842	30.9002	27.9945	27.1756	31.7971	28.1864	27.9657	26.2841	27.9431	27.5013	27.2901	26.7021	28.6089
Q16777	HIST2H2AC	Histone H2A type 2-C (Histone H2A-GL101) (Histone H2A/q)	1.76954	0.202415	7	7	1	60.5	60.5	22.5	13.988	0	196.95	16133000000	87	28.3454	28.191	26.901	27.1669	27.8983	28.0725	28.0032	27.4484	27.2885	NaN	25.984	26.9755	25.9609	28.4511	28.5836	29.2506	27.1412	24.4285	28.0909	23.9169
P20160	AZU1	Azurocidin (Cationic antimicrobial protein CAP37) (Heparin-binding protein) (HBP) (hHBP)	1.75457	0.225849	10	10	10	51.4	51.4	51.4	26.885	0	323.31	35139000000	207	29.6838	28.5928	30.6031	28.9271	29.2118	29.9839	28.5151	NaN	NaN	NaN	NaN	27.7556	25.9438	28.8355	29.0967	30.9544	29.625	NaN	28.8082	27.3691
P0DP25	CALM3	Calmodulin-3	1.73111	0.220364	8	8	8	70.5	70.5	70.5	16.837	0	323.31	29395000000	172	30.8788	29.3827	30.0321	28.8815	27.7645	27.2807	30.0832	29.0503	28.8332	NaN	NaN	28.0534	NaN	28.2933	28.8758	29.7067	NaN	26.1521	NaN	28.9598
P36980	CFHR2	Complement factor H-related protein 2 (FHR-2) (DDESK59) (H factor-like 3) (H factor-like protein 2)	1.71394	0.0782172	21	11	11	67	32.6	32.6	30.65	0	102.81	82289000000	201	29.1991	30.5637	30.455	30.5194	31.6394	31.3592	29.8215	30.9143	29.0039	30.8562	30.5106	27.9522	28.912	30.3409	28.4687	28.9373	30.4776	30.6421	29.8663	30.4512
Q08380	LGALS3BP	Galectin-3-binding protein (Basement membrane autoantigen p105) (Lectin galactoside-binding soluble 3-binding protein) (Mac-2-binding protein) (MAC2BP) (Mac-2 BP) (Tumor-associated antigen 90K)	1.70403	0.516843	7	7	7	19	19	19	65.33	0	46.692	622600000	22	24.7139	NaN	27.3493	NaN	NaN	NaN	NaN	NaN	23.9526	NaN	NaN	25.2429	NaN	NaN	24.2075	NaN	NaN	NaN	NaN	24.2586
Q9BRF8	CPPED1	Serine/threonine-protein phosphatase CPPED1 (EC 3.1.3.16) (Calcineurin-like phosphoesterase domain-containing protein 1) (Complete S-transactivated protein 1)	1.69171	0.0592381	4	4	4	20.4	20.4	20.4	35.548	0	90.51	2199400000	17	26.0338	26.8018	25.8773	NaN	NaN	26.8405	NaN	NaN	NaN	NaN	NaN	NaN	NaN	26.048	25.0783	26.3334	25.8906	NaN	25.4777	24.9514
P11226	MBL2	Mannose-binding protein C (MBP-C) (Collectin-1) (MBP1) (Mannan-binding protein) (Mannose-binding lectin)	1.68393	0.271746	9	9	9	48.4	48.4	48.4	26.143	0	323.31	28966000000	234	30.0064	27.529	28.6827	29.785	30.2907	30.6526	28.0081	27.5928	26.354	29.9408	28.6881	28.1299	29.4902	27.2958	28.0816	27.4192	24.6635	29.8068	29.6693	28.0794
P02750	LRG1	Leucine-rich alpha-2-glycoprotein (LRG)	1.6732	0.00369196	24	24	24	57.9	57.9	57.9	38.177	0	323.31	1286700000000	2643	35.1258	35.3542	34.2885	34.7847	34.1911	34.9809	34.9975	35.2338	35.2151	34.0304	33.6819	34.331	34.1534	33.3905	35.044	34.146	33.7696	34.3098	34.5186	33.4313
P02788	LTF	Lactotransferrin (Lactoferrin) (EC 3.4.21.-) (Growth-inhibiting protein 12) (Talalactoferrin) [Cleaved into: Lactoferricin-H (Lfcin-H);Kaliocin-1;Lactoferroxin-A;Lactoferroxin-B;Lactoferroxin-C]	1.67281	0.561177	70	70	68	74.2	74.2	72.5	78.181	0	323.31	331560000000	1532	33.0565	32.1601	33.8244	32.9541	31.7865	32.7945	32.7427	26.8637	28.6369	28.1832	24.9207	29.2378	26.863	31.5588	32.2774	34.0317	32.7364	NaN	30.7556	32.6404
Q12860	CNTN1	Contactin-1 (Glycoprotein gp135) (Neural cell surface protein F3)	1.66913	0.0834988	3	3	3	4.4	4.4	4.4	113.32	0.0011751	10.033	533470000	18	23.2041	NaN	23.4311	NaN	NaN	NaN	24.1856	23.6301	24.4199	24.8337	NaN	NaN	23.6327	24.0706	22.2088	22.7561	22.6036	23.0722	NaN	24.1374
O14791	APOL1	Apolipoprotein L1 (Apolipoprotein L) (Apo-L) (ApoL) (Apolipoprotein L-I) (ApoL-I)	1.6525	0.412477	7	7	7	22.4	22.4	22.4	43.974	0	292.48	10400000000	70	28.6641	27.5728	28.241	29.7945	25.6856	25.3633	NaN	NaN	26.9863	NaN	29.2899	27.061	28.3913	NaN	26.0744	25.5785	NaN	NaN	26.0101	24.83
P05109	S100A8	Protein S100-A8 (Calgranulin-A) (Calprotectin L1L subunit) (Cystic fibrosis antigen) (CFAG) (Leukocyte L1 complex light chain) (Migration inhibitory factor-related protein 8) (MRP-8) (p8) (S100 calcium-binding protein A8) (Urinary stone protein band A)	1.63617	0.46514	26	26	26	100	100	100	10.834	0	323.31	917030000000	1856	33.9463	32.713	35.4375	33.3645	32.6663	31.5365	34.1405	30.618	33.3404	30.7415	NaN	33.9995	31.4941	32.9577	34.1053	35.1112	30.4286	28.9442	28.0281	34.1924
P55774	CCL18	C-C motif chemokine 18 (Alternative macrophage activation-associated CC chemokine 1) (AMAC-1) (CC chemokine PARC) (Dendritic cell chemokine 1) (DC-CK1) (Macrophage inflammatory protein 4) (MIP-4) (Pulmonary and activation-regulated chemokine) (Small-inducible cytokine A18) [Cleaved into: CCL18(1-68);CCL18(3-69);CCL18(4-69)]	1.63586	0.154287	3	3	3	42.7	42.7	42.7	9.8487	0	117.39	5525500000	66	26.9577	27.9775	NaN	NaN	26.2889	26.6251	27.6838	27.1508	26.7509	NaN	26.2481	26.3271	26.075	24.2689	NaN	27.7591	26.5462	26.1456	25.6668	28.1317
Q9BXR6	CFHR5	Complement factor H-related protein 5 (FHR-5)	1.61359	0.273851	22	20	20	50.4	47.6	47.6	64.419	0	256.18	11691000000	149	29.5413	30.3762	28.1093	29.4438	26.5664	29.3411	25.225	27.0295	28.9519	26.4875	27.4586	27.415	28.2475	26.1423	27.6146	26.2647	NaN	27.7751	27.8915	27.9431
P07359	GP1BA	Platelet glycoprotein Ib alpha chain (GP-Ib alpha) (GPIb-alpha) (GPIbA) (Glycoprotein Ibalpha) (Antigen CD42b-alpha) (CD antigen CD42b) [Cleaved into: Glycocalicin]	1.60336	0.0435926	8	8	8	13.7	13.7	13.7	71.539	0	288.29	6366600000	120	26.6976	27.4105	25.9734	27.4139	26.6402	26.9266	27.2617	26.6826	27.2311	28.2787	25.9479	26.8847	26.7997	26.7979	24.8362	25.9948	NaN	25.9858	27.1995	26.8882
P47914	RPL29	60S ribosomal protein L29 (Cell surface heparin-binding protein HIP) (Large ribosomal subunit protein eL29)	1.58367	0.380867	3	3	3	18.2	18.2	18.2	17.752	0.0012723	15.455	2445300000	21	27.0255	27.1504	26.7344	27.0752	25.9336	NaN	25.7509	24.3137	NaN	NaN	NaN	23.9745	NaN	NaN	26.6963	26.7486	NaN	25.0611	NaN	NaN
P01344	IGF2	Insulin-like growth factor II (IGF-II) (Somatomedin-A) (T3M-11-derived growth factor) [Cleaved into: Insulin-like growth factor II;Insulin-like growth factor II Ala-25 Del;Preptin]	1.58345	0.00221753	7	7	7	27.8	27.8	27.8	20.14	0	238.1	39152000000	155	28.9579	29.7957	29.1023	29.5234	29.7646	29.6324	29.6085	28.6487	29.5763	29.1075	29.0999	28.525	28.3482	28.8515	29.607	28.1882	28.3095	28.6298	29.0546	28.4727
A1L4H1	SSC5D	Soluble scavenger receptor cysteine-rich domain-containing protein SSC5D (Soluble scavenger protein with 5 SRCR domains) (SSc5D)	1.58003	0.241988	22	22	22	21	21	21	165.74	0	323.31	9813500000	148	26.0266	27.9591	27.4265	NaN	27.5316	26.9096	26.3663	27.9803	28.2021	28.5961	26.6181	26.5372	26.8033	26.3789	25.2177	25.4456	NaN	29.1452	28.9305	25.9824
P00751	CFB	Complement factor B (EC 3.4.21.47) (C3/C5 convertase) (Glycine-rich beta glycoprotein) (GBG) (PBF2) (Properdin factor B) [Cleaved into: Complement factor B Ba fragment;Complement factor B Bb fragment]	1.55968	0.000978417	100	100	98	76.3	76.3	76	85.532	0	323.31	7164100000000	11334	37.0245	37.2402	36.7838	36.926	37.4718	37.5757	37.0327	37.2226	37.1574	37.1802	36.9142	36.2922	37.0764	35.8992	36.7526	36.4665	36.8637	36.0155	36.9826	35.9395
P06454	PTMA	Prothymosin alpha [Cleaved into: Prothymosin alpha, N-terminally processed;Thymosin alpha-1]	1.55904	0.483899	3	3	3	27.9	27.9	27.9	12.203	0	123.3	1756900000	31	26.0753	27.0818	23.1144	NaN	26.1604	NaN	NaN	24.5429	22.6692	NaN	NaN	NaN	NaN	22.8082	24.486	24.6617	24.6137	NaN	24.9305	NaN
O14786	NRP1	Neuropilin-1 (Vascular endothelial cell growth factor 165 receptor) (CD antigen CD304)	1.55649	0.0692262	11	11	11	19	19	19	103.13	0	116.43	3884900000	101	26.3041	24.92	25.8509	25.5136	25.2658	26.3165	26.2878	26.2788	26.4801	26.6285	24.2362	25.0643	25.2648	25.3797	25.0783	25.2696	24.4094	27.3953	25.3816	25.9836
P05156	CFI	Complement factor I (EC 3.4.21.45) (C3B/C4B inactivator) [Cleaved into: Complement factor I heavy chain;Complement factor I light chain]	1.55487	6.28913e-05	54	54	52	62.6	62.6	62.6	65.75	0	323.31	1426700000000	3596	34.7567	34.7798	34.4389	34.9223	35.1188	35.2206	34.8705	34.76	34.8148	34.5495	34.478	33.9435	34.6426	33.9359	34.1599	33.9887	34.5511	33.9673	34.4287	33.7681
P0C0L5	C4B	Complement C4-B (Basic complement C4) (C3 and PZP-like alpha-2-macroglobulin domain-containing protein 3) [Cleaved into: Complement C4 beta chain;Complement C4-B alpha chain;C4a anaphylatoxin;C4b-B;C4d-B;Complement C4 gamma chain]	1.54969	0.0765625	184	184	8	82.5	82.5	6.4	192.75	0	323.31	6081500000000	16766	36.3301	36.23	36.1342	37.0937	36.5964	36.7702	36.6868	37.1475	37.3615	36.3629	37.1683	36.7638	37.4049	35.7806	35.2283	36.2735	34.9505	36.8062	34.6554	35.3621
Q14980	NUMA1	Nuclear mitotic apparatus protein 1 (Nuclear matrix protein-22) (NMP-22) (Nuclear mitotic apparatus protein) (NuMA protein) (SP-H antigen)	1.51391	0.0532112	3	3	3	2.2	2.2	2.2	238.26	0.0032573	6.2821	5723700000	4	28.0211	26.5714	27.2839	27.3016	27.3617	26.8374	27.049	27.6561	27.6373	NaN	26.8353	25.4359	27.2333	NaN	26.9256	27.1247	NaN	NaN	26.6684	NaN
Q5SSJ5	HP1BP3	Heterochromatin protein 1-binding protein 3 (Protein HP1-BP74)	1.50884	0.0701374	1	1	1	2.4	2.4	2.4	61.206	0	106.79	3332900000	25	26.6926	26.4431	27.0567	26.6656	NaN	26.576	26.1038	NaN	NaN	NaN	25.0909	25.9608	NaN	25.2993	26.0991	27.0871	26.3016	NaN	26.1344	NaN
P17936	IGFBP3	Insulin-like growth factor-binding protein 3 (IBP-3) (IGF-binding protein 3) (IGFBP-3)	1.49204	0.00718911	18	18	18	52.6	52.6	52.6	31.674	0	323.31	74546000000	542	30.3934	30.6268	29.7354	30.9622	30.5384	29.9126	30.3984	29.5719	30.3016	30.4699	30.3421	30.1586	29.7934	30.1314	29.8176	29.2986	28.9847	29.555	29.3946	29.6616
P16930	FAH	Fumarylacetoacetase (FAA) (EC 3.7.1.2) (Beta-diketonase) (Fumarylacetoacetate hydrolase)	1.49014	0.273412	7	7	7	25.5	25.5	25.5	46.374	0	23.376	1079500000	12	NaN	NaN	NaN	NaN	NaN	NaN	25.1517	25.0912	26.8316	NaN	NaN	24.2989	NaN	25.916	NaN	25.3586	25.5602	24.5633	25.3698	24.7454
Q9UNN8	PROCR	Endothelial protein C receptor (Activated protein C receptor) (APC receptor) (Endothelial cell protein C receptor) (CD antigen CD201)	1.48651	0.201214	3	3	3	16.4	16.4	16.4	26.671	0	78.807	6423800000	77	27.3184	26.7064	27.1458	25.8753	25.5413	27.6209	NaN	NaN	26.4009	28.3476	26.0996	24.6183	25.67	26.2042	25.8145	26.544	26.4965	26.7252	28.0531	26.751
P13473	LAMP2	Lysosome-associated membrane glycoprotein 2 (LAMP-2) (Lysosome-associated membrane protein 2) (CD107 antigen-like family member B) (LGP-96) (CD antigen CD107b)	1.48358	0.0787889	3	3	3	7.1	7.1	7.1	44.96	0.0011074	6.9056	1292200000	40	23.9367	24.6912	24.914	25.2055	NaN	NaN	24.3653	25.3479	25.5249	NaN	NaN	NaN	NaN	23.7238	24.6108	24.1987	NaN	24.2814	NaN	24.6153
P18065	IGFBP2	Insulin-like growth factor-binding protein 2 (IBP-2) (IGF-binding protein 2) (IGFBP-2)	1.4652	0.292802	12	12	12	48	48	48	34.814	0	323.31	28506000000	290	28.1067	28.8329	28.5016	27.9024	27.5018	27.9401	29.4504	28.5903	28.1116	28.37	25.9664	25.9279	28.1478	28.714	29.755	28.1813	25.5873	28.7626	27.3109	29.4436
P40189	IL6ST	Interleukin-6 receptor subunit beta (IL-6 receptor subunit beta) (IL-6R subunit beta) (IL-6R-beta) (IL-6RB) (CDw130) (Interleukin-6 signal transducer) (Membrane glycoprotein 130) (gp130) (Oncostatin-M receptor subunit alpha) (CD antigen CD130)	1.45574	0.1844	1	1	1	1.9	1.9	1.9	103.54	0.0013387	19.25	622950000	16	24.0897	23.6277	NaN	NaN	NaN	NaN	NaN	NaN	24.6783	24.6174	23.686	22.9236	23.8593	NaN	23.0839	NaN	24.1766	NaN	NaN	24.5396
P14207	FOLR2	Folate receptor beta (FR-beta) (Folate receptor 2) (Folate receptor, fetal/placental) (Placental folate-binding protein) (FBP)	1.45072	0.243836	6	3	3	25.5	13.7	13.7	29.279	0	33.08	1179800000	37	NaN	NaN	25.0217	24.2849	26.1113	NaN	24.9611	24.6096	24.891	25.053	NaN	NaN	23.7598	24.143	23.8821	NaN	26.0836	NaN	NaN	24.3995
P28799	GRN	Granulins (Proepithelin) (PEPI) [Cleaved into: Acrogranin (Glycoprotein of 88 Kda) (GP88) (Glycoprotein 88) (Progranulin);Paragranulin;Granulin-1 (Granulin G);Granulin-2 (Granulin F);Granulin-3 (Granulin B);Granulin-4 (Granulin A);Granulin-5 (Granulin C);Granulin-6 (Granulin D);Granulin-7 (Granulin E)]	1.44044	0.14242	13	13	13	28.8	28.8	28.8	63.544	0	249.5	5528700000	104	27.3732	27.6022	26.7818	27.2328	26.4723	NaN	25.4574	26.4383	26.0621	26.4892	NaN	25.3033	26.1482	24.6177	26.7381	26.8272	27.0556	25.9931	26.262	26.2255
O75594	PGLYRP1	Peptidoglycan recognition protein 1 (Peptidoglycan recognition protein short) (PGRP-S)	1.41663	0.553963	7	7	7	54.1	54.1	54.1	21.731	0	323.31	20303000000	137	29.8134	28.7471	29.1082	28.8181	28.1832	29.5056	28.8064	25.4536	25.7329	25.1386	24.4682	27.3787	25.9963	28.2728	28.9719	29.9886	28.9312	24.286	28.6152	27.3735
P26927	MST1	Hepatocyte growth factor-like protein (Macrophage stimulatory protein) (Macrophage-stimulating protein) (MSP) [Cleaved into: Hepatocyte growth factor-like protein alpha chain;Hepatocyte growth factor-like protein beta chain]	1.41076	0.000569262	49	49	49	67.8	67.8	67.8	80.319	0	323.31	195840000000	1363	31.7928	31.9005	31.3948	31.8403	31.7637	31.8918	32.0913	31.2451	31.7458	31.3628	31.1988	30.6234	31.3489	31.3316	31.4004	31.1462	31.4449	31.3333	30.9076	31.3292
P05362	ICAM1	Intercellular adhesion molecule 1 (ICAM-1) (Major group rhinovirus receptor) (CD antigen CD54)	1.40935	0.304583	11	11	11	21.4	21.4	21.4	57.825	0	58.926	3417700000	70	26.0732	NaN	26.7272	26.649	NaN	NaN	NaN	26.3632	27.0091	24.8094	27.6976	24.7397	25.4518	25.857	25.3535	25.7263	NaN	26.2476	NaN	25.1409
P01834	IGKC	Immunoglobulin kappa constant (Ig kappa chain C region) (Ig kappa chain C region AG) (Ig kappa chain C region CUM) (Ig kappa chain C region EU) (Ig kappa chain C region OU) (Ig kappa chain C region ROY) (Ig kappa chain C region TI)	1.40289	0.237199	6	6	6	86	86	86	11.765	0	164.33	3232300000	94	26.4404	27.4687	26.7763	24.7099	24.9488	NaN	26.9834	27.0363	26.488	26.2799	25.0662	26.0574	26.5746	NaN	25.4083	25.6897	NaN	25.8934	NaN	26.3272
P49913	CAMP	Cathelicidin antimicrobial peptide (18 kDa cationic antimicrobial protein) (CAP-18) (hCAP-18) [Cleaved into: Antibacterial peptide FALL-39 (FALL-39 peptide antibiotic);Antibacterial peptide LL-37]	1.39351	0.489794	6	6	6	30	30	30	19.301	0	52.467	2663400000	25	NaN	NaN	28.0079	26.0188	NaN	NaN	25.9936	NaN	NaN	NaN	NaN	25.0654	NaN	25.9387	26.988	26.9797	25.1856	NaN	27.2109	25.9945
O75339	CILP	Cartilage intermediate layer protein 1 (CILP-1) (Cartilage intermediate-layer protein) [Cleaved into: Cartilage intermediate layer protein 1 C1;Cartilage intermediate layer protein 1 C2]	1.38958	0.569222	26	26	26	18.9	18.9	18.9	132.56	0	323.31	61843000000	478	30.747	26.5795	27.6559	30.9148	26.8163	NaN	26.2199	29.3574	29.1131	28.4926	28.8845	26.723	26.8952	30.5957	30.2662	26.1654	27.9534	29.5205	25.1854	27.3936
Q8N2S1	LTBP4	Latent-transforming growth factor beta-binding protein 4 (LTBP-4)	1.38707	0.525665	3	3	3	2.7	2.7	2.7	173.43	0	25.076	1084600000	18	25.2744	25.6096	24.0115	25.341	NaN	NaN	NaN	NaN	NaN	NaN	NaN	NaN	NaN	NaN	25.7399	NaN	NaN	24.5534	NaN	23.468
P13611	VCAN	Versican core protein (Chondroitin sulfate proteoglycan core protein 2) (Chondroitin sulfate proteoglycan 2) (Glial hyaluronate-binding protein) (GHAP) (Large fibroblast proteoglycan) (PG-M)	1.3838	0.43068	27	27	27	10	10	10	372.82	0	323.31	98234000000	646	29.6417	29.5049	31.1402	28.01	30.0351	28.0997	28.78	30.8006	30.1505	31.2656	27.8988	28.7016	28.3907	29.8324	29.1693	29.7835	27.4868	31.7482	31.362	28.3687
Q12841	FSTL1	Follistatin-related protein 1 (Follistatin-like protein 1)	1.37675	0.479533	17	17	17	63	63	63	34.985	0	323.31	33052000000	298	29.2471	29.9932	30.0548	29.4211	26.6172	26.1673	29.9292	29.0498	29.2309	25.988	26.6264	28.2861	28.3419	29.4045	28.3169	28.8029	25.5752	28.2411	28.1081	29.383
P41222	PTGDS	Prostaglandin-H2 D-isomerase (EC 5.3.99.2) (Beta-trace protein) (Cerebrin-28) (Glutathione-independent PGD synthase) (Lipocalin-type prostaglandin-D synthase) (Prostaglandin-D2 synthase) (PGD2 synthase) (PGDS) (PGDS2)	1.37219	0.331106	8	8	8	52.1	52.1	52.1	21.029	0	281.77	61760000000	277	27.8244	28.3754	29.427	27.625	31.0821	29.2995	29.3967	30.357	30.2113	31.1399	28.2688	27.9492	29.4681	29.7961	29.508	28.8176	27.9592	29.7958	29.1571	29.4536
P07225	PROS1	Vitamin K-dependent protein S	1.37128	0.0345463	25	25	25	41	41	41	75.122	0	323.31	125370000000	737	30.1684	30.5045	30.6067	31.3809	31.2149	31.6519	30.9965	30.8394	31.3511	30.9982	31.4418	30.4617	30.6753	30.294	29.8172	30.1314	30.5411	30.7846	30.3068	30.7034
P03973	SLPI	Antileukoproteinase (ALP) (BLPI) (HUSI-1) (Mucus proteinase inhibitor) (MPI) (Protease inhibitor WAP4) (Secretory leukocyte protease inhibitor) (Seminal proteinase inhibitor) (WAP four-disulfide core domain protein 4)	1.36201	0.585876	3	3	3	31.1	31.1	31.1	14.326	0	99.874	3107700000	38	29.4137	26.5302	24.5596	25.9627	NaN	26.2164	26.2042	26.286	26.2055	26.3017	NaN	NaN	NaN	NaN	25.5744	25.4258	NaN	26.8893	NaN	NaN
Q12913	PTPRJ	Receptor-type tyrosine-protein phosphatase eta (Protein-tyrosine phosphatase eta) (R-PTP-eta) (EC 3.1.3.48) (Density-enhanced phosphatase 1) (DEP-1) (HPTP eta) (Protein-tyrosine phosphatase receptor type J) (R-PTP-J) (CD antigen CD148)	1.35769	0.105061	5	5	5	5.1	5.1	5.1	145.94	0	72.057	3709900000	32	26.0757	26.0737	26.1853	26.5564	25.4907	NaN	26.5567	25.0635	26.3707	NaN	NaN	25.5893	26.1385	25.7352	24.9	25.7998	25.8438	25.4394	24.6981	26.3048
P02671	FGA	Fibrinogen alpha chain [Cleaved into: Fibrinopeptide A;Fibrinogen alpha chain]	1.35145	0.301509	96	96	93	79.3	79.3	78.1	94.972	0	323.31	3239000000000	6951	37.1547	36.9398	35.4351	36.8538	34.1978	34.6583	35.1676	35.2611	35.2082	34.0788	35.8569	34.3691	35.4926	34.5429	35.9887	34.6249	34.1041	35.3587	35.3072	34.9649
P07585	DCN	Decorin (Bone proteoglycan II) (PG-S2) (PG40)	1.3511	0.513744	14	14	14	44.6	44.6	44.6	39.746	0	275.28	10915000000	159	28.1072	NaN	26.0036	29.3402	NaN	NaN	NaN	26.0777	25.7038	NaN	26.3045	25.1	25.5199	27.5658	27.4635	27.3448	25.9155	27.8942	26.4414	26.574
P08603	CFH	Complement factor H (H factor 1)	1.34644	8.18239e-05	153	153	132	81.8	81.8	70.9	139.09	0	323.31	8401400000000	20318	37.0331	37.3354	36.7673	37.0679	37.2228	36.9443	37.3698	37.1637	37.3095	36.9756	36.9346	36.8744	36.9786	36.465	36.5156	36.499	36.5943	36.6794	36.6781	36.6788
P13598	ICAM2	Intercellular adhesion molecule 2 (ICAM-2) (CD antigen CD102)	1.34273	0.407892	3	3	3	13.8	13.8	13.8	30.654	0	80.708	1014300000	28	NaN	24.5111	24.8908	24.7459	NaN	NaN	23.7835	22.9317	23.0589	NaN	NaN	22.4872	23.4643	NaN	23.0339	23.2437	NaN	24.6004	NaN	24.5414
P32119	PRDX2	Peroxiredoxin-2 (EC 1.11.1.15) (Natural killer cell-enhancing factor B) (NKEF-B) (PRP) (Thiol-specific antioxidant protein) (TSA) (Thioredoxin peroxidase 1) (Thioredoxin-dependent peroxide reductase 1)	1.34209	0.480953	11	11	10	51	51	45.5	21.892	0	91.196	1677400000	43	NaN	NaN	25.1131	24.5111	NaN	NaN	25.6971	26.9829	NaN	NaN	NaN	25.1328	24.16	24.4039	26.1074	25.5806	NaN	26.2285	NaN	24.448
P07360	C8G	Complement component C8 gamma chain	1.33455	0.01119	15	15	15	82.2	82.2	82.2	22.277	0	323.31	271810000000	923	32.2186	31.676	32.3669	32.0746	32.366	32.7843	32.2959	32.2972	32.7513	32.4509	32.385	32.0017	32.0842	31.6295	32.1709	31.9124	31.4919	31.7036	32.3238	31.4151
P02655	APOC2	Apolipoprotein C-II (Apo-CII) (ApoC-II) (Apolipoprotein C2) [Cleaved into: Proapolipoprotein C-II (ProapoC-II)]	1.33127	0.747682	10	10	10	59.4	59.4	59.4	11.284	0	323.31	53574000000	157	30.6522	29.0695	29.5162	31.1264	26.5583	25.0068	NaN	NaN	26.5334	NaN	32.2907	26.8407	31.3385	29.1948	25.9225	25.6778	NaN	29.0036	25.4044	25.7782
P14780	MMP9	Matrix metalloproteinase-9 (MMP-9) (EC 3.4.24.35) (92 kDa gelatinase) (92 kDa type IV collagenase) (Gelatinase B) (GELB) [Cleaved into: 67 kDa matrix metalloproteinase-9;82 kDa matrix metalloproteinase-9]	1.3186	0.669974	27	27	27	43.6	43.6	43.6	78.457	0	323.31	23876000000	162	29.3664	27.7679	28.6014	28.8589	NaN	27.3906	28.5369	NaN	NaN	NaN	24.8621	28.1671	24.3056	28.4663	29.6369	30.7529	29.5651	NaN	28.3497	28.0865
Q8IUL8	CILP2	Cartilage intermediate layer protein 2 (CILP-2) [Cleaved into: Cartilage intermediate layer protein 2 C1;Cartilage intermediate layer protein 2 C2]	1.31314	0.620689	18	18	18	21.4	21.4	21.4	126.29	0	323.31	17978000000	172	28.9793	25.6973	NaN	28.2049	27.398	25.3201	24.619	25.0908	26.8776	29.9764	26.1735	NaN	26.7507	28.4684	24.8555	27.1424	NaN	27.2237	24.8931	26.6048
Q14103	HNRNPD	Heterogeneous nuclear ribonucleoprotein D0 (hnRNP D0) (AU-rich element RNA-binding protein 1)	1.31295	0.555508	8	8	8	22.8	22.8	22.8	38.434	0	64.841	3354300000	30	27.1181	25.7029	26.173	26.0199	NaN	NaN	25.5374	NaN	NaN	NaN	NaN	25.3559	NaN	26.5722	26.3003	27.3187	NaN	23.594	NaN	25.1636
P01876	IGHA1	Immunoglobulin heavy constant alpha 1 (Ig alpha-1 chain C region) (Ig alpha-1 chain C region BUR) (Ig alpha-1 chain C region TRO)	1.30855	0.379888	10	10	10	38.2	38.2	38.2	37.654	0	275.85	7797500000	81	27.669	26.5103	27.8174	25.9249	27.4321	27.6126	27.3289	27.4642	25.8155	26.9263	26.3096	25.7956	28.4023	25.5364	25.0653	26.6024	26.3362	28.5946	26.7102	27.2688
Q9BWP8	COLEC11	Collectin-11 (Collectin kidney protein 1) (CL-K1)	1.30366	0.198819	4	4	4	22.9	22.9	22.9	28.665	0	195.69	1119100000	23	NaN	26.0518	NaN	26.0351	NaN	NaN	25.077	24.8786	NaN	25.0899	24.6483	24.9053	25.5264	25.3879	24.9163	NaN	NaN	NaN	NaN	24.8793
P49908	SELENOP	Selenoprotein P (SeP)	1.30158	0.175793	13	13	13	26.2	26.2	26.2	43.173	0	264.85	51536000000	248	29.017	29.7508	29.6845	29.8865	29.6881	28.0645	30.1266	29.8637	29.9235	29.999	28.6956	29.4391	29.8882	29.4789	29.6995	28.8206	29.5455	29.4942	27.9095	29.2305
P23381	WARS	Tryptophan--tRNA ligase, cytoplasmic (EC 6.1.1.2) (Interferon-induced protein 53) (IFP53) (Tryptophanyl-tRNA synthetase) (TrpRS) (hWRS) [Cleaved into: T1-TrpRS;T2-TrpRS]	1.29738	0.585161	4	4	4	14	14	14	53.165	0	104.18	1331400000	26	25.9013	25.7079	24.6313	23.358	NaN	24.4762	24.466	NaN	NaN	NaN	NaN	23.872	NaN	24.909	22.5673	26.4467	NaN	NaN	23.6048	24.8872
Q6EMK4	VASN	Vasorin (Protein slit-like 2)	1.2965	0.119687	14	14	14	22.1	22.1	22.1	71.712	0	323.31	23593000000	225	28.447	27.5017	28.423	28.5814	28.4537	28.7325	28.4712	28.8221	28.6896	29.1023	28.0949	27.6928	27.9005	28.6223	27.4265	28.3371	27.1557	28.7188	28.9103	28.6192
P55000	SLURP1	Secreted Ly-6/uPAR-related protein 1 (SLURP-1) (ARS component B) (ARS(component B)-81/S) (Anti-neoplastic urinary protein) (ANUP)	1.28954	0.548233	2	2	2	37.9	37.9	37.9	11.186	0	150.55	2584700000	14	NaN	25.311	24.3961	NaN	NaN	25.0587	26.9255	NaN	24.7784	NaN	23.8663	23.3758	NaN	25.6999	26.4978	24.5281	NaN	26.0134	24.8882	24.547
Q9UM07	PADI4	Protein-arginine deiminase type-4 (EC 3.5.3.15) (HL-60 PAD) (Peptidylarginine deiminase IV) (Protein-arginine deiminase type IV)	1.28714	0.831923	9	9	8	17.6	17.6	16.6	74.078	0	180	2471200000	28	NaN	NaN	25.6477	24.4728	NaN	NaN	25.3363	NaN	NaN	NaN	NaN	NaN	NaN	22.9526	23.2716	28.7782	NaN	NaN	24.1501	NaN
P00734	F2	Prothrombin (EC 3.4.21.5) (Coagulation factor II) [Cleaved into: Activation peptide fragment 1;Activation peptide fragment 2;Thrombin light chain;Thrombin heavy chain]	1.28422	0.0247426	64	64	54	74.4	74.4	66.2	70.036	0	323.31	3476900000000	6761	35.267	35.4691	35.4699	35.9402	35.8361	36.0851	36.0702	35.8523	36.3006	35.7502	35.8637	35.4135	35.9582	35.4468	35.8534	35.3751	35.1609	35.0981	35.0609	35.2012
Q15573	TAF1A	TATA box-binding protein-associated factor RNA polymerase I subunit A (RNA polymerase I-specific TBP-associated factor 48 kDa) (TAFI48) (TATA box-binding protein-associated factor 1A) (TBP-associated factor 1A) (Transcription factor SL1) (Transcription initiation factor SL1/TIF-IB subunit A)	1.28257	0.721433	2	2	2	2.9	2.9	2.9	52.675	0.0011507	8.4253	26157000000	48	28.9746	28.6168	25.1096	NaN	30.0499	30.8057	27.6283	28.2837	24.9222	28.6986	31.0295	26.2646	26.9955	28.019	24.7203	25.3826	31.0091	27.602	30.2417	26.3556
P33151	CDH5	Cadherin-5 (7B4 antigen) (Vascular endothelial cadherin) (VE-cadherin) (CD antigen CD144)	1.2758	0.282977	11	11	11	20.3	20.3	20.3	87.527	0	131.02	6174700000	72	26.4097	27.1306	26.2992	26.3679	NaN	26.2922	26.4717	26.4913	28.216	27.5279	NaN	26.534	25.7688	27.5144	26.0909	25.3895	26.2375	26.5643	26.8204	27.1242
Q03591	CFHR1	Complement factor H-related protein 1 (FHR-1) (H factor-like protein 1) (H-factor-like 1) (H36)	1.27574	0.112056	32	17	6	77	44.5	11.5	37.65	0	323.31	625070000000	1629	33.3801	33.8287	31.9178	33.705	33.1946	33.5916	33.7256	33.5906	32.8923	33.3272	32.8439	32.6816	33.5535	33.0258	33.0996	32.2377	33.0323	32.9324	33.2734	32.96
O00187	MASP2	Mannan-binding lectin serine protease 2 (EC 3.4.21.104) (MBL-associated serine protease 2) (Mannose-binding protein-associated serine protease 2) (MASP-2) [Cleaved into: Mannan-binding lectin serine protease 2 A chain;Mannan-binding lectin serine protease 2 B chain]	1.2715	0.312595	10	10	10	19.1	19.1	19.1	75.702	0	100.26	11951000000	141	28.2465	27.4013	27.5931	26.8579	25.9823	28.2276	27.2632	27.6245	28.4217	27.0339	27.661	26.9367	26.8484	26.4063	27.0027	25.5217	27.8113	28.0323	27.5662	27.4002
Q9Y2I7	PIKFYVE	1-phosphatidylinositol 3-phosphate 5-kinase (Phosphatidylinositol 3-phosphate 5-kinase) (EC 2.7.1.150) (FYVE finger-containing phosphoinositide kinase) (PIKfyve) (Phosphatidylinositol 3-phosphate 5-kinase type III) (PIPkin-III) (Type III PIP kinase)	1.26803	0.361909	2	2	2	1.6	1.6	1.6	237.13	0.0080727	4.4343	6807700000	40	26.6858	26.8013	26.6435	25.1883	28.0343	27.4499	27.4317	NaN	NaN	28.5596	27.2727	26.219	26.5818	26.9727	26.6576	25.9769	27.1854	26.9883	27.4074	26.3055
Q9NPY3	CD93	Complement component C1q receptor (C1q/MBL/SPA receptor) (C1qR) (C1qR(p)) (C1qRp) (CDw93) (Complement component 1 q subcomponent receptor 1) (Matrix-remodeling-associated protein 4) (CD antigen CD93)	1.26779	0.320182	8	8	8	19.2	19.2	19.2	68.559	0	103.67	4957800000	92	26.6007	25.7001	25.9525	26.0371	NaN	26.8877	26.1552	25.8239	26.1719	26.7459	25.511	25.7272	25.1509	26.5683	25.2941	25.2283	28.1957	25.4186	25.6875	26.1011
P30530	AXL	Tyrosine-protein kinase receptor UFO (EC 2.7.10.1) (AXL oncogene)	1.2669	0.608342	2	2	2	2.6	2.6	2.6	98.336	0	24.386	1330700000	22	25.7356	NaN	NaN	NaN	NaN	NaN	24.4266	NaN	NaN	25.3713	NaN	NaN	24.3267	26.4996	24.5703	NaN	NaN	NaN	24.5978	24.1883
P80511	S100A12	Protein S100-A12 (CGRP) (Calcium-binding protein in amniotic fluid 1) (CAAF1) (Calgranulin-C) (CAGC) (Extracellular newly identified RAGE-binding protein) (EN-RAGE) (Migration inhibitory factor-related protein 6) (MRP-6) (p6) (Neutrophil S100 protein) (S100 calcium-binding protein A12) [Cleaved into: Calcitermin]	1.26469	0.552482	8	8	8	78.3	78.3	78.3	10.575	0	323.31	36074000000	422	27.2406	26.3019	29.1102	28.4192	28.0014	29.6318	29.5471	28.719	29.2256	27.8383	27.4522	28.6218	26.6509	28.8219	28.741	29.8055	29.6634	25.31	27.1561	28.4243
P01857	IGHG1	Immunoglobulin heavy constant gamma 1 (Ig gamma-1 chain C region) (Ig gamma-1 chain C region EU) (Ig gamma-1 chain C region KOL) (Ig gamma-1 chain C region NIE)	1.25623	0.372946	12	6	6	45.5	27.9	27.9	36.105	0	117.75	2458100000	35	26.0897	26.5653	26.3034	25.2476	NaN	NaN	26.8042	NaN	26.5916	NaN	NaN	NaN	25.7084	NaN	26.1071	25.2923	NaN	26.8917	NaN	25.6899
P20908	COL5A1	Collagen alpha-1(V) chain	1.25478	0.516374	16	16	16	13.7	13.7	13.7	183.56	0	323.31	26535000000	288	28.0795	28.5755	28.4658	26.8553	27.7202	27.331	28.1319	29.5822	28.1326	28.4913	26.9755	28.1829	26.4681	27.9255	26.2182	27.1083	27.1454	30.5836	29.6044	27.8792
P22692	IGFBP4	Insulin-like growth factor-binding protein 4 (IBP-4) (IGF-binding protein 4) (IGFBP-4)	1.2502	0.525498	14	14	14	46.5	46.5	46.5	27.934	0	323.31	104580000000	417	30.6161	31.8033	30.2898	29.8639	30.304	26.9817	30.1992	31.49	29.3104	30.8911	28.6859	29.0936	30.1564	30.9163	31.4553	29.4836	29.4369	29.7888	29.9296	29.5813
Q15113	PCOLCE	Procollagen C-endopeptidase enhancer 1 (Procollagen COOH-terminal proteinase enhancer 1) (PCPE-1) (Procollagen C-proteinase enhancer 1) (Type 1 procollagen C-proteinase enhancer protein) (Type I procollagen COOH-terminal proteinase enhancer)	1.24498	0.233246	29	29	29	78.8	78.8	78.8	47.972	0	323.31	202040000000	1080	31.4323	31.6396	31.6728	30.879	31.5487	31.6457	31.8957	32.2403	31.7332	31.7555	30.5779	30.2817	31.1882	31.9791	30.8911	31.1137	31.059	32.5894	32.2387	31.3628
P02745	C1QA	Complement C1q subcomponent subunit A	1.24258	0.252495	9	9	9	29.8	29.8	29.8	26.016	0	323.31	65588000000	376	30.1328	29.449	30.0217	29.843	29.7209	30.0597	30.3015	30.7963	31.3196	29.8411	29.7895	30.3954	30.6752	29.9577	29.2165	30.0346	29.1781	29.5469	28.8728	30.6855
P35555	FBN1	Fibrillin-1 [Cleaved into: Asprosin]	1.24245	0.406837	14	14	13	6.9	6.9	6.4	312.24	0	166.86	2517800000	35	25.8223	25.1887	27.3721	25.7232	NaN	NaN	NaN	NaN	NaN	25.4811	25.9938	25.5494	24.9189	25.8002	NaN	24.8761	NaN	25.7163	26.1846	25.795
P62987	UBA52	Ubiquitin-60S ribosomal protein L40 (CEP52) (Ubiquitin A-52 residue ribosomal protein fusion product 1) [Cleaved into: Ubiquitin;60S ribosomal protein L40 (Large ribosomal subunit protein eL40)]	1.23968	0.575423	6	6	6	38.3	38.3	38.3	14.728	0	260.55	15502000000	106	27.7164	27.5609	28.4958	27.5979	NaN	NaN	28.0139	27.969	27.0602	NaN	NaN	27.0598	25.5211	26.8965	28.5007	29.8123	NaN	27.1726	NaN	27.2814
P23470	PTPRG	Receptor-type tyrosine-protein phosphatase gamma (Protein-tyrosine phosphatase gamma) (R-PTP-gamma) (EC 3.1.3.48)	1.23615	0.368483	4	4	4	5.7	5.7	5.7	162	0	208.61	3442900000	88	25.1046	24.7699	26.2088	25.7848	NaN	26.3776	25.9667	NaN	25.8854	26.9014	NaN	25.7063	25.7915	25.1674	25.036	25.0416	NaN	26.6596	NaN	25.5806
O75015	FCGR3B	Low affinity immunoglobulin gamma Fc region receptor III-B (Fc-gamma RIII-beta) (Fc-gamma RIII) (Fc-gamma RIIIb) (FcRIII) (FcRIIIb) (FcR-10) (IgG Fc receptor III-1) (CD antigen CD16b)	1.23587	0.393841	7	7	4	24.9	24.9	14.6	26.216	0	314.15	40786000000	263	30.1323	29.045	29.1169	27.8027	28.9323	30.1478	28.7896	28.8822	29.0698	29.5337	27.4637	28.4908	28.2806	28.304	29.5367	29.1232	29.706	28.0653	30.3298	29.0972
Q14574	DSC3	Desmocollin-3 (Cadherin family member 3) (Desmocollin-4) (HT-CP)	1.23507	0.368928	4	4	4	5.1	5.1	5.1	99.968	0	32.296	976360000	12	25.5521	NaN	24.4439	NaN	NaN	NaN	25.5378	NaN	NaN	NaN	24.9652	25.1232	24.2978	25.3929	24.5857	NaN	NaN	25.154	NaN	24.5947
Q16610	ECM1	Extracellular matrix protein 1 (Secretory component p85)	1.23498	0.201552	38	38	38	74.4	74.4	74.4	60.673	0	323.31	301740000000	1837	31.3155	32.1882	32.2056	30.9133	32.3858	32.2692	32.3112	31.9343	32.1181	32.7097	31.4459	31.3059	30.8684	31.6006	31.6957	31.8501	31.5635	32.2143	32.5367	32.225
P13671	C6	Complement component C6	1.23348	0.0782142	79	79	79	71	71	71	104.79	0	323.31	826160000000	3560	34.0536	34.1281	33.601	34.0233	33.3358	33.4253	34.2303	33.8196	33.9222	33.2824	33.768	33.5879	33.7764	33.3802	33.9035	33.5072	32.6289	33.6565	33.087	33.4986
Q15828	CST6	Cystatin-M (Cystatin-6) (Cystatin-E)	1.22791	0.48943	3	3	3	34.9	34.9	34.9	16.511	0	176.39	3227400000	51	NaN	26.2136	NaN	26.4274	NaN	NaN	25.9676	NaN	26.1715	NaN	NaN	NaN	25.4891	27.1785	25.2173	NaN	NaN	26.2358	25.0968	26.1752
P03951	F11	Coagulation factor XI (FXI) (EC 3.4.21.27) (Plasma thromboplastin antecedent) (PTA) [Cleaved into: Coagulation factor XIa heavy chain;Coagulation factor XIa light chain]	1.21925	0.074198	40	40	40	67.7	67.7	67.7	70.108	0	323.31	108300000000	832	30.4984	30.9208	30.5489	30.7476	30.6368	31.45	30.7291	30.537	31.059	30.796	30.8836	30.9164	30.4077	30.0289	30.4664	30.4686	31.1481	30.0162	30.2159	30.5118
Q07954	LRP1	Prolow-density lipoprotein receptor-related protein 1 (LRP-1) (Alpha-2-macroglobulin receptor) (A2MR) (Apolipoprotein E receptor) (APOER) (CD antigen CD91) [Cleaved into: Low-density lipoprotein receptor-related protein 1 85 kDa subunit (LRP-85);Low-density lipoprotein receptor-related protein 1 515 kDa subunit (LRP-515);Low-density lipoprotein receptor-related protein 1 intracellular domain (LRP…	1.21614	0.704829	52	52	52	15	15	15	504.6	0	323.31	37471000000	257	30.2652	27.1135	29.5858	27.5905	26.4905	27.1024	26.7483	28.3638	28.1587	28.4484	25.995	27.2881	27.5666	28.7252	25.148	26.0758	26.5764	31.8347	29.2311	28.6029
P19971	TYMP	Thymidine phosphorylase (TP) (EC 2.4.2.4) (Gliostatin) (Platelet-derived endothelial cell growth factor) (PD-ECGF) (TdRPase)	1.20936	0.60936	8	8	8	20.5	20.5	20.5	49.955	0	69.697	1614100000	48	NaN	25.5456	24.4078	25.397	NaN	26.1967	25.5012	NaN	NaN	NaN	NaN	24.2408	NaN	NaN	NaN	25.4052	NaN	NaN	NaN	25.7602
P12318	FCGR2A	Low affinity immunoglobulin gamma Fc region receptor II-a (IgG Fc receptor II-a) (CDw32) (Fc-gamma RII-a) (Fc-gamma-RIIa) (FcRII-a) (CD antigen CD32)	1.20608	0.481543	2	2	2	16.1	16.1	16.1	35	0	318.9	6238300000	74	NaN	27.8838	25.1216	26.0531	NaN	26.7991	27.2238	26.1755	26.3464	27.1	NaN	NaN	25.8669	25.7937	25.5177	26.2401	26.6301	26.1873	27.4169	26.8881
Q16270	IGFBP7	Insulin-like growth factor-binding protein 7 (IBP-7) (IGF-binding protein 7) (IGFBP-7) (IGFBP-rP1) (MAC25 protein) (PGI2-stimulating factor) (Prostacyclin-stimulating factor) (Tumor-derived adhesion factor) (TAF)	1.20004	0.35454	9	9	9	44.3	44.3	44.3	29.13	0	323.31	14572000000	155	27.8138	27.3163	26.7981	27.7149	28.2355	NaN	27.092	27.7956	26.9061	28.129	26.948	26.4589	27.4188	28.667	27.831	27.303	26.9407	27.6947	26.6695	26.7724
P05160	F13B	Coagulation factor XIII B chain (Fibrin-stabilizing factor B subunit) (Protein-glutamine gamma-glutamyltransferase B chain) (Transglutaminase B chain)	1.19784	0.0783167	44	44	44	64.6	64.6	64.6	75.51	0	323.31	170570000000	1156	31.1128	31.5529	31.3069	31.5803	30.9288	31.8637	31.3236	31.1828	31.3817	31.358	31.0194	31.1805	31.2104	31.1849	30.3946	30.673	31.6077	31.1867	31.0445	31.4855
P05090	APOD	Apolipoprotein D (Apo-D) (ApoD)	1.19521	0.620464	14	14	14	42.3	42.3	42.3	21.275	0	323.31	24662000000	179	29.7178	28.5813	29.6936	29.1282	27.7829	27.1636	27.3302	27.1705	28.3727	27.8786	29.1229	29.156	30.0222	28.4148	27.6929	28.3275	26.8588	26.797	25.7688	28.0859
P08637	FCGR3A	Low affinity immunoglobulin gamma Fc region receptor III-A (CD16a antigen) (Fc-gamma RIII-alpha) (Fc-gamma RIII) (Fc-gamma RIIIa) (FcRIII) (FcRIIIa) (FcR-10) (IgG Fc receptor III-2) (CD antigen CD16a)	1.1936	0.505533	6	3	3	22.4	13	13	29.089	0	67.122	19678000000	73	27.8272	28.3507	28.2347	26.7031	28.5741	30.0578	27.96	28.4192	27.7725	29.503	27.1969	27.2749	27.1784	28.4144	28.2833	28.2854	29.2696	27.543	28.7846	28.6185
P35542	SAA4	Serum amyloid A-4 protein (Constitutively expressed serum amyloid A protein) (C-SAA)	1.19262	0.650402	7	7	7	67.7	67.7	67.7	14.746	0	323.31	52894000000	187	29.83	29.0878	31.5022	30.8168	28.3653	29.2655	28.1688	28.5534	29.4353	27.2835	30.9868	28.7759	30.9446	28.2684	27.1267	28.1935	28.4646	28.4996	29.3043	29.2029
P24592	IGFBP6	Insulin-like growth factor-binding protein 6 (IBP-6) (IGF-binding protein 6) (IGFBP-6)	1.19158	0.414292	10	10	10	56.7	56.7	56.7	25.322	0	323.31	115160000000	546	29.6233	29.857	29.9603	29.6325	30.7306	30.5312	30.2024	30.6779	30.4599	31.423	29.5766	28.5456	29.7342	31.0403	30.5759	29.8568	29.6922	31.0556	30.6011	29.8912
O15335	CHAD	Chondroadherin (Cartilage leucine-rich protein)	1.19014	0.813899	9	9	9	43.5	43.5	43.5	40.475	0	134.56	4545600000	63	27.0709	NaN	24.6502	26.2035	NaN	NaN	NaN	NaN	NaN	NaN	NaN	NaN	25.6144	28.318	24.2687	25.6663	24.6246	27.3384	NaN	24.2359
P80188	LCN2	Neutrophil gelatinase-associated lipocalin (NGAL) (25 kDa alpha-2-microglobulin-related subunit of MMP-9) (Lipocalin-2) (Oncogene 24p3) (Siderocalin LCN2) (p25)	1.18939	0.787143	11	11	11	59.6	59.6	59.6	22.588	0	323.31	55877000000	294	29.5321	28.6433	30.4304	29.9906	27.7168	26.9878	29.8112	NaN	28.3308	NaN	23.8236	29.5935	27.7938	29.6506	31.0528	31.9484	28.433	26.7576	27.7436	30.0048
P62328	TMSB4X	Thymosin beta-4 (T beta-4) (Fx) [Cleaved into: Hematopoietic system regulatory peptide (Seraspenide)]	1.18932	0.735521	7	7	7	86.4	86.4	86.4	5.0526	0	323.31	307150000000	511	31.8544	31.3673	33.6107	32.6353	30.4764	29.1412	32.4381	29.4349	29.9285	29.0504	28.0128	30.7948	30.0723	31.3998	32.8416	33.4973	30.4715	30.4955	28.8086	31.0417
Q96NZ9	PRAP1	Proline-rich acidic protein 1 (Epididymis tissue protein Li 178) (Uterine-specific proline-rich acidic protein)	1.18814	0.357498	3	3	3	29.1	29.1	29.1	17.207	0	26.264	9002800000	98	26.925	27.2799	26.5878	26.5873	26.8832	26.7511	26.5547	26.2218	26.5979	26.7525	25.3997	25.3084	26.0168	26.1123	27.5464	26.6264	26.6453	27.6339	26.5309	26.8341
P09467	FBP1	Fructose-1,6-bisphosphatase 1 (FBPase 1) (EC 3.1.3.11) (D-fructose-1,6-bisphosphate 1-phosphohydrolase 1) (Liver FBPase)	1.18565	0.711674	6	6	5	24	24	20.7	36.842	0	84.254	1675500000	31	26.1305	NaN	24.6819	NaN	NaN	NaN	24.3592	NaN	NaN	NaN	NaN	24.7855	23.1576	25.5823	24.1972	25.8231	25.4348	NaN	NaN	24.7001
P10643	C7	Complement component C7	1.18226	0.211782	74	74	73	77	77	77	93.517	0	323.31	898810000000	3588	33.4396	33.3435	33.3382	33.8134	33.4787	34.1285	34.1182	33.8987	33.9097	33.6663	33.7446	33.8801	34.1424	33.4401	33.9634	32.5232	32.9584	33.3437	33.0735	33.6498
P02774	GC	Vitamin D-binding protein (DBP) (VDB) (Gc protein-derived macrophage activating factor) (Gc-MAF) (GcMAF) (Gc-globulin) (Group-specific component) (Gc) (Vitamin D-binding protein-macrophage activating factor) (DBP-maf)	1.18033	0.0715726	86	86	75	93.5	93.5	87.1	52.963	0	323.31	12468000000000	24385	37.3122	37.2742	36.9352	37.3779	37.621	37.5095	37.6659	37.5703	37.8162	37.6233	37.1599	37.2743	37.5429	37.3301	37.7268	36.5945	37.272	37.2516	36.9845	37.1773
P10451	SPP1	Osteopontin (Bone sialoprotein 1) (Nephropontin) (Secreted phosphoprotein 1) (SPP-1) (Urinary stone protein) (Uropontin)	1.17494	0.605698	9	9	8	40.8	40.8	36.6	35.422	0	323.31	22113000000	166	29.7932	29.3417	27.8871	28.9751	26.854	26.013	26.9951	27.6029	26.6836	27.7816	27.8851	27.8186	26.7379	27.0017	27.339	26.957	27.3478	28.8649	28.2807	27.3685
P07357	C8A	Complement component C8 alpha chain (Complement component 8 subunit alpha)	1.17265	0.150752	38	38	38	64.6	64.6	64.6	65.163	0	323.31	515880000000	1839	33.048	32.898	33.2988	33.2936	32.8533	32.7719	33.0711	32.6257	33.5355	32.7731	33.1267	33.0416	32.8652	32.6345	33.1064	32.7547	32.6217	32.3286	33.3287	32.0634
P63313	TMSB10	Thymosin beta-10	1.17239	0.766663	5	5	5	81.8	81.8	81.8	5.0256	0	294.43	35015000000	149	30.0041	30.3476	29.3628	30.0638	28.1349	25.6367	29.5807	28.4995	26.8076	25.7513	26.6886	26.1967	27.9706	29.4295	29.822	30.7268	25.9038	28.4494	27.5702	29.137
Q04917	YWHAH	14-3-3 protein eta (Protein AS1)	1.16687	0.584826	13	10	10	45.1	41.1	41.1	28.218	0	269.36	8555000000	65	28.1523	26.6655	27.8287	26.8561	27.7361	28.4393	27.3851	NaN	NaN	NaN	25.7882	28.2522	NaN	27.6818	26.9916	28.4715	27.5055	NaN	27.4028	26.7689
P04406	GAPDH	Glyceraldehyde-3-phosphate dehydrogenase (GAPDH) (EC 1.2.1.12) (Peptidyl-cysteine S-nitrosylase GAPDH) (EC 2.6.99.-)	1.16517	0.817985	20	20	20	73.4	73.4	73.4	36.053	0	323.31	17369000000	112	29.536	27.4828	30.2157	27.0415	NaN	26.8242	25.4226	NaN	24.7531	NaN	24.2784	29.0387	NaN	26.9547	27.2718	30.0594	27.7107	25.1686	26.6462	26.8125
P22626	HNRNPA2B1	Heterogeneous nuclear ribonucleoproteins A2/B1 (hnRNP A2/B1)	1.16481	0.742025	18	18	18	43.6	43.6	43.6	37.429	0	323.31	10687000000	98	27.5429	26.9834	27.4375	27.3494	26.5734	27.5698	26.7548	NaN	24.9257	NaN	26.1902	25.2368	24.7443	27.7312	28.1796	29.8522	NaN	25.4115	26.9308	25.7717
Q02487	DSC2	Desmocollin-2 (Cadherin family member 2) (Desmocollin-3) (Desmosomal glycoprotein II) (Desmosomal glycoprotein III)	1.15953	0.539279	6	6	6	10.3	10.3	10.3	99.961	0	33.17	396940000	15	NaN	NaN	NaN	NaN	NaN	NaN	NaN	24.8812	25.231	25.1383	NaN	24.7724	NaN	NaN	24.4712	24.5967	NaN	NaN	NaN	25.6395
P25311	AZGP1	Zinc-alpha-2-glycoprotein (Zn-alpha-2-GP) (Zn-alpha-2-glycoprotein)	1.15452	0.169155	37	37	37	69.1	69.1	69.1	34.258	0	323.31	3167900000000	4660	34.764	35.4097	34.653	35.6861	35.637	35.4091	35.5195	35.6054	35.4741	35.5359	35.0249	34.8802	35.0337	35.3478	35.4446	35.0155	34.8778	34.9976	35.7514	35.2472
P78324	SIRPA	Tyrosine-protein phosphatase non-receptor type substrate 1 (SHP substrate 1) (SHPS-1) (Brain Ig-like molecule with tyrosine-based activation motifs) (Bit) (CD172 antigen-like family member A) (Inhibitory receptor SHPS-1) (Macrophage fusion receptor) (MyD-1 antigen) (Signal-regulatory protein alpha-1) (Sirp-alpha-1) (Signal-regulatory protein alpha-2) (Sirp-alpha-2) (Signal-regulatory protein alph…	1.15247	0.364236	7	7	6	21.4	21.4	20	54.966	0	87.1	6642900000	66	27.3122	26.9469	26.7213	26.6362	26.7725	27.3823	27.4625	26.8115	25.8056	27.5272	NaN	26.2391	26.3552	27.1005	26.3178	26.8935	27.0854	NaN	26.7535	27.1196
Q06828	FMOD	Fibromodulin (FM) (Collagen-binding 59 kDa protein) (Keratan sulfate proteoglycan fibromodulin) (KSPG fibromodulin)	1.15154	0.744871	5	5	5	19.4	19.4	19.4	43.178	0	116.36	3076000000	40	25.2404	NaN	24.5123	NaN	NaN	NaN	NaN	25.6354	NaN	25.3427	NaN	24.1214	24.1585	26.192	24.6154	23.7395	NaN	27.1307	25.0014	24.8743
P16035	TIMP2	Metalloproteinase inhibitor 2 (CSC-21K) (Tissue inhibitor of metalloproteinases 2) (TIMP-2)	1.15029	0.300675	10	10	10	55.5	55.5	55.5	24.399	0	323.31	29230000000	217	28.4562	28.9299	28.5627	27.7225	28.9606	28.7079	28.924	28.7507	28.2245	29.1431	28.3465	27.6436	28.306	29.0144	28.1298	28.0323	28.6519	28.9132	28.7653	28.5591
P02747	C1QC	Complement C1q subcomponent subunit C	1.14744	0.400223	8	8	8	29.4	29.4	29.4	25.773	0	323.31	195790000000	541	31.7831	31.6172	31.7393	31.0398	31.7856	32.1277	31.9658	31.95	32.1146	31.2555	32.2064	32.4333	32.0964	31.1712	30.6883	31.5738	31.3327	31.1058	30.7025	32.0841
Q92820	GGH	Gamma-glutamyl hydrolase (EC 3.4.19.9) (Conjugase) (GH) (Gamma-Glu-X carboxypeptidase)	1.14206	0.689359	8	8	8	25.2	25.2	25.2	35.964	0	30.639	894430000	29	NaN	NaN	24.5416	NaN	NaN	24.7618	NaN	NaN	24.5881	NaN	24.7859	NaN	NaN	24.9715	25.2149	24.3647	24.2274	NaN	23.0688	NaN
P38159	RBMX	RNA-binding motif protein, X chromosome (Glycoprotein p43) (Heterogeneous nuclear ribonucleoprotein G) (hnRNP G) [Cleaved into: RNA-binding motif protein, X chromosome, N-terminally processed]	1.14157	0.781595	5	5	5	12	12	12	42.331	0	53.957	1504600000	20	25.8835	NaN	25.7483	25.6608	NaN	NaN	NaN	NaN	NaN	NaN	NaN	24.2695	NaN	25.2846	25.8321	26.9067	NaN	NaN	NaN	NaN
P16402	HIST1H1D	Histone H1.3 (Histone H1c) (Histone H1s-2)	1.14049	0.82545	16	3	3	38.5	9.5	9.5	22.35	0	88.322	15511000000	48	29.5875	27.9743	24.9705	28.1708	NaN	NaN	28.3857	NaN	NaN	25.9169	26.2665	27.0497	25.087	28.3827	28.6446	29.8168	27.9017	NaN	27.0035	25.6492
P02790	HPX	Hemopexin (Beta-1B-glycoprotein)	1.13588	0.151356	67	67	67	82.7	82.7	82.7	51.676	0	323.31	16861000000000	26608	37.464	37.5199	37.5469	37.7871	37.8159	38.0468	37.9796	38.3344	38.3162	37.5508	37.3829	37.8429	37.4359	37.3636	37.8884	37.8461	37.7063	37.8447	37.4887	37.7242
P06748	NPM1	Nucleophosmin (NPM) (Nucleolar phosphoprotein B23) (Nucleolar protein NO38) (Numatrin)	1.12608	0.866545	5	5	5	24.8	24.8	24.8	32.575	0	323.31	2314500000	39	25.33	NaN	24.3663	24.5429	NaN	25.8728	24.8871	NaN	NaN	NaN	NaN	24.7444	NaN	24.0849	24.2814	28.3614	NaN	NaN	NaN	22.6704
P22792	CPN2	Carboxypeptidase N subunit 2 (Carboxypeptidase N 83 kDa chain) (Carboxypeptidase N large subunit) (Carboxypeptidase N polypeptide 2) (Carboxypeptidase N regulatory subunit)	1.12119	0.423525	15	15	15	34.1	34.1	34.1	60.556	0	323.31	95891000000	477	30.2383	30.7664	30.4663	30.1454	30.3834	30.7276	31.0262	31.1153	31.237	30.7329	30.5322	31.2284	30.9967	30.4861	30.3869	29.4506	31.0082	29.9982	30.5053	30.5958
O43866	CD5L	CD5 antigen-like (Apoptosis inhibitor expressed by macrophages) (hAIM) (CT-2) (IgM-associated peptide) (SP-alpha)	1.1203	0.735658	13	13	13	50.4	50.4	50.4	38.087	0	318.53	25217000000	215	30.7549	27.3162	28.534	28.952	26.7494	29.1293	27.4455	28.3893	28.5123	27.0613	29.017	27.9289	28.4932	28.9184	26.8179	27.0349	NaN	28.1868	27.678	29.0097
P23142	FBLN1	Fibulin-1 (FIBL-1)	1.11706	0.606908	27	27	27	40.7	40.7	40.7	77.213	0	323.31	113670000000	789	30.6	31.367	30.4636	29.5755	30.1252	30.3616	30.7246	30.4246	31.2861	31.6084	31.0992	29.7262	31.1328	30.7628	30.3073	29.1027	29.861	31.1647	31.3122	30.4707
P34096	RNASE4	Ribonuclease 4 (RNase 4) (EC 3.1.27.-)	1.11647	0.630911	5	5	5	29.3	29.3	29.3	16.84	0	154.32	16862000000	153	29.4511	28.6558	27.2475	27.8624	27.894	27.5854	27.6416	27.7114	27.2127	27.9899	NaN	26.4915	26.7007	28.5104	28.4409	27.4441	28.1205	28.2857	28.1544	27.7478
P19320	VCAM1	Vascular cell adhesion protein 1 (V-CAM 1) (VCAM-1) (INCAM-100) (CD antigen CD106)	1.10968	0.628011	33	33	33	46.7	46.7	46.7	81.275	0	323.31	36277000000	377	29.2776	28.566	28.9269	29.4611	27.9875	28.4054	28.9112	29.0089	29.4559	29.1014	28.4025	28.4053	29.0438	30.5044	27.9128	27.6819	28.1979	28.7626	29.1375	29.5518
P16070	CD44	CD44 antigen (CDw44) (Epican) (Extracellular matrix receptor III) (ECMR-III) (GP90 lymphocyte homing/adhesion receptor) (HUTCH-I) (Heparan sulfate proteoglycan) (Hermes antigen) (Hyaluronate receptor) (Phagocytic glycoprotein 1) (PGP-1) (Phagocytic glycoprotein I) (PGP-I) (CD antigen CD44)	1.10507	0.544024	5	5	5	6.3	6.3	6.3	81.537	0	200.34	66240000000	282	29.9319	29.5951	29.9204	28.9957	30.3211	30.2758	29.1323	29.7307	29.8017	30.8721	29.2207	29.1749	29.5547	29.7928	29.0561	29.6245	30.1433	30.3935	30.3808	29.7938
P06396	GSN	Gelsolin (AGEL) (Actin-depolymerizing factor) (ADF) (Brevin)	1.10208	0.545416	83	83	43	86.6	86.6	56	85.696	0	323.31	1893200000000	5877	34.0146	34.0161	34.947	35.0551	34.0579	34.1523	34.8834	34.4348	35.3419	34.5576	33.8931	34.141	34.4345	34.9071	35.2538	34.4708	33.7765	34.6502	33.6657	34.8657
P29279	CTGF	Connective tissue growth factor (CCN family member 2) (Hypertrophic chondrocyte-specific protein 24) (Insulin-like growth factor-binding protein 8) (IBP-8) (IGF-binding protein 8) (IGFBP-8)	1.10143	0.729663	5	5	5	13.5	13.5	13.5	38.091	0	36.631	6582200000	51	NaN	26.2517	26.3779	24.9764	27.5099	NaN	27.2172	27.7337	26.475	27.1673	NaN	25.639	NaN	26.5468	26.3388	26.7361	NaN	27.591	26.4519	26.7163
P62942	FKBP1A	Peptidyl-prolyl cis-trans isomerase FKBP1A (PPIase FKBP1A) (EC 5.2.1.8) (12 kDa FK506-binding protein) (12 kDa FKBP) (FKBP-12) (Calstabin-1) (FK506-binding protein 1A) (FKBP-1A) (Immunophilin FKBP12) (Rotamase)	1.10021	0.815175	6	6	6	71.3	71.3	71.3	11.951	0	151.9	10776000000	56	28.4412	27.7555	28.2899	27.6856	26.7782	27.6516	28.1044	25.0602	24.5493	25.4907	25.8063	27.9306	25.9403	28.0381	27.0668	28.7186	27.3328	25.2664	26.4185	25.9106
Q9NZP8	C1RL	Complement C1r subcomponent-like protein (C1r-LP) (C1r-like protein) (EC 3.4.21.-) (C1r-like serine protease analog protein) (CLSPa)	1.09899	0.44821	16	15	15	38	36.1	36.1	53.498	0	323.31	49506000000	274	29.3201	29.4786	29.3514	29.0633	29.3043	30.2188	30.1378	29.5429	29.7778	29.3268	29.517	28.6114	29.4404	28.9362	29.1018	29.5874	29.9285	29.6811	29.6867	29.6698
P16403	HIST1H1C	Histone H1.2 (Histone H1c) (Histone H1d) (Histone H1s-1)	1.09831	0.865778	15	3	3	39.4	9.9	9.9	21.364	0	86.184	29222000000	64	26.5437	28.5776	30.01	29.5483	28.8122	30.17	28.9715	26.577	26.1407	27.3692	27.458	NaN	26.3227	26.3745	30.2834	31.2781	28.7207	NaN	27.955	26.7015
P59666	DEFA3	Neutrophil defensin 3 (Defensin, alpha 3) (HNP-3) (HP-3) (HP3) [Cleaved into: HP 3-56;Neutrophil defensin 2 (HNP-2) (HP-2) (HP2)]	1.09609	0.839846	8	8	8	72.3	72.3	72.3	10.245	0	323.31	1526300000000	413	35.8951	35.3192	35.1013	34.8588	35.7746	35.1036	35.1392	32.254	31.9303	33.7983	33.7205	34.5634	33.6986	35.3111	35.4258	34.9731	35.4934	30.6005	35.3841	34.6802
P00742	F10	Coagulation factor X (EC 3.4.21.6) (Stuart factor) (Stuart-Prower factor) [Cleaved into: Factor X light chain;Factor X heavy chain;Activated factor Xa heavy chain]	1.09572	0.449088	28	28	28	50	50	50	54.731	0	323.31	115680000000	613	30.4185	30.4245	30.7603	30.8241	30.7261	30.8571	30.8838	30.8309	31.0426	30.6905	31.2255	30.8095	30.9135	30.7141	31.3208	30.5718	30.3053	29.6375	30.1913	30.4503
P09429	HMGB1	High mobility group protein B1 (High mobility group protein 1) (HMG-1)	1.09339	0.864044	14	10	10	47.9	34.9	34.9	24.893	0	141.28	10867000000	89	26.3665	27.6333	28.274	27.5647	NaN	28.7934	27.1116	NaN	NaN	24.981	26.2036	25.6344	25.1824	27.51	27.0383	30.365	28.5114	NaN	27.4481	26.1647
O95445	APOM	Apolipoprotein M (Apo-M) (ApoM) (Protein G3a)	1.08726	0.837928	9	9	9	26.1	26.1	26.1	21.253	0	218.92	24556000000	133	29.4532	29.0651	29.5837	28.5194	27.745	27.8611	26.9643	26.9468	27.5017	27.9077	30.2353	27.1914	30.3326	28.2461	26.203	NaN	NaN	27.3958	27.2018	27.4668
P09486	SPARC	SPARC (Basement-membrane protein 40) (BM-40) (Osteonectin) (ON) (Secreted protein acidic and rich in cysteine)	1.08126	0.918371	8	8	8	32.3	32.3	32.3	34.632	0	105.1	5304200000	90	NaN	NaN	25.9733	NaN	NaN	NaN	25.8092	25.7384	NaN	NaN	NaN	25.6261	24.3063	25.039	NaN	NaN	NaN	29.2423	24.9684	25.1836
P03950	ANG	Angiogenin (EC 3.1.27.-) (Ribonuclease 5) (RNase 5)	1.07789	0.633454	12	12	12	61.9	61.9	61.9	16.55	0	323.31	54939000000	331	29.754	29.6528	29.025	29.969	29.5763	29.1735	29.9617	29.7916	28.8921	29.5632	29.7888	28.6926	29.0649	29.5073	30.5846	29.1015	28.9641	30.1736	29.0495	29.3503
P01860	IGHG3	Immunoglobulin heavy constant gamma 3 (HDC) (Heavy chain disease protein) (Ig gamma-3 chain C region)	1.0765	0.86149	12	12	5	45.6	45.6	27.1	41.287	0	323.31	10083000000	88	27.0971	27.1366	27.3549	NaN	26.6043	26.1369	26.7353	27.1257	25.5963	27.0138	26.4879	25.1313	28.1421	25.1917	27.1358	24.7997	NaN	26.4857	26.2436	30.226
P47756	CAPZB	F-actin-capping protein subunit beta (CapZ beta)	1.07352	0.921981	12	12	12	50.2	50.2	50.2	31.35	0	323.31	6840900000	84	26.2711	NaN	27.1744	25.1867	NaN	26.2831	26.351	NaN	NaN	NaN	23.3456	28.0784	23.2998	27.7131	26.2891	29.3	27.5005	NaN	24.0691	25.7624
Q14766	LTBP1	Latent-transforming growth factor beta-binding protein 1 (LTBP-1) (Transforming growth factor beta-1-binding protein 1) (TGF-beta1-BP-1)	1.07346	0.895826	13	13	13	13.5	13.5	13.5	186.79	0	314.96	4585200000	45	NaN	27.252	26.8253	NaN	NaN	NaN	NaN	25.6344	25.0284	NaN	NaN	24.8162	NaN	25.7542	26.1483	25.7382	NaN	28.829	26.0089	25.2845
P14317	HCLS1	Hematopoietic lineage cell-specific protein (Hematopoietic cell-specific LYN substrate 1) (LckBP1) (p75)	1.07327	0.820369	15	15	15	36.2	36.2	36.2	54.013	0	105.32	2544500000	47	26.7187	NaN	27.5045	26.3598	NaN	NaN	25.8383	NaN	NaN	NaN	NaN	25.7372	NaN	27.0562	26.9777	26.754	NaN	NaN	NaN	25.9914
P02746	C1QB	Complement C1q subcomponent subunit B	1.07307	0.63794	11	11	11	39.9	39.9	39.9	26.721	0	323.31	291720000000	701	32.1063	32.0758	32.1443	31.4081	32.6834	32.1299	32.2351	31.9771	32.4911	31.8099	32.5268	32.0587	32.7265	32.0483	30.7092	32.2218	32.1874	31.5166	31.7261	32.3223
P10915	HAPLN1	Hyaluronan and proteoglycan link protein 1 (Cartilage-linking protein 1) (Cartilage-link protein) (Proteoglycan link protein)	1.07179	0.904782	13	13	12	43.5	43.5	40.1	40.165	0	157.5	5302100000	60	24.9589	NaN	NaN	NaN	NaN	NaN	NaN	25.6694	25.9308	26.7407	NaN	24.5808	NaN	26.4509	26.4261	24.9976	23.4538	28.0354	NaN	26.1297
P04114	APOB	Apolipoprotein B-100 (Apo B-100) [Cleaved into: Apolipoprotein B-48 (Apo B-48)]	1.07095	0.726994	324	324	324	63.2	63.2	63.2	515.6	0	323.31	1883100000000	8318	34.6515	34.4137	35.6353	33.9073	34.1678	34.6709	34.584	34.1509	35.0052	34.2431	34.7661	35.1776	34.8137	34.0421	33.8555	33.4355	34.708	33.4459	34.5829	35.6136
P0DOY3	IGLC3	Immunoglobulin lambda constant 3 (Ig lambda chain C region DOT) (Ig lambda chain C region NEWM) (Ig lambda-3 chain C regions)	1.06708	0.894402	7	7	7	78.3	78.3	78.3	11.265	0	323.31	14161000000	107	28.6724	29.0557	28.5544	27.8964	27.4205	23.8074	27.4226	28.909	26.6701	27.7225	27.7891	28.0561	29.4775	27.8567	27.4866	27.2362	27.5037	23.4347	27.7759	28.5778
P35443	THBS4	Thrombospondin-4	1.06707	0.878869	27	22	21	38.6	34.2	32.9	105.87	0	323.31	36502000000	339	28.8195	27.6933	28.5753	28.3444	26.9079	27.4448	27.1098	29.2109	29.0281	29.0204	26.8573	25.1902	28.7347	29.7025	30.0107	26.3422	26.9197	29.7575	29.7008	28.0022
P06727	APOA4	Apolipoprotein A-IV (Apo-AIV) (ApoA-IV) (Apolipoprotein A4)	1.06562	0.559047	85	85	85	86.9	86.9	86.9	45.398	0	323.31	4846300000000	6623	35.5863	36.0403	35.9246	36.4326	36.2875	35.9998	36.5733	36.0998	36.2778	36.5468	35.9306	36.2073	36.2605	36.6445	36.4373	35.4161	35.5385	36.2105	36.1924	36.0144
P07358	C8B	Complement component C8 beta chain (Complement component 8 subunit beta)	1.05828	0.499468	45	45	45	70.7	70.7	70.7	67.046	0	323.31	489580000000	1998	32.7876	33.02	32.7766	32.8831	32.644	32.9846	33.0406	32.9294	33.4725	32.9205	33.1737	32.8474	33.0878	32.7937	33.3174	32.9601	32.4475	32.6278	32.9836	32.403
P13987	CD59	CD59 glycoprotein (1F5 antigen) (20 kDa homologous restriction factor) (HRF-20) (HRF20) (MAC-inhibitory protein) (MAC-IP) (MEM43 antigen) (Membrane attack complex inhibition factor) (MACIF) (Membrane inhibitor of reactive lysis) (MIRL) (Protectin) (CD antigen CD59)	1.04485	0.861596	4	4	4	25.8	25.8	25.8	14.177	0	100.05	9794400000	106	25.707	27.0136	26.6649	26.1167	25.3551	NaN	27.803	27.0928	26.6486	27.4768	NaN	25.477	26.0629	27.2406	27.4181	26.5427	26.085	27.5247	26.1494	26.8083
P13639	EEF2	Elongation factor 2 (EF-2)	1.0415	0.957685	14	14	14	24.4	24.4	24.4	95.337	0	175.85	2910300000	46	24.8774	NaN	25.4022	24.4385	NaN	NaN	NaN	NaN	NaN	NaN	NaN	25.8332	23.4511	25.9859	24.806	28.3505	22.6154	24.6777	22.8141	25.0923
P17066	HSPA6	Heat shock 70 kDa protein 6 (Heat shock 70 kDa protein B')	1.03924	0.947774	8	1	1	12.6	1.7	1.7	71.027	0	45.351	2528900000	13	25.4515	26.3688	27.4392	26.5332	NaN	NaN	26.22	NaN	NaN	NaN	NaN	26.3307	24.7111	NaN	NaN	27.9993	NaN	NaN	NaN	NaN
Q13103	SPP2	Secreted phosphoprotein 24 (Spp-24) (Secreted phosphoprotein 2)	1.03865	0.897226	1	1	1	5.7	5.7	5.7	24.337	0	78.13	6650900000	43	26.1541	26.4278	26.1184	26.6	26.3466	NaN	26.1787	24.0339	27.1402	26.0593	NaN	24.4479	26.9474	26.2878	26.4138	26.215	NaN	26.3588	NaN	25.7702
P51884	LUM	Lumican (Keratan sulfate proteoglycan lumican) (KSPG lumican)	1.03815	0.867837	31	31	31	58.9	58.9	58.9	38.429	0	323.31	1056600000000	2768	32.5497	33.6321	34.0357	32.5425	33.9004	34.1579	33.5797	34.5447	33.672	34.6026	32.76	33.2556	32.9037	34.3028	33.7871	33.4238	33.0673	34.853	34.5723	33.7515
Q13740	ALCAM	CD166 antigen (Activated leukocyte cell adhesion molecule) (CD antigen CD166)	1.03656	0.906428	10	10	10	19	19	19	65.102	0	36.304	1999300000	42	25.0159	NaN	25.5354	NaN	NaN	NaN	25.1319	24.5811	25.9675	26.7852	26.2228	24.529	24.8471	NaN	25.1665	NaN	NaN	25.1526	26.681	25.5582
P02652	APOA2	Apolipoprotein A-II (Apo-AII) (ApoA-II) (Apolipoprotein A2) [Cleaved into: Proapolipoprotein A-II (ProapoA-II);Truncated apolipoprotein A-II (Apolipoprotein A-II(1-76))]	1.03373	0.920902	14	14	14	77	77	77	11.175	0	323.31	426940000000	1087	31.2649	30.9043	33.9701	32.5848	32.7705	31.733	30.8442	33.0321	32.8362	32.921	34.1068	32.8376	33.502	31.4098	31.7912	31.4774	31.4882	30.7338	31.9356	33.1001
P06753	TPM3	Tropomyosin alpha-3 chain (Gamma-tropomyosin) (Tropomyosin-3) (Tropomyosin-5) (hTM5)	1.03123	0.952751	18	9	9	42.8	24.6	24.6	32.95	0	323.31	24601000000	154	29.1442	28.1219	29.441	28.3236	26.8108	29.143	28.253	25.3616	24.3303	NaN	26.3005	27.6517	25.6109	28.4344	29.1524	30.0623	28.0996	25.8498	27.4534	27.5295
P41439	FOLR3	Folate receptor gamma (FR-gamma) (Folate receptor 3)	1.02096	0.981431	12	12	9	46.1	46.1	34.2	27.638	0	184.22	1793900000	67	NaN	25.2715	20.9826	NaN	NaN	NaN	21.2842	24.6947	NaN	26.3094	26.0646	21.0002	24.0467	24.7808	23.1378	NaN	NaN	NaN	NaN	23.0412
P02765	AHSG	Alpha-2-HS-glycoprotein (Alpha-2-Z-globulin) (Ba-alpha-2-glycoprotein) (Fetuin-A) [Cleaved into: Alpha-2-HS-glycoprotein chain A;Alpha-2-HS-glycoprotein chain B]	1.01744	0.878473	28	28	24	63.5	63.5	63.5	39.324	0	323.31	4505100000000	10267	35.5121	35.7841	35.3884	36.0734	36.275	35.5922	35.9865	35.8683	36.2612	36.5993	36.2022	35.6513	35.7707	36.3541	36.1556	35.1528	35.8974	35.9001	35.981	36.026
O75882	ATRN	Attractin (DPPT-L) (Mahogany homolog)	1.01497	0.89848	37	37	37	23.3	23.3	23.3	158.54	0	323.31	89472000000	712	30.2383	30.2348	29.7834	30.426	30.6953	30.7841	30.5991	30.4357	30.6691	30.5304	30.4885	30.89	30.7469	30.3364	29.4132	30.2637	30.6102	30.0627	30.6372	30.733
Q00839	HNRNPU	Heterogeneous nuclear ribonucleoprotein U (hnRNP U) (GRIP120) (Nuclear p120 ribonucleoprotein) (Scaffold-attachment factor A) (SAF-A) (p120) (pp120)	1.01494	0.957037	5	5	5	11.3	11.3	11.3	90.583	0	50.446	1737000000	35	26.1081	25.0743	24.3689	NaN	NaN	NaN	NaN	NaN	NaN	NaN	25.3247	24.6801	NaN	25.151	25.0977	25.9483	NaN	24.9283	NaN	25.0063
Q8WVN6	SECTM1	Secreted and transmembrane protein 1 (Protein K-12)	1.01411	0.950497	1	1	1	7.7	7.7	7.7	27.039	0	115.83	949090000	23	24.8713	NaN	24.2277	25.3078	NaN	NaN	NaN	NaN	24.3686	NaN	24.6558	NaN	NaN	NaN	NaN	24.7957	NaN	24.1645	NaN	25.0785
O60234	GMFG	Glia maturation factor gamma (GMF-gamma)	1.00542	0.988994	8	8	7	45.1	45.1	38.7	16.801	0	163.14	2371800000	39	26.4933	NaN	NaN	NaN	NaN	25.8727	26.7542	NaN	NaN	NaN	NaN	26.6915	NaN	25.4487	26.129	27.8816	25.6905	NaN	NaN	26.3522
P43121	MCAM	Cell surface glycoprotein MUC18 (Cell surface glycoprotein P1H12) (Melanoma cell adhesion molecule) (Melanoma-associated antigen A32) (Melanoma-associated antigen MUC18) (S-endo 1 endothelial-associated antigen) (CD antigen CD146)	1.00377	0.984605	9	9	9	24.9	24.9	24.9	71.607	0	167.39	9597000000	125	26.8713	26.9916	27.0334	25.8572	27.7624	27.1497	27.7598	27.497	27.5046	26.9931	26.9625	26.9426	25.6032	27.5473	27.6752	27.1167	NaN	27.2444	27.3336	27.8037
Q14515	SPARCL1	SPARC-like protein 1 (High endothelial venule protein) (Hevin) (MAST 9)	1.00021	0.999604	19	19	19	36.3	36.3	36.3	75.207	0	323.31	11982000000	232	24.6846	NaN	26.84	26.7425	26.0661	NaN	27.2624	27.4502	27.5016	25.349	24.9835	24.0201	26.6694	28.4655	27.1444	26.5242	25.5547	28.2108	25.9553	27.3396
P04196	HRG	Histidine-rich glycoprotein (Histidine-proline-rich glycoprotein) (HPRG)	0.996333	0.985975	40	40	40	59.8	59.8	59.8	59.578	0	323.31	1959100000000	4883	34.4838	34.7282	35.0531	33.3514	34.682	33.7207	35.5259	33.8401	34.5784	34.1282	33.4638	34.5455	34.5804	34.8779	35.1012	33.853	33.8489	34.6828	33.6788	35.5126
Q01518	CAP1	Adenylyl cyclase-associated protein 1 (CAP 1)	0.994741	0.992099	30	30	30	57.5	57.5	57.5	51.901	0	323.31	26447000000	179	28.0263	27.1972	28.7417	27.4855	26.212	27.5036	27.1283	NaN	NaN	NaN	25.2186	28.7843	25.2364	28.4998	28.4211	31.0016	27.7262	25.3095	27.811	26.774
Q9H4G4	GLIPR2	Golgi-associated plant pathogenesis-related protein 1 (GAPR-1) (Golgi-associated PR-1 protein) (Glioma pathogenesis-related protein 2) (GliPR 2)	0.99071	0.967135	5	5	5	40.3	40.3	40.3	17.218	0	121.35	8369600000	92	27.1593	26.9317	26.9687	26.3395	NaN	26.2573	26.7397	NaN	26.4849	26.6583	26.46	25.6111	25.7558	27.276	26.1555	27.2765	27.9451	25.7811	27.7001	27.0977
P01011	SERPINA3	Alpha-1-antichymotrypsin (ACT) (Cell growth-inhibiting gene 24/25 protein) (Serpin A3) [Cleaved into: Alpha-1-antichymotrypsin His-Pro-less]	0.987267	0.914062	41	41	41	64.1	64.1	64.1	47.65	0	323.31	2792400000000	10872	35.5646	34.871	34.5212	35.1751	34.8788	35.7554	35.2958	35.6619	35.6935	34.7407	34.954	35.8558	35.2383	34.731	35.2415	35.2285	35.4308	35.1517	35.3414	35.1699
P07333	CSF1R	Macrophage colony-stimulating factor 1 receptor (CSF-1 receptor) (CSF-1-R) (CSF-1R) (M-CSF-R) (EC 2.7.10.1) (Proto-oncogene c-Fms) (CD antigen CD115)	0.981632	0.929613	9	9	9	8.7	8.7	8.7	107.98	0	227.46	18490000000	202	28.1561	27.3445	27.2829	27.419	28.5569	28.4913	28.3358	28.316	28.3743	28.5548	27.6703	27.3719	27.5284	28.2499	26.6824	28.4011	29.0364	28.2602	28.7667	29.1318
Q7Z7G0	ABI3BP	Target of Nesh-SH3 (Tarsh) (ABI gene family member 3-binding protein) (Nesh-binding protein) (NeshBP)	0.980381	0.958554	21	21	21	22.7	22.7	22.7	118.64	0	323.31	43726000000	417	29.7778	28.6488	29.8411	29.4311	NaN	25.3066	28.8875	29.7083	30.3207	29.5703	28.6754	28.9425	27.858	29.182	29.435	29.5347	27.8712	30.1973	30.1306	29.0059
P61769	B2M	Beta-2-microglobulin [Cleaved into: Beta-2-microglobulin form pI 5.3]	0.979298	0.91215	13	13	13	78.2	78.2	78.2	13.714	0	323.31	168830000000	806	30.7287	31.4049	31.0301	32.0959	30.4918	30.0855	31.2542	31.0713	31.1261	30.7164	30.4092	30.1774	30.31	30.8569	32.25	31.1277	31.299	31.7118	30.8117	31.3529
P80723	BASP1	Brain acid soluble protein 1 (22 kDa neuronal tissue-enriched acidic protein) (Neuronal axonal membrane protein NAP-22)	0.977809	0.956782	7	7	7	64.3	64.3	64.3	22.693	0	202.4	13624000000	94	27.4345	27.5506	28.7434	27.8918	26.8715	27.9535	27.4781	NaN	25.6973	NaN	NaN	28.9793	25.5514	27.3714	26.6604	29.3583	28.261	25.3619	27.3004	28.5207
P04004	VTN	Vitronectin (VN) (S-protein) (Serum-spreading factor) (V75) [Cleaved into: Vitronectin V65 subunit;Vitronectin V10 subunit;Somatomedin-B]	0.976814	0.876299	34	34	31	57.3	57.3	57.3	54.305	0	323.31	1454600000000	2341	34.491	34.481	33.8371	34.8319	34.5228	34.8878	34.2073	34.3855	34.2625	34.259	35.4447	34.6894	34.701	34.7862	34.3317	33.3472	34.9045	34.1207	34.4516	33.7272
P15144	ANPEP	Aminopeptidase N (AP-N) (hAPN) (EC 3.4.11.2) (Alanyl aminopeptidase) (Aminopeptidase M) (AP-M) (Microsomal aminopeptidase) (Myeloid plasma membrane glycoprotein CD13) (gp150) (CD antigen CD13)	0.974958	0.911313	7	7	7	8.8	8.8	8.8	109.54	0	58.041	5392200000	78	25.9057	26.0471	25.997	26.0033	25.8004	26.281	26.1003	26.5176	26.067	26.7691	NaN	26.6309	26.6738	24.1502	26.2819	26.4057	NaN	27.1762	NaN	25.9794
P00747	PLG	Plasminogen (EC 3.4.21.7) [Cleaved into: Plasmin heavy chain A;Activation peptide;Angiostatin;Plasmin heavy chain A, short form;Plasmin light chain B]	0.974414	0.803536	116	116	114	89.1	89.1	89.1	90.568	0	323.31	4730700000000	9379	35.3747	35.6728	36.1224	35.9218	36.2265	35.8498	36.6149	36.2138	36.3518	35.8296	35.9919	36.3054	36.2255	36.1925	36.0877	35.5984	36.1929	36.1472	35.4518	36.3586
Q8WZ75	ROBO4	Roundabout homolog 4 (Magic roundabout)	0.974034	0.891339	4	4	4	5.8	5.8	5.8	107.46	0	38.722	1718600000	45	NaN	25.9807	NaN	NaN	24.7493	25.2649	NaN	NaN	NaN	25.5361	NaN	NaN	25.56	25.5275	NaN	NaN	NaN	25.3466	25.7018	24.9676
P06276	BCHE	Cholinesterase (EC 3.1.1.8) (Acylcholine acylhydrolase) (Butyrylcholine esterase) (Choline esterase II) (Pseudocholinesterase)	0.973508	0.874438	15	15	15	33.7	33.7	33.7	68.417	0	323.31	21962000000	306	27.8779	28.4385	28.6017	28.8743	28.0211	27.1496	28.3837	28.5068	29.083	28.4572	27.9762	28.7266	28.5403	28.8989	27.5444	27.9814	28.3079	28.6398	27.885	29.2807
O00299	CLIC1	Chloride intracellular channel protein 1 (Chloride channel ABP) (Nuclear chloride ion channel 27) (NCC27) (Regulatory nuclear chloride ion channel protein) (hRNCC)	0.972062	0.96361	15	15	15	78.4	78.4	78.4	26.922	0	226.88	5645900000	64	25.8274	25.5916	26.2101	26.897	NaN	NaN	NaN	NaN	NaN	NaN	23.8522	27.4663	NaN	26.5986	26.7824	29.2849	26.084	24.4463	24.7279	26.3089
Q9NPR2	SEMA4B	Semaphorin-4B	0.969692	0.937395	2	2	2	4.7	4.7	4.7	92.192	0	44.131	293580000	8	23.1367	NaN	NaN	23.5003	NaN	NaN	NaN	NaN	24.5735	NaN	NaN	23.0453	NaN	23.6145	24.6716	NaN	NaN	NaN	NaN	23.7935
Q9UNW1	MINPP1	Multiple inositol polyphosphate phosphatase 1 (EC 3.1.3.62) (2,3-bisphosphoglycerate 3-phosphatase) (2,3-BPG phosphatase) (EC 3.1.3.80) (Inositol (1,3,4,5)-tetrakisphosphate 3-phosphatase) (Ins(1,3,4,5)P(4) 3-phosphatase)	0.9696	0.935737	6	6	6	14.2	14.2	14.2	55.051	0	179.02	1701700000	46	NaN	NaN	25.1612	25.0165	NaN	NaN	25.2143	NaN	NaN	NaN	26.2931	NaN	25.4198	NaN	NaN	24.5931	25.2547	24.2997	26.2721	24.094
P12111	COL6A3	Collagen alpha-3(VI) chain	0.965007	0.881001	79	79	79	30.3	30.3	30.3	343.67	0	323.31	100710000000	959	29.6573	30.2601	30.2431	28.9672	30.0225	29.837	30.1454	31.4238	30.4647	31.0086	29.0939	29.7586	29.8296	30.4599	29.5656	30.1598	30.1218	32.0727	30.7925	30.6892
Q14019	COTL1	Coactosin-like protein	0.964681	0.929307	16	16	16	77.5	77.5	77.5	15.945	0	323.31	22245000000	121	26.7754	28.9833	28.4521	27.806	28.1192	27.6585	28.1206	25.2085	NaN	27.8213	26.191	28.0314	29.0363	28.0273	27.8318	29.6687	27.7268	25.0518	26.8071	28.7519
P00450	CP	Ceruloplasmin (EC 1.16.3.1) (Ferroxidase)	0.956667	0.684035	115	115	107	90	90	88.9	122.2	0	323.31	9449500000000	19924	36.7567	37.005	36.8874	36.809	36.7535	37.2065	37.2438	37.3253	37.5794	36.8426	36.93	37.581	37.2948	36.4507	37.7338	36.8059	37.4334	36.9556	37.057	36.8062
P35858	IGFALS	Insulin-like growth factor-binding protein complex acid labile subunit (ALS)	0.950889	0.685592	35	35	35	54.7	54.7	54.7	66.034	0	323.31	148420000000	806	30.8397	31.1273	30.8439	31.7601	30.6952	30.5829	31.3801	30.9619	31.7281	30.7584	31.3815	31.8186	31.1393	31.0725	30.9562	30.656	31.1876	31.2132	30.564	31.4153
P05452	CLEC3B	Tetranectin (TN) (C-type lectin domain family 3 member B) (Plasminogen kringle 4-binding protein)	0.948663	0.634807	21	21	15	75.2	75.2	58.9	22.537	0	323.31	580920000000	1418	32.3326	32.7672	33.0797	32.7337	32.8451	32.67	33.4169	33.286	33.3127	32.8108	32.7212	32.4528	33.14	33.5236	33.4387	33.2891	32.5459	32.8401	33.0804	32.9832
Q9UIB8	CD84	SLAM family member 5 (Cell surface antigen MAX.3) (Hly9-beta) (Leukocyte differentiation antigen CD84) (Signaling lymphocytic activation molecule 5) (CD antigen CD84)	0.943646	0.670493	2	2	2	11	11	11	38.782	0	75.589	2102000000	24	NaN	NaN	NaN	NaN	25.6466	NaN	NaN	26.3445	25.4836	26.1097	NaN	NaN	NaN	NaN	NaN	26.1437	26.0244	25.9135	26.0319	25.7855
P22891	PROZ	Vitamin K-dependent protein Z	0.942589	0.886825	14	14	14	36	36	36	44.743	0	323.31	13439000000	184	26.5009	28.5157	26.9297	29.1048	24.9501	25.4154	28.8012	27.6001	28.8585	27.3601	29.327	27.7863	25.3059	27.8599	27.9094	27.4004	27.1297	27.1291	NaN	27.5528
Q6EEV6	SUMO4	Small ubiquitin-related modifier 4 (SUMO-4) (Small ubiquitin-like protein 4)	0.940338	0.881892	1	1	1	12.6	12.6	12.6	10.685	0	35.004	3292500000	32	26.6709	25.7408	26.3226	25.8544	NaN	25.138	25.0573	NaN	22.7458	NaN	24.2215	25.3369	24.7839	26.2602	26.3595	27.6536	25.6408	24.0058	24.5512	25.6881
P04217	A1BG	Alpha-1B-glycoprotein (Alpha-1-B glycoprotein)	0.939033	0.457483	50	50	50	71.3	71.3	71.3	54.253	0	323.31	6553700000000	10975	36.432	36.3445	35.9343	35.9566	36.636	36.6626	36.302	36.7083	36.3003	36.4788	36.5799	36.4482	36.6889	36.4684	36.5808	36.1849	36.635	36.1643	36.8767	36.0358
P80108	GPLD1	Phosphatidylinositol-glycan-specific phospholipase D (PI-G PLD) (EC 3.1.4.50) (Glycoprotein phospholipase D) (Glycosyl-phosphatidylinositol-specific phospholipase D) (GPI-PLD) (GPI-specific phospholipase D)	0.938629	0.881118	17	17	17	25.1	25.1	25.1	92.335	0	323.31	8422700000	105	26.5371	NaN	26.8138	27.0902	NaN	NaN	26.9251	NaN	27.5558	26.0702	27.4429	29.5646	24.553	26.2252	25.1379	27.0651	27.2095	27.2025	26.9574	27.8763
P00740	F9	Coagulation factor IX (EC 3.4.21.22) (Christmas factor) (Plasma thromboplastin component) (PTC) [Cleaved into: Coagulation factor IXa light chain;Coagulation factor IXa heavy chain]	0.936557	0.735605	16	16	16	33.4	33.4	33.4	51.778	0	323.31	39452000000	236	30.0603	30.2553	27.9959	29.1682	29.4227	29.8174	28.7356	29.2543	28.2096	28.8987	30.1147	29.2522	29.3648	29.6116	29.4726	28.5845	29.5595	29.0947	28.9233	28.7856
P01042	KNG1	Kininogen-1 (Alpha-2-thiol proteinase inhibitor) (Fitzgerald factor) (High molecular weight kininogen) (HMWK) (Williams-Fitzgerald-Flaujeac factor) [Cleaved into: Kininogen-1 heavy chain;T-kinin (Ile-Ser-Bradykinin);Bradykinin (Kallidin I);Lysyl-bradykinin (Kallidin II);Kininogen-1 light chain;Low molecular weight growth-promoting factor]	0.936374	0.366832	57	57	56	48.4	48.4	47	71.957	0	323.31	3902900000000	7078	35.8404	35.8231	35.364	35.4979	35.7364	35.9197	35.7946	35.9968	35.7761	35.741	36.1644	36.1299	35.8752	35.8491	35.7013	35.3518	35.9239	35.6094	36.1469	35.6866
P23528	CFL1	Cofilin-1 (18 kDa phosphoprotein) (p18) (Cofilin, non-muscle isoform)	0.935113	0.878827	15	15	11	81.3	81.3	56	18.502	0	323.31	67149000000	438	30.7398	29.5921	31.0056	30.4946	28.6086	29.8262	29.0963	27.3366	27.4114	NaN	27.7339	29.4216	27.6568	30.2305	31.1456	31.5538	29.7717	27.968	29.0091	29.9338
P02654	APOC1	Apolipoprotein C-I (Apo-CI) (ApoC-I) (Apolipoprotein C1) [Cleaved into: Truncated apolipoprotein C-I]	0.930701	0.937803	4	4	4	28.9	28.9	28.9	9.3318	0	78.089	7936000000	48	26.9833	24.3232	27.5877	28.0028	NaN	NaN	NaN	NaN	25.3409	NaN	28.5673	NaN	28.4604	25.0199	NaN	NaN	NaN	24.1571	NaN	NaN
P21333	FLNA	Filamin-A (FLN-A) (Actin-binding protein 280) (ABP-280) (Alpha-filamin) (Endothelial actin-binding protein) (Filamin-1) (Non-muscle filamin)	0.928907	0.916064	70	70	70	40.9	40.9	40.9	280.74	0	323.31	35057000000	356	28.7543	27.2681	29.2185	27.5433	26.2599	28.4418	28.0718	NaN	NaN	NaN	23.7899	29.8029	24.2428	29.3358	29.5878	31.2107	29.7609	26.5823	28.2243	27.8946
P26447	S100A4	Protein S100-A4 (Calvasculin) (Metastasin) (Placental calcium-binding protein) (Protein Mts1) (S100 calcium-binding protein A4)	0.928387	0.878425	5	5	5	37.6	37.6	37.6	11.728	0.001328	18.702	5692400000	42	26.5098	25.6968	27.7551	27.3434	24.5478	NaN	26.0873	NaN	NaN	NaN	NaN	24.3605	NaN	26.0642	27.0197	27.975	NaN	26.7774	NaN	26.3867
Q04756	HGFAC	Hepatocyte growth factor activator (HGF activator) (HGFA) (EC 3.4.21.-) [Cleaved into: Hepatocyte growth factor activator short chain;Hepatocyte growth factor activator long chain]	0.927258	0.683465	24	24	24	42.3	42.3	42.3	70.681	0	323.31	92623000000	713	29.7769	29.9214	29.748	30.2811	29.9254	30.0602	29.9786	30.2113	29.77	30.1952	30.2644	29.9807	30.7142	31.1797	30.4544	29.7221	28.4168	29.3948	29.9161	30.9141
P08493	MGP	Matrix Gla protein (MGP) (Cell growth-inhibiting gene 36 protein)	0.926562	0.923353	2	2	2	11.7	11.7	11.7	12.353	0	25.259	3659100000	27	NaN	NaN	NaN	NaN	26.0071	23.9864	NaN	25.9898	24.729	25.407	23.8776	NaN	24.146	NaN	NaN	NaN	NaN	27.9781	NaN	NaN
Q86VB7	CD163	Scavenger receptor cysteine-rich type 1 protein M130 (Hemoglobin scavenger receptor) (CD antigen CD163) [Cleaved into: Soluble CD163 (sCD163)]	0.926364	0.747128	52	52	52	52.7	52.7	52.7	125.45	0	323.31	238070000000	1442	30.8761	31.0205	31.8763	30.6225	31.8082	32.0697	32.2497	32.1982	32.2504	31.5754	31.2184	31.875	31.1243	30.6283	30.6094	32.598	32.6148	31.444	32.8328	32.7057
P48637	GSS	Glutathione synthetase (GSH synthetase) (GSH-S) (EC 6.3.2.3) (Glutathione synthase)	0.922423	0.838468	6	6	6	16.5	16.5	16.5	52.384	0	32.89	1671700000	15	NaN	NaN	24.6827	NaN	NaN	26.195	NaN	25.551	24.9948	NaN	NaN	NaN	NaN	25.1737	NaN	25.8261	26.7842	24.2784	NaN	25.2995
P22352	GPX3	Glutathione peroxidase 3 (GPx-3) (GSHPx-3) (EC 1.11.1.9) (Extracellular glutathione peroxidase) (Plasma glutathione peroxidase) (GPx-P) (GSHPx-P)	0.921543	0.794379	11	11	11	40.3	40.3	40.3	25.552	0	167.62	46256000000	301	28.7243	28.8332	30.1473	29.5403	28.2134	28.1602	30.0025	28.5307	30.0638	27.7469	28.3167	29.3085	29.5584	29.1257	30.0337	30.0245	29.1556	29.0298	26.4222	30.1664
P08294	SOD3	Extracellular superoxide dismutase [Cu-Zn] (EC-SOD) (EC 1.15.1.1)	0.919651	0.687442	12	12	12	61.2	61.2	61.2	25.851	0	323.31	79523000000	545	30.2671	28.8184	29.5167	30.02	29.252	28.6277	29.4887	29.6677	30.0024	29.9077	29.4752	28.2959	29.5028	30.7078	30.9086	29.3398	29.5866	30.2848	29.2367	29.4385
P15151	PVR	Poliovirus receptor (Nectin-like protein 5) (NECL-5) (CD antigen CD155)	0.918023	0.614856	5	5	5	13.9	13.9	13.9	45.302	0	145.81	3701700000	34	25.5429	24.7194	25.9829	26.52	26.4113	26.3574	25.4719	25.7948	25.574	26.1869	25.3199	26.3118	25.8713	26.3032	25.037	26.2387	NaN	26.4724	26.0469	26.2145
P15924	DSP	Desmoplakin (DP) (250/210 kDa paraneoplastic pemphigus antigen)	0.910634	0.846369	5	5	5	2.1	2.1	2.1	331.77	0.0011574	8.6922	21881000000	32	27.8032	NaN	NaN	NaN	29.0407	28.278	NaN	27.7018	NaN	NaN	28.3912	29.2364	29.1455	29.6452	NaN	26.457	29.0252	27.5042	29.3506	26.3135
P01019	AGT	Angiotensinogen (Serpin A8) [Cleaved into: Angiotensin-1 (Angiotensin 1-10) (Angiotensin I) (Ang I);Angiotensin-2 (Angiotensin 1-8) (Angiotensin II) (Ang II);Angiotensin-3 (Angiotensin 2-8) (Angiotensin III) (Ang III) (Des-Asp[1]-angiotensin II);Angiotensin-4 (Angiotensin 3-8) (Angiotensin IV) (Ang IV);Angiotensin 1-9;Angiotensin 1-7;Angiotensin 1-5;Angiotensin 1-4]	0.909271	0.651338	23	23	23	54.6	54.6	54.6	53.154	0	323.31	757480000000	1479	32.8801	32.2971	33.9229	33.8866	32.4631	33.5092	33.8266	33.0478	34.2314	32.4531	32.802	33.5206	33.1068	32.7439	33.8995	33.4932	33.7226	34.0057	32.3424	34.2534
P08253	MMP2	72 kDa type IV collagenase (EC 3.4.24.24) (72 kDa gelatinase) (Gelatinase A) (Matrix metalloproteinase-2) (MMP-2) (TBE-1) [Cleaved into: PEX]	0.904764	0.458314	29	29	29	53.8	53.8	53.8	73.881	0	323.31	53693000000	508	28.9363	29.6998	29.5825	29.0325	28.8809	29.4596	29.3127	29.7065	29.5146	29.3299	29.2303	29.0639	29.0884	30.1871	28.8601	29.192	29.2913	30.3897	29.7289	29.8675
P33908	MAN1A1	Mannosyl-oligosaccharide 1,2-alpha-mannosidase IA (EC 3.2.1.113) (Man(9)-alpha-mannosidase) (Man9-mannosidase) (Mannosidase alpha class 1A member 1) (Processing alpha-1,2-mannosidase IA) (Alpha-1,2-mannosidase IA)	0.902121	0.72182	8	8	8	10.7	10.7	10.7	72.968	0	100.19	2212600000	50	NaN	NaN	25.9176	26.5938	NaN	NaN	25.9323	24.1181	26.0207	NaN	NaN	25.7577	NaN	25.6586	26.0765	NaN	25.9405	25.4274	NaN	26.3299
Q01459	CTBS	Di-N-acetylchitobiase (EC 3.2.1.-)	0.899399	0.613135	9	9	9	31.7	31.7	31.7	43.759	0	168.69	11896000000	153	27.2391	28.1402	27.7812	27.3345	26.5475	27.9343	27.5465	NaN	25.7518	27.9998	28.0449	27.7761	26.6274	27.9004	27.7193	27.3698	NaN	27.6435	27.4323	27.1379
P02792	FTL	Ferritin light chain (Ferritin L subunit)	0.89858	0.871999	11	11	11	52.6	52.6	52.6	20.019	0	323.31	19343000000	148	28.2861	28.1848	28.6606	23.8338	27.435	28.0791	27.5124	28.5398	27.9822	25.5981	NaN	25.4177	NaN	NaN	25.438	28.2405	NaN	28.6395	NaN	30.0916
[truncated: 233 more rows]
