# Supplementary material for: Proteomic analysis of human synovial fluid reveals potential diagnostic biomarkers for ankylosing spondylitis
Source: Clin Proteomics. 2020 Jun 1;17:20. doi: 10.1186/s12014-020-09281-y (PMC7269004; doi:10.1186/s12014-020-09281-y)
Supplement: Supplementary file 3 — Additional file 3: Table S3. Differentially expressed proteins (DEPs) in AS vs OA, AS vs gout, and AS vs RA comparison sets, defined as the proteins with > 1.5-fold-change and < 0.05 p-value. Gene symbols, Log2 fold-change and descriptions of the proteins are provided. [file 12014_2020_9281_MOESM3_ESM.xlsx]

## Sheet: AS_OA
Accession #	Gene Symbol	Description	Fold change (AS/OA)	P value	Log2_Fold change	-Log10 p value
P02788	LTF	Lactotransferrin (Lactoferrin) (EC 3.4.21.-) (Growth-inhibiting protein 12) (Talalactoferrin) [Cleaved into: Lactoferricin-H (Lfcin-H);Kaliocin-1;Lactoferroxin-A;Lactoferroxin-B;Lactoferroxin-C]	253.649	2.34712e-06	7.98669	5.62946
P06702	S100A9	Protein S100-A9 (Calgranulin-B) (Calprotectin L1H subunit) (Leukocyte L1 complex heavy chain) (Migration inhibitory factor-related protein 14) (MRP-14) (p14) (S100 calcium-binding protein A9)	59.7304	1.42435e-09	5.90039	8.84638
P05109	S100A8	Protein S100-A8 (Calgranulin-A) (Calprotectin L1L subunit) (Cystic fibrosis antigen) (CFAG) (Leukocyte L1 complex light chain) (Migration inhibitory factor-related protein 8) (MRP-8) (p8) (S100 calcium-binding protein A8) (Urinary stone protein band A)	46.6948	1.47765e-06	5.54519	5.83043
P00738	HP	Haptoglobin (Zonulin) [Cleaved into: Haptoglobin alpha chain;Haptoglobin beta chain]	27.9699	0.00465863	4.8058	2.33174
P03956	MMP1	Interstitial collagenase (EC 3.4.24.7) (Fibroblast collagenase) (Matrix metalloproteinase-1) (MMP-1) [Cleaved into: 22 kDa interstitial collagenase;27 kDa interstitial collagenase]	14.9558	8.49816e-05	3.90263	4.07068
P62805	HIST1H4A	Histone H4	14.4218	0.00271415	3.85018	2.56637
P23528	CFL1	Cofilin-1 (18 kDa phosphoprotein) (p18) (Cofilin, non-muscle isoform)	13.68	0.000456442	3.774	3.34061
P29401	TKT	Transketolase (TK) (EC 2.2.1.1)	13.406	0.0170277	3.74481	1.76885
P10412	HIST1H1E	Histone H1.4 (Histone H1b) (Histone H1s-4)	13.0357	0.000349113	3.70439	3.45703
P59666	DEFA3	Neutrophil defensin 3 (Defensin, alpha 3) (HNP-3) (HP-3) (HP3) [Cleaved into: HP 3-56;Neutrophil defensin 2 (HNP-2) (HP-2) (HP2)]	12.8099	2.21434e-07	3.67919	6.65476
P07737	PFN1	Profilin-1 (Epididymis tissue protein Li 184a) (Profilin I)	10.5434	2.11897e-05	3.39828	4.67388
P08254	MMP3	Stromelysin-1 (SL-1) (EC 3.4.24.17) (Matrix metalloproteinase-3) (MMP-3) (Transin-1)	10.1276	8.78331e-06	3.34023	5.05634
P04040	CAT	Catalase (EC 1.11.1.6)	9.61022	0.0008403	3.26457	3.07557
P33241	LSP1	Lymphocyte-specific protein 1 (47 kDa actin-binding protein) (52 kDa phosphoprotein) (pp52) (Lymphocyte-specific antigen WP34)	9.51393	0.00598649	3.25004	2.22283
P06733	ENO1	Alpha-enolase (EC 4.2.1.11) (2-phospho-D-glycerate hydro-lyase) (C-myc promoter-binding protein) (Enolase 1) (MBP-1) (MPB-1) (Non-neural enolase) (NNE) (Phosphopyruvate hydratase) (Plasminogen-binding protein)	9.12504	9.71376e-05	3.18983	4.01261
P80511	S100A12	Protein S100-A12 (CGRP) (Calcium-binding protein in amniotic fluid 1) (CAAF1) (Calgranulin-C) (CAGC) (Extracellular newly identified RAGE-binding protein) (EN-RAGE) (Migration inhibitory factor-related protein 6) (MRP-6) (p6) (Neutrophil S100 protein) (S100 calcium-binding protein A12) [Cleaved into: Calcitermin]	7.12024	0.0377328	2.83193	1.42328
P62328	TMSB4X	Thymosin beta-4 (T beta-4) (Fx) [Cleaved into: Hematopoietic system regulatory peptide (Seraspenide)]	6.53605	0.00752013	2.70842	2.12377
P0DMV9	HSPA1B	Heat shock 70 kDa protein 1B (Heat shock 70 kDa protein 2) (HSP70-2) (HSP70.2)	6.5318	0.0120183	2.70748	1.92016
P02743	APCS	Serum amyloid P-component (SAP) (9.5S alpha-1-glycoprotein) [Cleaved into: Serum amyloid P-component(1-203)]	6.52714	1.27435e-06	2.70645	5.89471
P13796	LCP1	Plastin-2 (L-plastin) (LC64P) (Lymphocyte cytosolic protein 1) (LCP-1)	5.48164	9.3861e-05	2.45461	4.02751
P04406	GAPDH	Glyceraldehyde-3-phosphate dehydrogenase (GAPDH) (EC 1.2.1.12) (Peptidyl-cysteine S-nitrosylase GAPDH) (EC 2.6.99.-)	5.25161	0.0539393	2.39276	1.26809
P21333	FLNA	Filamin-A (FLN-A) (Actin-binding protein 280) (ABP-280) (Alpha-filamin) (Endothelial actin-binding protein) (Filamin-1) (Non-muscle filamin)	5.23469	0.0115488	2.3881	1.93746
P00558	PGK1	Phosphoglycerate kinase 1 (EC 2.7.2.3) (Cell migration-inducing gene 10 protein) (Primer recognition protein 2) (PRP 2)	5.22283	0.00107973	2.38483	2.96669
P18669	PGAM1	Phosphoglycerate mutase 1 (EC 5.4.2.11) (EC 5.4.2.4) (BPG-dependent PGAM 1) (Phosphoglycerate mutase isozyme B) (PGAM-B)	4.8358	0.000544659	2.27375	3.26388
P02679	FGG	Fibrinogen gamma chain	4.77165	0.00123582	2.25449	2.90804
P04083	ANXA1	Annexin A1 (Annexin I) (Annexin-1) (Calpactin II) (Calpactin-2) (Chromobindin-9) (Lipocortin I) (Phospholipase A2 inhibitory protein) (p35)	4.42772	0.0460488	2.14656	1.33678
P02675	FGB	Fibrinogen beta chain [Cleaved into: Fibrinopeptide B;Fibrinogen beta chain]	4.42438	0.00120003	2.14547	2.92081
P62258	YWHAE	14-3-3 protein epsilon (14-3-3E)	4.25831	0.0134669	2.09028	1.87073
P48163	ME1	NADP-dependent malic enzyme (NADP-ME) (EC 1.1.1.40) (Malic enzyme 1)	4.14709	0.0490068	2.0521	1.30974
P07858	CTSB	Cathepsin B (EC 3.4.22.1) (APP secretase) (APPS) (Cathepsin B1) [Cleaved into: Cathepsin B light chain;Cathepsin B heavy chain]	4.12592	0.0338724	2.04472	1.47015
P16401	HIST1H1B	Histone H1.5 (Histone H1a) (Histone H1b) (Histone H1s-3)	3.83136	0.0293194	1.93786	1.53284
P60174	TPI1	Triosephosphate isomerase (TIM) (EC 5.3.1.1) (Triose-phosphate isomerase)	3.80267	0.00488851	1.92701	2.31082
P11142	HSPA8	Heat shock cognate 71 kDa protein (Heat shock 70 kDa protein 8) (Lipopolysaccharide-associated protein 1) (LAP-1) (LPS-associated protein 1)	3.56442	0.0203878	1.83367	1.69063
P30101	PDIA3	Protein disulfide-isomerase A3 (EC 5.3.4.1) (58 kDa glucose-regulated protein) (58 kDa microsomal protein) (p58) (Disulfide isomerase ER-60) (Endoplasmic reticulum resident protein 57) (ER protein 57) (ERp57) (Endoplasmic reticulum resident protein 60) (ER protein 60) (ERp60)	3.44428	0.0341962	1.7842	1.46602
Q02818	NUCB1	Nucleobindin-1 (CALNUC)	3.4142	0.0101244	1.77155	1.99463
A6NMB1	SIGLEC16	Sialic acid-binding Ig-like lectin 16 (Siglec-16) (Siglec-P16)	3.27476	0.0063364	1.71139	2.19816
P40121	CAPG	Macrophage-capping protein (Actin regulatory protein CAP-G)	3.26115	0.167662	1.70538	0.775566
Q9BXR6	CFHR5	Complement factor H-related protein 5 (FHR-5)	3.22957	0.0121327	1.69134	1.91604
P02656	APOC3	Apolipoprotein C-III (Apo-CIII) (ApoC-III) (Apolipoprotein C3)	3.21618	0.0564661	1.68535	1.24821
P35542	SAA4	Serum amyloid A-4 protein (Constitutively expressed serum amyloid A protein) (C-SAA)	3.15261	0.00932299	1.65655	2.03044
P67936	TPM4	Tropomyosin alpha-4 chain (TM30p1) (Tropomyosin-4)	3.12294	0.0524431	1.64291	1.28031
P31946	YWHAB	14-3-3 protein beta/alpha (Protein 1054) (Protein kinase C inhibitor protein 1) (KCIP-1) [Cleaved into: 14-3-3 protein beta/alpha, N-terminally processed]	3.12177	0.0338033	1.64236	1.47104
P63104	YWHAZ	14-3-3 protein zeta/delta (Protein kinase C inhibitor protein 1) (KCIP-1)	3.12123	0.00327444	1.64211	2.48486
P01871	IGHM	Immunoglobulin heavy constant mu (Ig mu chain C region) (Ig mu chain C region BOT) (Ig mu chain C region GAL) (Ig mu chain C region OU)	3.11337	0.0554265	1.63848	1.25628
P60709	ACTB	Actin, cytoplasmic 1 (Beta-actin) [Cleaved into: Actin, cytoplasmic 1, N-terminally processed]	3.0462	0.000364218	1.60701	3.43864
P10153	RNASE2	Non-secretory ribonuclease (EC 3.1.27.5) (Eosinophil-derived neurotoxin) (RNase UpI-2) (Ribonuclease 2) (RNase 2) (Ribonuclease US)	3.03206	0.0204618	1.6003	1.68906
Q10588	BST1	ADP-ribosyl cyclase/cyclic ADP-ribose hydrolase 2 (EC 3.2.2.6) (ADP-ribosyl cyclase 2) (Bone marrow stromal antigen 1) (BST-1) (Cyclic ADP-ribose hydrolase 2) (cADPr hydrolase 2) (CD antigen CD157)	3.02838	0.000663426	1.59855	3.17821
P02792	FTL	Ferritin light chain (Ferritin L subunit)	2.82888	0.0856352	1.50023	1.06735
P63261	ACTG1	Actin, cytoplasmic 2 (Gamma-actin) [Cleaved into: Actin, cytoplasmic 2, N-terminally processed]	2.73959	0.00207044	1.45396	2.68394
Q9H299	SH3BGRL3	SH3 domain-binding glutamic acid-rich-like protein 3 (SH3 domain-binding protein 1) (SH3BP-1)	2.69216	0.0148184	1.42876	1.8292
P08637	FCGR3A	Low affinity immunoglobulin gamma Fc region receptor III-A (CD16a antigen) (Fc-gamma RIII-alpha) (Fc-gamma RIII) (Fc-gamma RIIIa) (FcRIII) (FcRIIIa) (FcR-10) (IgG Fc receptor III-2) (CD antigen CD16a)	2.64878	0.00718437	1.40533	2.14361
P07900	HSP90AA1	Heat shock protein HSP 90-alpha (Heat shock 86 kDa) (HSP 86) (HSP86) (Lipopolysaccharide-associated protein 2) (LAP-2) (LPS-associated protein 2) (Renal carcinoma antigen NY-REN-38)	2.53444	0.123393	1.34167	0.90871
P02671	FGA	Fibrinogen alpha chain [Cleaved into: Fibrinopeptide A;Fibrinogen alpha chain]	2.5252	0.00194841	1.33639	2.71032
Q04917	YWHAH	14-3-3 protein eta (Protein AS1)	2.4754	0.00348082	1.30766	2.45832
P22894	MMP8	Neutrophil collagenase (EC 3.4.24.34) (Matrix metalloproteinase-8) (MMP-8) (PMNL collagenase) (PMNL-CL)	2.45146	0.0386573	1.29364	1.41277
P37802	TAGLN2	Transgelin-2 (Epididymis tissue protein Li 7e) (SM22-alpha homolog)	2.4214	0.015283	1.27584	1.81579
Q15573	TAF1A	TATA box-binding protein-associated factor RNA polymerase I subunit A (RNA polymerase I-specific TBP-associated factor 48 kDa) (TAFI48) (TATA box-binding protein-associated factor 1A) (TBP-associated factor 1A) (Transcription factor SL1) (Transcription initiation factor SL1/TIF-IB subunit A)	2.35981	0.203019	1.23867	0.692463
P18206	VCL	Vinculin (Metavinculin) (MV)	2.30305	0.233839	1.20355	0.631084
Q9Y2I7	PIKFYVE	1-phosphatidylinositol 3-phosphate 5-kinase (Phosphatidylinositol 3-phosphate 5-kinase) (EC 2.7.1.150) (FYVE finger-containing phosphoinositide kinase) (PIKfyve) (Phosphatidylinositol 3-phosphate 5-kinase type III) (PIPkin-III) (Type III PIP kinase)	2.22913	0.0711577	1.15648	1.14778
P63313	TMSB10	Thymosin beta-10	2.13172	0.132688	1.09202	0.877168
P41218	MNDA	Myeloid cell nuclear differentiation antigen	2.09367	0.141998	1.06603	0.847718
Q01469	FABP5	Fatty acid-binding protein, epidermal (Epidermal-type fatty acid-binding protein) (E-FABP) (Fatty acid-binding protein 5) (Psoriasis-associated fatty acid-binding protein homolog) (PA-FABP)	2.08785	0.0708997	1.06202	1.14936
Q9Y6R7	FCGBP	IgGFc-binding protein (Fcgamma-binding protein antigen) (FcgammaBP)	2.07291	0.0368199	1.05166	1.43392
P0DP25	CALM3	Calmodulin-3	2.06664	0.114385	1.04729	0.941629
P16930	FAH	Fumarylacetoacetase (FAA) (EC 3.7.1.2) (Beta-diketonase) (Fumarylacetoacetate hydrolase)	2.03727	0.150265	1.02664	0.823142
P62937	PPIA	Peptidyl-prolyl cis-trans isomerase A (PPIase A) (EC 5.2.1.8) (Cyclophilin A) (Cyclosporin A-binding protein) (Rotamase A) [Cleaved into: Peptidyl-prolyl cis-trans isomerase A, N-terminally processed]	2.01597	0.00670015	1.01147	2.17392
Q99972	MYOC	Myocilin (Myocilin 55 kDa subunit) (Trabecular meshwork-induced glucocorticoid response protein) [Cleaved into: Myocilin, N-terminal fragment (Myocilin 20 kDa N-terminal fragment);Myocilin, C-terminal fragment (Myocilin 35 kDa N-terminal fragment)]	2.00397	0.369806	1.00286	0.432026
Q71DI3	HIST2H3A;	Histone H3.2 (Histone H3/m) (Histone H3/o)	1.99506	0.229448	0.996436	0.639315
P26038	MSN	Moesin (Membrane-organizing extension spike protein)	1.96525	0.312142	0.97471	0.505647
P02745	C1QA	Complement C1q subcomponent subunit A	1.9418	0.0002786	0.957393	3.55502
P04075	ALDOA	Fructose-bisphosphate aldolase A (EC 4.1.2.13) (Lung cancer antigen NY-LU-1) (Muscle-type aldolase)	1.92086	0.0295791	0.94175	1.52902
P80108	GPLD1	Phosphatidylinositol-glycan-specific phospholipase D (PI-G PLD) (EC 3.1.4.50) (Glycoprotein phospholipase D) (Glycosyl-phosphatidylinositol-specific phospholipase D) (GPI-PLD) (GPI-specific phospholipase D)	1.92079	0.0254631	0.9417	1.59409
P12259	F5	Coagulation factor V (Activated protein C cofactor) (Proaccelerin, labile factor) [Cleaved into: Coagulation factor V heavy chain;Coagulation factor V light chain]	1.92015	0.0678514	0.941223	1.16844
P08670	VIM	Vimentin	1.85778	0.242681	0.893582	0.614964
P01834	IGKC	Immunoglobulin kappa constant (Ig kappa chain C region) (Ig kappa chain C region AG) (Ig kappa chain C region CUM) (Ig kappa chain C region EU) (Ig kappa chain C region OU) (Ig kappa chain C region ROY) (Ig kappa chain C region TI)	1.85151	0.0532039	0.888699	1.27406
P61626	LYZ	Lysozyme C (EC 3.2.1.17) (1,4-beta-N-acetylmuramidase C)	1.84978	0.00610604	0.887357	2.21424
P02748	C9	Complement component C9 [Cleaved into: Complement component C9a;Complement component C9b]	1.8217	4.57411e-06	0.865289	5.33969
Q9UK55	SERPINA10	Protein Z-dependent protease inhibitor (PZ-dependent protease inhibitor) (PZI) (Serpin A10)	1.81791	0.00019921	0.862279	3.70069
P02766	TTR	Transthyretin (ATTR) (Prealbumin) (TBPA)	1.817	0.00368585	0.861559	2.43346
P01876	IGHA1	Immunoglobulin heavy constant alpha 1 (Ig alpha-1 chain C region) (Ig alpha-1 chain C region BUR) (Ig alpha-1 chain C region TRO)	1.78432	0.0573874	0.835377	1.24118
P02649	APOE	Apolipoprotein E (Apo-E)	1.77449	0.0118719	0.827407	1.92548
P62987	UBA52	Ubiquitin-60S ribosomal protein L40 (CEP52) (Ubiquitin A-52 residue ribosomal protein fusion product 1) [Cleaved into: Ubiquitin;60S ribosomal protein L40 (Large ribosomal subunit protein eL40)]	1.74742	0.0028096	0.805229	2.55136
Q15782	CHI3L2	Chitinase-3-like protein 2 (Chondrocyte protein 39) (YKL-39)	1.73446	0.058629	0.794488	1.23189
P07195	LDHB	L-lactate dehydrogenase B chain (LDH-B) (EC 1.1.1.27) (LDH heart subunit) (LDH-H) (Renal carcinoma antigen NY-REN-46)	1.73117	0.137865	0.791751	0.860547
O75015	FCGR3B	Low affinity immunoglobulin gamma Fc region receptor III-B (Fc-gamma RIII-beta) (Fc-gamma RIII) (Fc-gamma RIIIb) (FcRIII) (FcRIIIb) (FcR-10) (IgG Fc receptor III-1) (CD antigen CD16b)	1.67825	0.0476861	0.746954	1.32161
P04070	PROC	Vitamin K-dependent protein C (EC 3.4.21.69) (Anticoagulant protein C) (Autoprothrombin IIA) (Blood coagulation factor XIV) [Cleaved into: Vitamin K-dependent protein C light chain;Vitamin K-dependent protein C heavy chain;Activation peptide]	1.67343	0.191371	0.74281	0.718123
P12273	PIP	Prolactin-inducible protein (Gross cystic disease fluid protein 15) (GCDFP-15) (Prolactin-induced protein) (Secretory actin-binding protein) (SABP) (gp17)	1.64866	0.382154	0.721298	0.417762
P02750	LRG1	Leucine-rich alpha-2-glycoprotein (LRG)	1.63642	0.000951766	0.710542	3.02147
P07359	GP1BA	Platelet glycoprotein Ib alpha chain (GP-Ib alpha) (GPIb-alpha) (GPIbA) (Glycoprotein Ibalpha) (Antigen CD42b-alpha) (CD antigen CD42b) [Cleaved into: Glycocalicin]	1.63224	0.0136978	0.706853	1.86335
P0C0L4	C4A	Complement C4-A (Acidic complement C4) (C3 and PZP-like alpha-2-macroglobulin domain-containing protein 2) [Cleaved into: Complement C4 beta chain;Complement C4-A alpha chain;C4a anaphylatoxin;C4b-A;C4d-A;Complement C4 gamma chain]	1.63187	0.0315541	0.70653	1.50094
Q6UX71	PLXDC2	Plexin domain-containing protein 2 (Tumor endothelial marker 7-related protein)	1.61872	0.0314744	0.694855	1.50204
P11226	MBL2	Mannose-binding protein C (MBP-C) (Collectin-1) (MBP1) (Mannan-binding protein) (Mannose-binding lectin)	1.60945	0.269209	0.686563	0.569911
P61981	YWHAG	14-3-3 protein gamma (Protein kinase C inhibitor protein 1) (KCIP-1) [Cleaved into: 14-3-3 protein gamma, N-terminally processed]	1.60198	0.0520613	0.679855	1.28349
P27169	PON1	Serum paraoxonase/arylesterase 1 (PON 1) (EC 3.1.1.2) (EC 3.1.1.81) (EC 3.1.8.1) (Aromatic esterase 1) (A-esterase 1) (K-45) (Serum aryldialkylphosphatase 1)	1.59365	0.0504586	0.672332	1.29706
P78324	SIRPA	Tyrosine-protein phosphatase non-receptor type substrate 1 (SHP substrate 1) (SHPS-1) (Brain Ig-like molecule with tyrosine-based activation motifs) (Bit) (CD172 antigen-like family member A) (Inhibitory receptor SHPS-1) (Macrophage fusion receptor) (MyD-1 antigen) (Signal-regulatory protein alpha-1) (Sirp-alpha-1) (Signal-regulatory protein alpha-2) (Sirp-alpha-2) (Signal-regulatory protein alph…	1.5839	0.0461483	0.66348	1.33584
P31151	S100A7	Protein S100-A7 (Psoriasin) (S100 calcium-binding protein A7)	1.57735	0.584548	0.657507	0.23318
P13591	NCAM1	Neural cell adhesion molecule 1 (N-CAM-1) (NCAM-1) (CD antigen CD56)	1.55554	0.0588384	0.637417	1.23034
P81605	DCD	Dermcidin (EC 3.4.-.-) (Preproteolysin) [Cleaved into: Survival-promoting peptide;DCD-1]	1.52911	0.0992633	0.612696	1.00321
P26447	S100A4	Protein S100-A4 (Calvasculin) (Metastasin) (Placental calcium-binding protein) (Protein Mts1) (S100 calcium-binding protein A4)	1.51972	0.425004	0.603805	0.371607
Q9H4G4	GLIPR2	Golgi-associated plant pathogenesis-related protein 1 (GAPR-1) (Golgi-associated PR-1 protein) (Glioma pathogenesis-related protein 2) (GliPR 2)	1.51901	0.0215274	0.603129	1.66701
O14791	APOL1	Apolipoprotein L1 (Apolipoprotein L) (Apo-L) (ApoL) (Apolipoprotein L-I) (ApoL-I)	1.51006	0.457852	0.594608	0.339275
O95445	APOM	Apolipoprotein M (Apo-M) (ApoM) (Protein G3a)	1.5095	0.250441	0.594067	0.601295
Q14767	LTBP2	Latent-transforming growth factor beta-binding protein 2 (LTBP-2)	0.66277	0.492606	-0.593421	0.3075
Q16627	CCL14	C-C motif chemokine 14 (Chemokine CC-1/CC-3) (HCC-1/HCC-3) (HCC-1(1-74)) (NCC-2) (Small-inducible cytokine A14) [Cleaved into: HCC-1(3-74);HCC-1(4-74);HCC-1(9-74)]	0.662335	0.038585	-0.594367	1.41358
Q92820	GGH	Gamma-glutamyl hydrolase (EC 3.4.19.9) (Conjugase) (GH) (Gamma-Glu-X carboxypeptidase)	0.662279	0.147042	-0.59449	0.83256
P30530	AXL	Tyrosine-protein kinase receptor UFO (EC 2.7.10.1) (AXL oncogene)	0.650539	0.221363	-0.620293	0.654896
P25311	AZGP1	Zinc-alpha-2-glycoprotein (Zn-alpha-2-GP) (Zn-alpha-2-glycoprotein)	0.643767	0.000702767	-0.635389	3.15319
P12955	PEPD	Xaa-Pro dipeptidase (X-Pro dipeptidase) (EC 3.4.13.9) (Imidodipeptidase) (Peptidase D) (Proline dipeptidase) (Prolidase)	0.643748	0.158823	-0.635432	0.799087
P15151	PVR	Poliovirus receptor (Nectin-like protein 5) (NECL-5) (CD antigen CD155)	0.639	0.0246152	-0.646113	1.6088
Q01459	CTBS	Di-N-acetylchitobiase (EC 3.2.1.-)	0.636309	0.0504207	-0.6522	1.29739
P00746	CFD	Complement factor D (EC 3.4.21.46) (Adipsin) (C3 convertase activator) (Properdin factor D)	0.633264	0.00108434	-0.659122	2.96484
P05452	CLEC3B	Tetranectin (TN) (C-type lectin domain family 3 member B) (Plasminogen kringle 4-binding protein)	0.633061	0.000394602	-0.659583	3.40384
Q06828	FMOD	Fibromodulin (FM) (Collagen-binding 59 kDa protein) (Keratan sulfate proteoglycan fibromodulin) (KSPG fibromodulin)	0.62072	0.24267	-0.687986	0.614984
P51884	LUM	Lumican (Keratan sulfate proteoglycan lumican) (KSPG lumican)	0.616594	0.0214597	-0.697608	1.66838
Q9Y5Y7	LYVE1	Lymphatic vessel endothelial hyaluronic acid receptor 1 (LYVE-1) (Cell surface retention sequence-binding protein 1) (CRSBP-1) (Extracellular link domain-containing protein 1) (Hyaluronic acid receptor)	0.608189	0.0804358	-0.717408	1.09455
O75116	ROCK2	Rho-associated protein kinase 2 (EC 2.7.11.1) (Rho kinase 2) (Rho-associated, coiled-coil-containing protein kinase 2) (Rho-associated, coiled-coil-containing protein kinase II) (ROCK-II) (p164 ROCK-2)	0.603293	0.0473606	-0.729069	1.32458
P02753	RBP4	Retinol-binding protein 4 (Plasma retinol-binding protein) (PRBP) (RBP) [Cleaved into: Plasma retinol-binding protein(1-182);Plasma retinol-binding protein(1-181);Plasma retinol-binding protein(1-179);Plasma retinol-binding protein(1-176)]	0.59786	0.0018633	-0.742121	2.72972
Q14520	HABP2	Hyaluronan-binding protein 2 (EC 3.4.21.-) (Factor VII-activating protease) (Factor seven-activating protease) (FSAP) (Hepatocyte growth factor activator-like protein) (Plasma hyaluronan-binding protein) [Cleaved into: Hyaluronan-binding protein 2 50 kDa heavy chain;Hyaluronan-binding protein 2 50 kDa heavy chain alternate form;Hyaluronan-binding protein 2 27 kDa light chain;Hyaluronan-binding pr…	0.589221	0.00176566	-0.763119	2.75309
P41439	FOLR3	Folate receptor gamma (FR-gamma) (Folate receptor 3)	0.588694	0.478291	-0.76441	0.320308
P08697	SERPINF2	Alpha-2-antiplasmin (Alpha-2-AP) (Alpha-2-plasmin inhibitor) (Alpha-2-PI) (Serpin F2)	0.58641	1.30539e-05	-0.770018	4.88426
P39060	COL18A1	Collagen alpha-1(XVIII) chain [Cleaved into: Endostatin;Non-collagenous domain 1 (NC1)]	0.569054	0.00479591	-0.813362	2.31913
Q09666	AHNAK	Neuroblast differentiation-associated protein AHNAK (Desmoyokin)	0.568092	0.0111474	-0.815805	1.95283
Q16270	IGFBP7	Insulin-like growth factor-binding protein 7 (IBP-7) (IGF-binding protein 7) (IGFBP-7) (IGFBP-rP1) (MAC25 protein) (PGI2-stimulating factor) (Prostacyclin-stimulating factor) (Tumor-derived adhesion factor) (TAF)	0.563114	0.00726061	-0.828502	2.13903
P01034	CST3	Cystatin-C (Cystatin-3) (Gamma-trace) (Neuroendocrine basic polypeptide) (Post-gamma-globulin)	0.56203	7.13508e-05	-0.83128	4.1466
P08123	COL1A2	Collagen alpha-2(I) chain (Alpha-2 type I collagen)	0.561677	0.0150296	-0.832188	1.82305
Q12805	EFEMP1	EGF-containing fibulin-like extracellular matrix protein 1 (Extracellular protein S1-5) (Fibrillin-like protein) (Fibulin-3) (FIBL-3)	0.559147	0.00476035	-0.8387	2.32236
Q96IY4	CPB2	Carboxypeptidase B2 (EC 3.4.17.20) (Carboxypeptidase U) (CPU) (Plasma carboxypeptidase B) (pCPB) (Thrombin-activable fibrinolysis inhibitor) (TAFI)	0.559118	0.000814476	-0.838774	3.08912
P09486	SPARC	SPARC (Basement-membrane protein 40) (BM-40) (Osteonectin) (ON) (Secreted protein acidic and rich in cysteine)	0.558588	0.301454	-0.840143	0.520779
P08572	COL4A2	Collagen alpha-2(IV) chain [Cleaved into: Canstatin]	0.55763	0.029404	-0.842621	1.53159
P41222	PTGDS	Prostaglandin-H2 D-isomerase (EC 5.3.99.2) (Beta-trace protein) (Cerebrin-28) (Glutathione-independent PGD synthase) (Lipocalin-type prostaglandin-D synthase) (Prostaglandin-D2 synthase) (PGD2 synthase) (PGDS) (PGDS2)	0.552974	0.0661062	-0.854716	1.17976
Q9UKN7	MYO15A	Unconventional myosin-XV (Unconventional myosin-15)	0.55297	0.160217	-0.854727	0.795293
Q5T1B0	AXDND1	Axonemal dynein light chain domain-containing protein 1	0.549991	0.272276	-0.862521	0.564991
P08185	SERPINA6	Corticosteroid-binding globulin (CBG) (Serpin A6) (Transcortin)	0.546645	0.0292477	-0.871324	1.53391
P08294	SOD3	Extracellular superoxide dismutase [Cu-Zn] (EC-SOD) (EC 1.15.1.1)	0.542939	0.00224892	-0.881139	2.64803
Q99969	RARRES2	Retinoic acid receptor responder protein 2 (Chemerin) (RAR-responsive protein TIG2) (Tazarotene-induced gene 2 protein)	0.541825	0.0162121	-0.884102	1.79016
Q9NQ79	CRTAC1	Cartilage acidic protein 1 (68 kDa chondrocyte-expressed protein) (CEP-68) (ASPIC)	0.539575	0.000615542	-0.890104	3.21074
P07355	ANXA2	Annexin A2 (Annexin II) (Annexin-2) (Calpactin I heavy chain) (Calpactin-1 heavy chain) (Chromobindin-8) (Lipocortin II) (Placental anticoagulant protein IV) (PAP-IV) (Protein I) (p36)	0.533063	0.275834	-0.907622	0.559353
Q9UHI8	ADAMTS1	A disintegrin and metalloproteinase with thrombospondin motifs 1 (ADAM-TS 1) (ADAM-TS1) (ADAMTS-1) (EC 3.4.24.-) (METH-1)	0.529972	0.0589074	-0.916013	1.22983
P98160	HSPG2	Basement membrane-specific heparan sulfate proteoglycan core protein (HSPG) (Perlecan) (PLC) [Cleaved into: Endorepellin;LG3 peptide]	0.528316	0.000568996	-0.920526	3.24489
P14555	PLA2G2A	Phospholipase A2, membrane associated (EC 3.1.1.4) (GIIC sPLA2) (Group IIA phospholipase A2) (Non-pancreatic secretory phospholipase A2) (NPS-PLA2) (Phosphatidylcholine 2-acylhydrolase 2A)	0.522796	0.128409	-0.93568	0.891404
O14498	ISLR	Immunoglobulin superfamily containing leucine-rich repeat protein	0.51123	0.0216282	-0.967956	1.66498
P48745	NOV	Protein NOV homolog (NovH) (CCN family member 3) (Insulin-like growth factor-binding protein 9) (IBP-9) (IGF-binding protein 9) (IGFBP-9) (Nephroblastoma-overexpressed gene protein homolog)	0.507126	0.0687885	-0.979585	1.16248
Q9UKY7	CDV3	Protein CDV3 homolog	0.498265	0.142944	-1.00501	0.844833
P02461	COL3A1	Collagen alpha-1(III) chain	0.496003	0.063437	-1.01158	1.19766
Q04756	HGFAC	Hepatocyte growth factor activator (HGF activator) (HGFA) (EC 3.4.21.-) [Cleaved into: Hepatocyte growth factor activator short chain;Hepatocyte growth factor activator long chain]	0.484103	2.1252e-07	-1.04661	6.6726
P22692	IGFBP4	Insulin-like growth factor-binding protein 4 (IBP-4) (IGF-binding protein 4) (IGFBP-4)	0.481498	0.0327591	-1.0544	1.48467
P20908	COL5A1	Collagen alpha-1(V) chain	0.473989	0.00160489	-1.07708	2.79455
P30447	HLA-A	HLA class I histocompatibility antigen, A-23 alpha chain (HLA class I histocompatibility antigen, A-9 alpha chain) (MHC class I antigen A*23)	0.472703	0.384339	-1.08099	0.415286
P29279	CTGF	Connective tissue growth factor (CCN family member 2) (Hypertrophic chondrocyte-specific protein 24) (Insulin-like growth factor-binding protein 8) (IBP-8) (IGF-binding protein 8) (IGFBP-8)	0.467837	0.00884548	-1.09592	2.05328
P08174	CD55	Complement decay-accelerating factor (CD antigen CD55)	0.463247	0.00790708	-1.11014	2.10198
Q13822	ENPP2	Ectonucleotide pyrophosphatase/phosphodiesterase family member 2 (E-NPP 2) (EC 3.1.4.39) (Autotaxin) (Extracellular lysophospholipase D) (LysoPLD)	0.454236	0.000852293	-1.13849	3.06941
P22891	PROZ	Vitamin K-dependent protein Z	0.446682	0.041895	-1.16268	1.37784
P02647	APOA1	Apolipoprotein A-I (Apo-AI) (ApoA-I) (Apolipoprotein A1) [Cleaved into: Proapolipoprotein A-I (ProapoA-I);Truncated apolipoprotein A-I (Apolipoprotein A-I(1-242))]	0.426806	0.0326639	-1.22835	1.48593
P02452	COL1A1	Collagen alpha-1(I) chain (Alpha-1 type I collagen)	0.424401	0.0482341	-1.2365	1.31665
P13987	CD59	CD59 glycoprotein (1F5 antigen) (20 kDa homologous restriction factor) (HRF-20) (HRF20) (MAC-inhibitory protein) (MAC-IP) (MEM43 antigen) (Membrane attack complex inhibition factor) (MACIF) (Membrane inhibitor of reactive lysis) (MIRL) (Protectin) (CD antigen CD59)	0.421667	0.00102155	-1.24582	2.99074
P01023	A2M	Alpha-2-macroglobulin (Alpha-2-M) (C3 and PZP-like alpha-2-macroglobulin domain-containing protein 5)	0.42143	0.204987	-1.24664	0.688274
Q9BY67	CADM1	Cell adhesion molecule 1 (Immunoglobulin superfamily member 4) (IgSF4) (Nectin-like protein 2) (NECL-2) (Spermatogenic immunoglobulin superfamily) (SgIgSF) (Synaptic cell adhesion molecule) (SynCAM) (Tumor suppressor in lung cancer 1) (TSLC-1)	0.416557	0.323683	-1.26341	0.48988
P35579	MYH9	Myosin-9 (Cellular myosin heavy chain, type A) (Myosin heavy chain 9) (Myosin heavy chain, non-muscle IIa) (Non-muscle myosin heavy chain A) (NMMHC-A) (Non-muscle myosin heavy chain IIa) (NMMHC II-a) (NMMHC-IIA)	0.398601	0.128557	-1.32698	0.890903
P04278	SHBG	Sex hormone-binding globulin (SHBG) (Sex steroid-binding protein) (SBP) (Testis-specific androgen-binding protein) (ABP) (Testosterone-estradiol-binding globulin) (TeBG) (Testosterone-estrogen-binding globulin)	0.393315	0.00763802	-1.34624	2.11702
Q6UVK1	CSPG4	Chondroitin sulfate proteoglycan 4 (Chondroitin sulfate proteoglycan NG2) (Melanoma chondroitin sulfate proteoglycan) (Melanoma-associated chondroitin sulfate proteoglycan)	0.386066	0.00732753	-1.37308	2.13504
P49747	COMP	Cartilage oligomeric matrix protein (COMP) (Thrombospondin-5) (TSP5)	0.373991	0.00039767	-1.41893	3.40048
P35443	THBS4	Thrombospondin-4	0.366817	0.00104566	-1.44687	2.98061
Q92743	HTRA1	Serine protease HTRA1 (EC 3.4.21.-) (High-temperature requirement A serine peptidase 1) (L56) (Serine protease 11)	0.365197	0.00413632	-1.45325	2.38339
P08519	LPA	Apolipoprotein(a) (Apo(a)) (Lp(a)) (EC 3.4.21.-)	0.363181	0.184329	-1.46124	0.734405
P31025	LCN1	Lipocalin-1 (Tear lipocalin) (Tlc) (Tear prealbumin) (TP) (von Ebner gland protein) (VEG protein)	0.360334	0.277811	-1.47259	0.55625
P05451	REG1A	Lithostathine-1-alpha (Islet cells regeneration factor) (ICRF) (Islet of Langerhans regenerating protein) (REG) (Pancreatic stone protein) (PSP) (Pancreatic thread protein) (PTP) (Regenerating islet-derived protein 1-alpha) (REG-1-alpha) (Regenerating protein I alpha)	0.360016	0.00209231	-1.47387	2.67937
P02751	FN1	Fibronectin (FN) (Cold-insoluble globulin) (CIG) [Cleaved into: Anastellin;Ugl-Y1;Ugl-Y2;Ugl-Y3]	0.357519	0.00163198	-1.48391	2.78729
P24592	IGFBP6	Insulin-like growth factor-binding protein 6 (IBP-6) (IGF-binding protein 6) (IGFBP-6)	0.354757	9.20491e-06	-1.4951	5.03598
P07998	RNASE1	Ribonuclease pancreatic (EC 3.1.27.5) (HP-RNase) (RIB-1) (RNase UpI-1) (Ribonuclease 1) (RNase 1) (Ribonuclease A) (RNase A)	0.335961	5.29834e-06	-1.57364	5.27586
Q9Y577	TRIM17	E3 ubiquitin-protein ligase TRIM17 (EC 2.3.2.27) (RING finger protein 16) (RING-type E3 ubiquitin transferase TRIM17) (Testis RING finger protein) (Tripartite motif-containing protein 17)	0.33414	0.136068	-1.58148	0.866245
Q13103	SPP2	Secreted phosphoprotein 24 (Spp-24) (Secreted phosphoprotein 2)	0.3332	0.00277257	-1.58554	2.55712
Q15582	TGFBI	Transforming growth factor-beta-induced protein ig-h3 (Beta ig-h3) (Kerato-epithelin) (RGD-containing collagen-associated protein) (RGD-CAP)	0.308372	0.00790652	-1.69726	2.10201
Q02747	GUCA2A	Guanylin (Guanylate cyclase activator 2A) (Guanylate cyclase-activating protein 1) (Guanylate cyclase-activating protein I) (GCAP-I) [Cleaved into: HMW-guanylin;Guanylin]	0.291736	0.00504415	-1.77727	2.29721
Q07954	LRP1	Prolow-density lipoprotein receptor-related protein 1 (LRP-1) (Alpha-2-macroglobulin receptor) (A2MR) (Apolipoprotein E receptor) (APOER) (CD antigen CD91) [Cleaved into: Low-density lipoprotein receptor-related protein 1 85 kDa subunit (LRP-85);Low-density lipoprotein receptor-related protein 1 515 kDa subunit (LRP-515);Low-density lipoprotein receptor-related protein 1 intracellular domain (LRP…	0.288968	0.00562144	-1.79102	2.25015
P05154	SERPINA5	Plasma serine protease inhibitor (Acrosomal serine protease inhibitor) (Plasminogen activator inhibitor 3) (PAI-3) (PAI3) (Protein C inhibitor) (PCI) (Serpin A5)	0.284842	1.96566e-07	-1.81177	6.70649
P29622	SERPINA4	Kallistatin (Kallikrein inhibitor) (Peptidase inhibitor 4) (PI-4) (Serpin A4)	0.273345	0.000560837	-1.8712	3.25116
Q14515	SPARCL1	SPARC-like protein 1 (High endothelial venule protein) (Hevin) (MAST 9)	0.268621	0.000166147	-1.89636	3.77951
Q8IUL8	CILP2	Cartilage intermediate layer protein 2 (CILP-2) [Cleaved into: Cartilage intermediate layer protein 2 C1;Cartilage intermediate layer protein 2 C2]	0.259904	0.00965243	-1.94395	2.01536
P16112	ACAN	Aggrecan core protein (Cartilage-specific proteoglycan core protein) (CSPCP) (Chondroitin sulfate proteoglycan core protein 1) (Chondroitin sulfate proteoglycan 1) [Cleaved into: Aggrecan core protein 2]	0.25578	0.000154782	-1.96703	3.81028
P13611	VCAN	Versican core protein (Chondroitin sulfate proteoglycan core protein 2) (Chondroitin sulfate proteoglycan 2) (Glial hyaluronate-binding protein) (GHAP) (Large fibroblast proteoglycan) (PG-M)	0.245087	0.000136568	-2.02863	3.86465
P10915	HAPLN1	Hyaluronan and proteoglycan link protein 1 (Cartilage-linking protein 1) (Cartilage-link protein) (Proteoglycan link protein)	0.242949	8.70725e-05	-2.04127	4.06012
O75339	CILP	Cartilage intermediate layer protein 1 (CILP-1) (Cartilage intermediate-layer protein) [Cleaved into: Cartilage intermediate layer protein 1 C1;Cartilage intermediate layer protein 1 C2]	0.192439	0.000776162	-2.37753	3.11005
P08493	MGP	Matrix Gla protein (MGP) (Cell growth-inhibiting gene 36 protein)	0.190951	1.79353e-05	-2.38872	4.74629
P24821	TNC	Tenascin (TN) (Cytotactin) (GMEM) (GP 150-225) (Glioma-associated-extracellular matrix antigen) (Hexabrachion) (JI) (Myotendinous antigen) (Neuronectin) (Tenascin-C) (TN-C)	0.179151	0.00214728	-2.48076	2.66811
Q9UBP4	DKK3	Dickkopf-related protein 3 (Dickkopf-3) (Dkk-3) (hDkk-3)	0.174939	2.29736e-08	-2.51507	7.63877
P02787	TF	Serotransferrin (Transferrin) (Beta-1 metal-binding globulin) (Siderophilin)	0.082755	0.00049425	-3.59501	3.30605

## Sheet: AS_Gout
Accession #	Gene Symbol	Description	Fold change (AS/Gout)	P value	Log2_Fold change	-Log10 p value
P00738	HP	Haptoglobin (Zonulin) [Cleaved into: Haptoglobin alpha chain;Haptoglobin beta chain]	5.93275	0.0587069	2.5687	1.23131
P02743	APCS	Serum amyloid P-component (SAP) (9.5S alpha-1-glycoprotein) [Cleaved into: Serum amyloid P-component(1-203)]	4.8054	0.000688576	2.26466	3.16205
Q9BXR6	CFHR5	Complement factor H-related protein 5 (FHR-5)	4.5191	0.00802683	2.17604	2.09546
P04003	C4BPA	C4b-binding protein alpha chain (C4bp) (Proline-rich protein) (PRP)	3.30539	0.172103	1.72482	0.764212
Q15573	TAF1A	TATA box-binding protein-associated factor RNA polymerase I subunit A (RNA polymerase I-specific TBP-associated factor 48 kDa) (TAFI48) (TATA box-binding protein-associated factor 1A) (TBP-associated factor 1A) (Transcription factor SL1) (Transcription initiation factor SL1/TIF-IB subunit A)	3.03167	0.101885	1.60011	0.991889
P06276	BCHE	Cholinesterase (EC 3.1.1.8) (Acylcholine acylhydrolase) (Butyrylcholine esterase) (Choline esterase II) (Pseudocholinesterase)	2.85743	0.0120213	1.51472	1.92005
P03956	MMP1	Interstitial collagenase (EC 3.4.24.7) (Fibroblast collagenase) (Matrix metalloproteinase-1) (MMP-1) [Cleaved into: 22 kDa interstitial collagenase;27 kDa interstitial collagenase]	2.74927	0.116093	1.45905	0.935193
P08254	MMP3	Stromelysin-1 (SL-1) (EC 3.4.24.17) (Matrix metalloproteinase-3) (MMP-3) (Transin-1)	2.62527	0.00775156	1.39246	2.11061
P0DOY3	IGLC3	Immunoglobulin lambda constant 3 (Ig lambda chain C region DOT) (Ig lambda chain C region NEWM) (Ig lambda-3 chain C regions)	2.42491	0.0906833	1.27793	1.04247
P02763	ORM1	Alpha-1-acid glycoprotein 1 (AGP 1) (Orosomucoid-1) (OMD 1)	2.35757	0.273405	1.2373	0.563193
P16930	FAH	Fumarylacetoacetase (FAA) (EC 3.7.1.2) (Beta-diketonase) (Fumarylacetoacetate hydrolase)	2.35355	0.0694494	1.23484	1.15833
P22891	PROZ	Vitamin K-dependent protein Z	2.23117	0.109314	1.1578	0.961325
P31025	LCN1	Lipocalin-1 (Tear lipocalin) (Tlc) (Tear prealbumin) (TP) (von Ebner gland protein) (VEG protein)	2.2246	0.190216	1.15354	0.720754
P01023	A2M	Alpha-2-macroglobulin (Alpha-2-M) (C3 and PZP-like alpha-2-macroglobulin domain-containing protein 5)	2.18449	0.227163	1.12729	0.643663
Q8N1C3	GABRG1	Gamma-aminobutyric acid receptor subunit gamma-1 (GABA(A) receptor subunit gamma-1)	2.09642	0.0252959	1.06792	1.59695
P02741	CRP	C-reactive protein [Cleaved into: C-reactive protein(1-205)]	2.04723	0.322977	1.03367	0.490828
P0C0L4	C4A	Complement C4-A (Acidic complement C4) (C3 and PZP-like alpha-2-macroglobulin domain-containing protein 2) [Cleaved into: Complement C4 beta chain;Complement C4-A alpha chain;C4a anaphylatoxin;C4b-A;C4d-A;Complement C4 gamma chain]	2.02366	0.147005	1.01697	0.832668
P02745	C1QA	Complement C1q subcomponent subunit A	1.97191	0.00318413	0.979597	2.49701
P55774	CCL18	C-C motif chemokine 18 (Alternative macrophage activation-associated CC chemokine 1) (AMAC-1) (CC chemokine PARC) (Dendritic cell chemokine 1) (DC-CK1) (Macrophage inflammatory protein 4) (MIP-4) (Pulmonary and activation-regulated chemokine) (Small-inducible cytokine A18) [Cleaved into: CCL18(1-68);CCL18(3-69);CCL18(4-69)]	1.78418	0.117925	0.835259	0.928394
O00533	CHL1	Neural cell adhesion molecule L1-like protein (Close homolog of L1) [Cleaved into: Processed neural cell adhesion molecule L1-like protein]	1.77497	0.0411673	0.827792	1.38545
P01834	IGKC	Immunoglobulin kappa constant (Ig kappa chain C region) (Ig kappa chain C region AG) (Ig kappa chain C region CUM) (Ig kappa chain C region EU) (Ig kappa chain C region OU) (Ig kappa chain C region ROY) (Ig kappa chain C region TI)	1.74875	0.0903059	0.806327	1.04428
P02748	C9	Complement component C9 [Cleaved into: Complement component C9a;Complement component C9b]	1.74615	0.000108878	0.80418	3.96306
Q76LX8	ADAMTS13	A disintegrin and metalloproteinase with thrombospondin motifs 13 (ADAM-TS 13) (ADAM-TS13) (ADAMTS-13) (EC 3.4.24.87) (von Willebrand factor-cleaving protease) (vWF-CP) (vWF-cleaving protease)	1.74324	0.00739991	0.801771	2.13077
Q08554	DSC1	Desmocollin-1 (Cadherin family member 1) (Desmosomal glycoprotein 2/3) (DG2/DG3)	1.73129	0.154756	0.791843	0.810352
P35858	IGFALS	Insulin-like growth factor-binding protein complex acid labile subunit (ALS)	1.72275	0.064632	0.784711	1.18955
O75882	ATRN	Attractin (DPPT-L) (Mahogany homolog)	1.70085	0.0804432	0.766253	1.09451
P02747	C1QC	Complement C1q subcomponent subunit C	1.67551	0.000590348	0.744602	3.22889
P05160	F13B	Coagulation factor XIII B chain (Fibrin-stabilizing factor B subunit) (Protein-glutamine gamma-glutamyltransferase B chain) (Transglutaminase B chain)	1.6631	0.0733812	0.733871	1.13442
P00736	C1R	Complement C1r subcomponent (EC 3.4.21.41) (Complement component 1 subcomponent r) [Cleaved into: Complement C1r subcomponent heavy chain;Complement C1r subcomponent light chain]	1.65752	0.0108524	0.729026	1.96447
P35542	SAA4	Serum amyloid A-4 protein (Constitutively expressed serum amyloid A protein) (C-SAA)	1.64057	0.279845	0.714194	0.553082
P54108	CRISP3	Cysteine-rich secretory protein 3 (CRISP-3) (Specific granule protein of 28 kDa) (SGP28)	1.62948	0.0152161	0.704409	1.8177
P02746	C1QB	Complement C1q subcomponent subunit B	1.62606	0.0018268	0.701382	2.73831
O00299	CLIC1	Chloride intracellular channel protein 1 (Chloride channel ABP) (Nuclear chloride ion channel 27) (NCC27) (Regulatory nuclear chloride ion channel protein) (hRNCC)	1.59987	0.42073	0.677957	0.375997
Q9NPR2	SEMA4B	Semaphorin-4B	1.58806	0.274781	0.667267	0.561014
P49913	CAMP	Cathelicidin antimicrobial peptide (18 kDa cationic antimicrobial protein) (CAP-18) (hCAP-18) [Cleaved into: Antibacterial peptide FALL-39 (FALL-39 peptide antibiotic);Antibacterial peptide LL-37]	1.56799	0.631091	0.648915	0.199908
Q9Y2I7	PIKFYVE	1-phosphatidylinositol 3-phosphate 5-kinase (Phosphatidylinositol 3-phosphate 5-kinase) (EC 2.7.1.150) (FYVE finger-containing phosphoinositide kinase) (PIKfyve) (Phosphatidylinositol 3-phosphate 5-kinase type III) (PIPkin-III) (Type III PIP kinase)	1.56405	0.201366	0.645283	0.696013
Q9NZT1	CALML5	Calmodulin-like protein 5 (Calmodulin-like skin protein)	1.55112	0.510988	0.633309	0.291589
Q8NBJ4	GOLM1	Golgi membrane protein 1 (Golgi membrane protein GP73) (Golgi phosphoprotein 2)	1.53081	0.287711	0.614294	0.541044
P11226	MBL2	Mannose-binding protein C (MBP-C) (Collectin-1) (MBP1) (Mannan-binding protein) (Mannose-binding lectin)	1.51749	0.354729	0.60169	0.450104
P0DJI8	SAA1	Serum amyloid A-1 protein (SAA) [Cleaved into: Amyloid protein A (Amyloid fibril protein AA);Serum amyloid protein A(2-104);Serum amyloid protein A(3-104);Serum amyloid protein A(2-103);Serum amyloid protein A(2-102);Serum amyloid protein A(4-101)]	1.51671	0.545954	0.600948	0.262844
Q2M1Z3	ARHGAP31	Rho GTPase-activating protein 31 (Cdc42 GTPase-activating protein)	1.50893	0.0568102	0.593523	1.24557
P40925	MDH1	Malate dehydrogenase, cytoplasmic (EC 1.1.1.37) (Cytosolic malate dehydrogenase) (Diiodophenylpyruvate reductase) (EC 1.1.1.96)	0.666156	0.369635	-0.586068	0.432227
P50238	CRIP1	Cysteine-rich protein 1 (CRP-1) (Cysteine-rich heart protein) (CRHP) (hCRHP) (Cysteine-rich intestinal protein) (CRIP)	0.666059	0.495338	-0.586279	0.305099
P03950	ANG	Angiogenin (EC 3.1.27.-) (Ribonuclease 5) (RNase 5)	0.66222	0.103544	-0.594617	0.984874
Q9HD89	RETN	Resistin (Adipose tissue-specific secretory factor) (ADSF) (C/EBP-epsilon-regulated myeloid-specific secreted cysteine-rich protein) (Cysteine-rich secreted protein A12-alpha-like 2) (Cysteine-rich secreted protein FIZZ3)	0.661691	0.524048	-0.59577	0.280629
Q16777	HIST2H2AC	Histone H2A type 2-C (Histone H2A-GL101) (Histone H2A/q)	0.658994	0.428986	-0.601663	0.367557
P62937	PPIA	Peptidyl-prolyl cis-trans isomerase A (PPIase A) (EC 5.2.1.8) (Cyclophilin A) (Cyclosporin A-binding protein) (Rotamase A) [Cleaved into: Peptidyl-prolyl cis-trans isomerase A, N-terminally processed]	0.658949	0.356826	-0.601761	0.447544
O75015	FCGR3B	Low affinity immunoglobulin gamma Fc region receptor III-B (Fc-gamma RIII-beta) (Fc-gamma RIII) (Fc-gamma RIIIb) (FcRIII) (FcRIIIb) (FcR-10) (IgG Fc receptor III-1) (CD antigen CD16b)	0.657472	0.169603	-0.604998	0.770567
P27348	YWHAQ	14-3-3 protein theta (14-3-3 protein T-cell) (14-3-3 protein tau) (Protein HS1)	0.656154	0.318131	-0.607893	0.497394
Q16270	IGFBP7	Insulin-like growth factor-binding protein 7 (IBP-7) (IGF-binding protein 7) (IGFBP-7) (IGFBP-rP1) (MAC25 protein) (PGI2-stimulating factor) (Prostacyclin-stimulating factor) (Tumor-derived adhesion factor) (TAF)	0.654724	0.103078	-0.61104	0.986833
P02751	FN1	Fibronectin (FN) (Cold-insoluble globulin) (CIG) [Cleaved into: Anastellin;Ugl-Y1;Ugl-Y2;Ugl-Y3]	0.653389	0.235594	-0.613987	0.627836
O43707	ACTN4	Alpha-actinin-4 (Non-muscle alpha-actinin 4)	0.650818	0.71419	-0.619674	0.146186
P36222	CHI3L1	Chitinase-3-like protein 1 (39 kDa synovial protein) (Cartilage glycoprotein 39) (CGP-39) (GP-39) (hCGP-39) (YKL-40)	0.649672	0.184163	-0.622216	0.734798
P05997	COL5A2	Collagen alpha-2(V) chain	0.64754	0.391455	-0.626958	0.407318
P26447	S100A4	Protein S100-A4 (Calvasculin) (Metastasin) (Placental calcium-binding protein) (Protein Mts1) (S100 calcium-binding protein A4)	0.647194	0.371846	-0.62773	0.429637
Q14847	LASP1	LIM and SH3 domain protein 1 (LASP-1) (Metastatic lymph node gene 50 protein) (MLN 50)	0.646694	0.239498	-0.628845	0.620698
P13611	VCAN	Versican core protein (Chondroitin sulfate proteoglycan core protein 2) (Chondroitin sulfate proteoglycan 2) (Glial hyaluronate-binding protein) (GHAP) (Large fibroblast proteoglycan) (PG-M)	0.64542	0.207808	-0.63169	0.682337
P10412	HIST1H1E	Histone H1.4 (Histone H1b) (Histone H1s-4)	0.644781	0.42297	-0.633118	0.37369
P24592	IGFBP6	Insulin-like growth factor-binding protein 6 (IBP-6) (IGF-binding protein 6) (IGFBP-6)	0.64264	0.181272	-0.637918	0.74167
P41218	MNDA	Myeloid cell nuclear differentiation antigen	0.641967	0.226673	-0.639428	0.6446
Q8IUL8	CILP2	Cartilage intermediate layer protein 2 (CILP-2) [Cleaved into: Cartilage intermediate layer protein 2 C1;Cartilage intermediate layer protein 2 C2]	0.641879	0.558283	-0.639627	0.253146
O00584	RNASET2	Ribonuclease T2 (EC 3.1.27.-) (Ribonuclease 6)	0.640694	0.195099	-0.642294	0.709744
Q14766	LTBP1	Latent-transforming growth factor beta-binding protein 1 (LTBP-1) (Transforming growth factor beta-1-binding protein 1) (TGF-beta1-BP-1)	0.640627	0.338158	-0.642443	0.470881
P61158	ACTR3	Actin-related protein 3 (Actin-like protein 3)	0.639726	0.412942	-0.644473	0.384111
P00558	PGK1	Phosphoglycerate kinase 1 (EC 2.7.2.3) (Cell migration-inducing gene 10 protein) (Primer recognition protein 2) (PRP 2)	0.637383	0.417759	-0.649768	0.379074
P14598	NCF1	Neutrophil cytosol factor 1 (NCF-1) (47 kDa autosomal chronic granulomatous disease protein) (47 kDa neutrophil oxidase factor) (NCF-47K) (Neutrophil NADPH oxidase factor 1) (Nox organizer 2) (Nox-organizing protein 2) (SH3 and PX domain-containing protein 1A) (p47-phox)	0.636146	0.55883	-0.65257	0.25272
P80723	BASP1	Brain acid soluble protein 1 (22 kDa neuronal tissue-enriched acidic protein) (Neuronal axonal membrane protein NAP-22)	0.631752	0.270748	-0.66257	0.567434
Q9UIB8	CD84	SLAM family member 5 (Cell surface antigen MAX.3) (Hly9-beta) (Leukocyte differentiation antigen CD84) (Signaling lymphocytic activation molecule 5) (CD antigen CD84)	0.631355	0.108448	-0.663477	0.964778
P19338	NCL	Nucleolin (Protein C23)	0.628231	0.27152	-0.670632	0.566199
Q15848	ADIPOQ	Adiponectin (30 kDa adipocyte complement-related protein) (Adipocyte complement-related 30 kDa protein) (ACRP30) (Adipocyte, C1q and collagen domain-containing protein) (Adipose most abundant gene transcript 1 protein) (apM-1) (Gelatin-binding protein)	0.62421	0.270085	-0.679897	0.5685
P60174	TPI1	Triosephosphate isomerase (TIM) (EC 5.3.1.1) (Triose-phosphate isomerase)	0.618853	0.372778	-0.692332	0.42855
P61916	NPC2	NPC intracellular cholesterol transporter 2 (Epididymal secretory protein E1) (Human epididymis-specific protein 1) (He1) (Niemann-Pick disease type C2 protein)	0.616503	0.182689	-0.69782	0.738288
P60900	PSMA6	Proteasome subunit alpha type-6 (EC 3.4.25.1) (27 kDa prosomal protein) (PROS-27) (p27K) (Macropain iota chain) (Multicatalytic endopeptidase complex iota chain) (Proteasome iota chain)	0.61605	0.339811	-0.69888	0.468763
P06753	TPM3	Tropomyosin alpha-3 chain (Gamma-tropomyosin) (Tropomyosin-3) (Tropomyosin-5) (hTM5)	0.615872	0.478823	-0.699298	0.319825
P29622	SERPINA4	Kallistatin (Kallikrein inhibitor) (Peptidase inhibitor 4) (PI-4) (Serpin A4)	0.613864	0.192042	-0.704008	0.716603
Q9Y5Y7	LYVE1	Lymphatic vessel endothelial hyaluronic acid receptor 1 (LYVE-1) (Cell surface retention sequence-binding protein 1) (CRSBP-1) (Extracellular link domain-containing protein 1) (Hyaluronic acid receptor)	0.612818	0.108961	-0.706469	0.96273
P02787	TF	Serotransferrin (Transferrin) (Beta-1 metal-binding globulin) (Siderophilin)	0.612105	0.550241	-0.708148	0.259447
O00391	QSOX1	Sulfhydryl oxidase 1 (hQSOX) (EC 1.8.3.2) (Quiescin Q6)	0.611082	0.00509131	-0.710562	2.29317
P05089	ARG1	Arginase-1 (EC 3.5.3.1) (Liver-type arginase) (Type I arginase)	0.609928	0.412257	-0.71329	0.384831
P58546	MTPN	Myotrophin (Protein V-1)	0.609578	0.281929	-0.714117	0.54986
Q00839	HNRNPU	Heterogeneous nuclear ribonucleoprotein U (hnRNP U) (GRIP120) (Nuclear p120 ribonucleoprotein) (Scaffold-attachment factor A) (SAF-A) (p120) (pp120)	0.606318	0.240386	-0.721853	0.61909
P08519	LPA	Apolipoprotein(a) (Apo(a)) (Lp(a)) (EC 3.4.21.-)	0.603893	0.331925	-0.727634	0.47896
P19105	MYL12A	Myosin regulatory light chain 12A (Epididymis secretory protein Li 24) (HEL-S-24) (MLC-2B) (Myosin RLC) (Myosin regulatory light chain 2, nonsarcomeric) (Myosin regulatory light chain MRLC3)	0.603778	0.539795	-0.727909	0.267771
P02786	TFRC	Transferrin receptor protein 1 (TR) (TfR) (TfR1) (Trfr) (T9) (p90) (CD antigen CD71) [Cleaved into: Transferrin receptor protein 1, serum form (sTfR)]	0.603517	0.185119	-0.728534	0.732549
P23528	CFL1	Cofilin-1 (18 kDa phosphoprotein) (p18) (Cofilin, non-muscle isoform)	0.601818	0.250421	-0.7326	0.60133
P02753	RBP4	Retinol-binding protein 4 (Plasma retinol-binding protein) (PRBP) (RBP) [Cleaved into: Plasma retinol-binding protein(1-182);Plasma retinol-binding protein(1-181);Plasma retinol-binding protein(1-179);Plasma retinol-binding protein(1-176)]	0.60121	0.0148795	-0.73406	1.82741
P98160	HSPG2	Basement membrane-specific heparan sulfate proteoglycan core protein (HSPG) (Perlecan) (PLC) [Cleaved into: Endorepellin;LG3 peptide]	0.59529	0.0262293	-0.748336	1.58121
P10153	RNASE2	Non-secretory ribonuclease (EC 3.1.27.5) (Eosinophil-derived neurotoxin) (RNase UpI-2) (Ribonuclease 2) (RNase 2) (Ribonuclease US)	0.591642	0.35489	-0.757203	0.449906
P33241	LSP1	Lymphocyte-specific protein 1 (47 kDa actin-binding protein) (52 kDa phosphoprotein) (pp52) (Lymphocyte-specific antigen WP34)	0.588557	0.348335	-0.764746	0.458003
Q16627	CCL14	C-C motif chemokine 14 (Chemokine CC-1/CC-3) (HCC-1/HCC-3) (HCC-1(1-74)) (NCC-2) (Small-inducible cytokine A14) [Cleaved into: HCC-1(3-74);HCC-1(4-74);HCC-1(9-74)]	0.587587	0.0487277	-0.767126	1.31222
Q99969	RARRES2	Retinoic acid receptor responder protein 2 (Chemerin) (RAR-responsive protein TIG2) (Tazarotene-induced gene 2 protein)	0.585105	0.180219	-0.773234	0.744199
P02461	COL3A1	Collagen alpha-1(III) chain	0.58059	0.161731	-0.78441	0.791206
P62987	UBA52	Ubiquitin-60S ribosomal protein L40 (CEP52) (Ubiquitin A-52 residue ribosomal protein fusion product 1) [Cleaved into: Ubiquitin;60S ribosomal protein L40 (Large ribosomal subunit protein eL40)]	0.577222	0.135954	-0.792801	0.866609
Q92743	HTRA1	Serine protease HTRA1 (EC 3.4.21.-) (High-temperature requirement A serine peptidase 1) (L56) (Serine protease 11)	0.576315	0.0232162	-0.795071	1.63421
Q01518	CAP1	Adenylyl cyclase-associated protein 1 (CAP 1)	0.576161	0.24408	-0.795456	0.612468
P50395	GDI2	Rab GDP dissociation inhibitor beta (Rab GDI beta) (Guanosine diphosphate dissociation inhibitor 2) (GDI-2)	0.576123	0.507231	-0.795552	0.294794
P39060	COL18A1	Collagen alpha-1(XVIII) chain [Cleaved into: Endostatin;Non-collagenous domain 1 (NC1)]	0.572715	0.0110237	-0.80411	1.95767
P12109	COL6A1	Collagen alpha-1(VI) chain	0.568603	0.415821	-0.814506	0.381094
P34096	RNASE4	Ribonuclease 4 (RNase 4) (EC 3.1.27.-)	0.565848	0.0702238	-0.821514	1.15352
P69905	HBA1;	Hemoglobin subunit alpha (Alpha-globin) (Hemoglobin alpha chain)	0.562681	0.262973	-0.829611	0.580089
P29279	CTGF	Connective tissue growth factor (CCN family member 2) (Hypertrophic chondrocyte-specific protein 24) (Insulin-like growth factor-binding protein 8) (IBP-8) (IGF-binding protein 8) (IGFBP-8)	0.553946	0.0894583	-0.852183	1.04838
P60709	ACTB	Actin, cytoplasmic 1 (Beta-actin) [Cleaved into: Actin, cytoplasmic 1, N-terminally processed]	0.551546	0.136192	-0.858446	0.865849
P06454	PTMA	Prothymosin alpha [Cleaved into: Prothymosin alpha, N-terminally processed;Thymosin alpha-1]	0.549937	0.43475	-0.862663	0.36176
P13489	RNH1	Ribonuclease inhibitor (Placental ribonuclease inhibitor) (Placental RNase inhibitor) (Ribonuclease/angiogenin inhibitor 1) (RAI)	0.548853	0.448085	-0.865509	0.34864
P02452	COL1A1	Collagen alpha-1(I) chain (Alpha-1 type I collagen)	0.548789	0.230833	-0.865678	0.636702
O15335	CHAD	Chondroadherin (Cartilage leucine-rich protein)	0.541462	0.457937	-0.885069	0.339195
O15143	ARPC1B	Actin-related protein 2/3 complex subunit 1B (Arp2/3 complex 41 kDa subunit) (p41-ARC)	0.539891	0.184975	-0.889259	0.732887
P62942	FKBP1A	Peptidyl-prolyl cis-trans isomerase FKBP1A (PPIase FKBP1A) (EC 5.2.1.8) (12 kDa FK506-binding protein) (12 kDa FKBP) (FKBP-12) (Calstabin-1) (FK506-binding protein 1A) (FKBP-1A) (Immunophilin FKBP12) (Rotamase)	0.53208	0.136466	-0.910284	0.864974
P14555	PLA2G2A	Phospholipase A2, membrane associated (EC 3.1.1.4) (GIIC sPLA2) (Group IIA phospholipase A2) (Non-pancreatic secretory phospholipase A2) (NPS-PLA2) (Phosphatidylcholine 2-acylhydrolase 2A)	0.529235	0.282735	-0.918021	0.54862
P61769	B2M	Beta-2-microglobulin [Cleaved into: Beta-2-microglobulin form pI 5.3]	0.528489	0.00117167	-0.920056	2.93119
P07195	LDHB	L-lactate dehydrogenase B chain (LDH-B) (EC 1.1.1.27) (LDH heart subunit) (LDH-H) (Renal carcinoma antigen NY-REN-46)	0.526831	0.0785631	-0.924589	1.10478
P05451	REG1A	Lithostathine-1-alpha (Islet cells regeneration factor) (ICRF) (Islet of Langerhans regenerating protein) (REG) (Pancreatic stone protein) (PSP) (Pancreatic thread protein) (PTP) (Regenerating islet-derived protein 1-alpha) (REG-1-alpha) (Regenerating protein I alpha)	0.526774	0.0935974	-0.924743	1.02874
P01040	CSTA	Cystatin-A (Cystatin-AS) (Stefin-A) [Cleaved into: Cystatin-A, N-terminally processed]	0.525861	0.334038	-0.927246	0.476204
P08493	MGP	Matrix Gla protein (MGP) (Cell growth-inhibiting gene 36 protein)	0.524036	0.0718369	-0.932263	1.14365
P06703	S100A6	Protein S100-A6 (Calcyclin) (Growth factor-inducible protein 2A9) (MLN 4) (Prolactin receptor-associated protein) (PRA) (S100 calcium-binding protein A6)	0.51901	0.435605	-0.946165	0.360907
P49747	COMP	Cartilage oligomeric matrix protein (COMP) (Thrombospondin-5) (TSP5)	0.518878	0.0539585	-0.946533	1.26794
P07737	PFN1	Profilin-1 (Epididymis tissue protein Li 184a) (Profilin I)	0.513906	0.143754	-0.960424	0.842379
P12955	PEPD	Xaa-Pro dipeptidase (X-Pro dipeptidase) (EC 3.4.13.9) (Imidodipeptidase) (Peptidase D) (Proline dipeptidase) (Prolidase)	0.513699	0.12438	-0.961006	0.90525
P04083	ANXA1	Annexin A1 (Annexin I) (Annexin-1) (Calpactin II) (Calpactin-2) (Chromobindin-9) (Lipocortin I) (Phospholipase A2 inhibitory protein) (p35)	0.512085	0.335727	-0.965546	0.474014
P12429	ANXA3	Annexin A3 (35-alpha calcimedin) (Annexin III) (Annexin-3) (Inositol 1,2-cyclic phosphate 2-phosphohydrolase) (Lipocortin III) (Placental anticoagulant protein III) (PAP-III)	0.511064	0.673534	-0.968423	0.171641
P48745	NOV	Protein NOV homolog (NovH) (CCN family member 3) (Insulin-like growth factor-binding protein 9) (IBP-9) (IGF-binding protein 9) (IGFBP-9) (Nephroblastoma-overexpressed gene protein homolog)	0.510629	0.173265	-0.969652	0.76129
P24821	TNC	Tenascin (TN) (Cytotactin) (GMEM) (GP 150-225) (Glioma-associated-extracellular matrix antigen) (Hexabrachion) (JI) (Myotendinous antigen) (Neuronectin) (Tenascin-C) (TN-C)	0.508588	0.293362	-0.975431	0.532597
O75368	SH3BGRL	SH3 domain-binding glutamic acid-rich-like protein	0.505329	0.179711	-0.984704	0.745425
P15311	EZR	Ezrin (Cytovillin) (Villin-2) (p81)	0.501703	0.110114	-0.995095	0.958159
P52565	ARHGDIA	Rho GDP-dissociation inhibitor 1 (Rho GDI 1) (Rho-GDI alpha)	0.500918	0.134082	-0.997354	0.87263
P06733	ENO1	Alpha-enolase (EC 4.2.1.11) (2-phospho-D-glycerate hydro-lyase) (C-myc promoter-binding protein) (Enolase 1) (MBP-1) (MPB-1) (Non-neural enolase) (NNE) (Phosphopyruvate hydratase) (Plasminogen-binding protein)	0.49936	0.20074	-1.00185	0.697366
P04075	ALDOA	Fructose-bisphosphate aldolase A (EC 4.1.2.13) (Lung cancer antigen NY-LU-1) (Muscle-type aldolase)	0.494757	0.0632527	-1.01521	1.19892
Q13103	SPP2	Secreted phosphoprotein 24 (Spp-24) (Secreted phosphoprotein 2)	0.491895	0.0613137	-1.02358	1.21244
Q9UKY7	CDV3	Protein CDV3 homolog	0.491448	0.203458	-1.02489	0.691524
P13987	CD59	CD59 glycoprotein (1F5 antigen) (20 kDa homologous restriction factor) (HRF-20) (HRF20) (MAC-inhibitory protein) (MAC-IP) (MEM43 antigen) (Membrane attack complex inhibition factor) (MACIF) (Membrane inhibitor of reactive lysis) (MIRL) (Protectin) (CD antigen CD59)	0.483802	0.0413482	-1.04751	1.38354
Q15149	PLEC	Plectin (PCN) (PLTN) (Hemidesmosomal protein 1) (HD1) (Plectin-1)	0.482726	0.249984	-1.05072	0.602088
P26038	MSN	Moesin (Membrane-organizing extension spike protein)	0.479446	0.27722	-1.06056	0.557175
P22692	IGFBP4	Insulin-like growth factor-binding protein 4 (IBP-4) (IGF-binding protein 4) (IGFBP-4)	0.477978	0.0662546	-1.06498	1.17878
P04040	CAT	Catalase (EC 1.11.1.6)	0.476717	0.176798	-1.0688	0.752523
P61160	ACTR2	Actin-related protein 2 (Actin-like protein 2)	0.474219	0.273851	-1.07637	0.562486
P08670	VIM	Vimentin	0.473973	0.222108	-1.07712	0.653435
P37837	TALDO1	Transaldolase (EC 2.2.1.2)	0.473772	0.33708	-1.07774	0.472267
P19971	TYMP	Thymidine phosphorylase (TP) (EC 2.4.2.4) (Gliostatin) (Platelet-derived endothelial cell growth factor) (PD-ECGF) (TdRPase)	0.469333	0.210114	-1.09132	0.677545
P63313	TMSB10	Thymosin beta-10	0.465848	0.149808	-1.10207	0.824465
P78417	GSTO1	Glutathione S-transferase omega-1 (GSTO-1) (EC 2.5.1.18) (Glutathione S-transferase omega 1-1) (GSTO 1-1) (Glutathione-dependent dehydroascorbate reductase) (EC 1.8.5.1) (Monomethylarsonic acid reductase) (MMA(V) reductase) (EC 1.20.4.2) (S-(Phenacyl)glutathione reductase) (SPG-R)	0.465337	0.0195558	-1.10365	1.70873
P07355	ANXA2	Annexin A2 (Annexin II) (Annexin-2) (Calpactin I heavy chain) (Calpactin-1 heavy chain) (Chromobindin-8) (Lipocortin II) (Placental anticoagulant protein IV) (PAP-IV) (Protein I) (p36)	0.462209	0.323626	-1.11338	0.489957
P18065	IGFBP2	Insulin-like growth factor-binding protein 2 (IBP-2) (IGF-binding protein 2) (IGFBP-2)	0.45998	0.000766531	-1.12036	3.11547
Q96NZ9	PRAP1	Proline-rich acidic protein 1 (Epididymis tissue protein Li 178) (Uterine-specific proline-rich acidic protein)	0.457454	0.012821	-1.1283	1.89208
P15151	PVR	Poliovirus receptor (Nectin-like protein 5) (NECL-5) (CD antigen CD155)	0.456745	0.00208947	-1.13054	2.67996
P31944	CASP14	Caspase-14 (CASP-14) (EC 3.4.22.-) [Cleaved into: Caspase-14 subunit p17, mature form;Caspase-14 subunit p10, mature form;Caspase-14 subunit p20, intermediate form;Caspase-14 subunit p8, intermediate form]	0.455608	0.0387422	-1.13414	1.41182
P11142	HSPA8	Heat shock cognate 71 kDa protein (Heat shock 70 kDa protein 8) (Lipopolysaccharide-associated protein 1) (LAP-1) (LPS-associated protein 1)	0.455048	0.105561	-1.13591	0.976496
Q9Y279	VSIG4	V-set and immunoglobulin domain-containing protein 4 (Protein Z39Ig)	0.453137	0.0861053	-1.14198	1.06497
P62328	TMSB4X	Thymosin beta-4 (T beta-4) (Fx) [Cleaved into: Hematopoietic system regulatory peptide (Seraspenide)]	0.452091	0.111961	-1.14532	0.950933
P0DMV9	HSPA1B	Heat shock 70 kDa protein 1B (Heat shock 70 kDa protein 2) (HSP70-2) (HSP70.2)	0.452044	0.200109	-1.14547	0.698734
P10451	SPP1	Osteopontin (Bone sialoprotein 1) (Nephropontin) (Secreted phosphoprotein 1) (SPP-1) (Urinary stone protein) (Uropontin)	0.450022	0.150523	-1.15193	0.822396
Q02747	GUCA2A	Guanylin (Guanylate cyclase activator 2A) (Guanylate cyclase-activating protein 1) (Guanylate cyclase-activating protein I) (GCAP-I) [Cleaved into: HMW-guanylin;Guanylin]	0.449885	0.200191	-1.15237	0.698556
P30530	AXL	Tyrosine-protein kinase receptor UFO (EC 2.7.10.1) (AXL oncogene)	0.448128	0.129386	-1.15802	0.888114
P02654	APOC1	Apolipoprotein C-I (Apo-CI) (ApoC-I) (Apolipoprotein C1) [Cleaved into: Truncated apolipoprotein C-I]	0.447007	0.225096	-1.16163	0.647633
P16402	HIST1H1D	Histone H1.3 (Histone H1c) (Histone H1s-2)	0.445695	0.338245	-1.16587	0.470768
P18669	PGAM1	Phosphoglycerate mutase 1 (EC 5.4.2.11) (EC 5.4.2.4) (BPG-dependent PGAM 1) (Phosphoglycerate mutase isozyme B) (PGAM-B)	0.4418	0.0987233	-1.17853	1.00558
P63104	YWHAZ	14-3-3 protein zeta/delta (Protein kinase C inhibitor protein 1) (KCIP-1)	0.440053	0.0457282	-1.18425	1.33982
P41439	FOLR3	Folate receptor gamma (FR-gamma) (Folate receptor 3)	0.438908	0.614137	-1.18801	0.211735
P02656	APOC3	Apolipoprotein C-III (Apo-CIII) (ApoC-III) (Apolipoprotein C3)	0.43859	0.0908827	-1.18905	1.04152
P11021	HSPA5	Endoplasmic reticulum chaperone BiP (EC 3.6.4.10) (78 kDa glucose-regulated protein) (GRP-78) (Binding-immunoglobulin protein) (BiP) (Heat shock protein 70 family protein 5) (HSP70 family protein 5) (Heat shock protein family A member 5) (Immunoglobulin heavy chain-binding protein)	0.438266	0.0192245	-1.19012	1.71615
O75083	WDR1	WD repeat-containing protein 1 (Actin-interacting protein 1) (AIP1) (NORI-1)	0.434676	0.228446	-1.20199	0.641216
P07998	RNASE1	Ribonuclease pancreatic (EC 3.1.27.5) (HP-RNase) (RIB-1) (RNase UpI-1) (Ribonuclease 1) (RNase 1) (Ribonuclease A) (RNase A)	0.433495	0.0634112	-1.20591	1.19783
P35579	MYH9	Myosin-9 (Cellular myosin heavy chain, type A) (Myosin heavy chain 9) (Myosin heavy chain, non-muscle IIa) (Non-muscle myosin heavy chain A) (NMMHC-A) (Non-muscle myosin heavy chain IIa) (NMMHC II-a) (NMMHC-IIA)	0.432636	0.281002	-1.20877	0.55129
O75874	IDH1	Isocitrate dehydrogenase [NADP] cytoplasmic (IDH) (EC 1.1.1.42) (Cytosolic NADP-isocitrate dehydrogenase) (IDP) (NADP(+)-specific ICDH) (Oxalosuccinate decarboxylase)	0.425128	0.0302576	-1.23403	1.51916
P60660	MYL6	Myosin light polypeptide 6 (17 kDa myosin light chain) (LC17) (Myosin light chain 3) (MLC-3) (Myosin light chain alkali 3) (Myosin light chain A3) (Smooth muscle and nonmuscle myosin light chain alkali 6)	0.424753	0.0726964	-1.23531	1.13849
P32119	PRDX2	Peroxiredoxin-2 (EC 1.11.1.15) (Natural killer cell-enhancing factor B) (NKEF-B) (PRP) (Thiol-specific antioxidant protein) (TSA) (Thioredoxin peroxidase 1) (Thioredoxin-dependent peroxide reductase 1)	0.4238	0.257646	-1.23854	0.588976
P02655	APOC2	Apolipoprotein C-II (Apo-CII) (ApoC-II) (Apolipoprotein C2) [Cleaved into: Proapolipoprotein C-II (ProapoC-II)]	0.420238	0.198351	-1.25072	0.702565
O15145	ARPC3	Actin-related protein 2/3 complex subunit 3 (Arp2/3 complex 21 kDa subunit) (p21-ARC)	0.417308	0.176233	-1.26082	0.753913
O95497	VNN1	Pantetheinase (EC 3.5.1.92) (Pantetheine hydrolase) (Tiff66) (Vascular non-inflammatory molecule 1) (Vanin-1)	0.416307	0.0623417	-1.26428	1.20522
Q9UBP4	DKK3	Dickkopf-related protein 3 (Dickkopf-3) (Dkk-3) (hDkk-3)	0.415537	0.00966344	-1.26695	2.01487
P08294	SOD3	Extracellular superoxide dismutase [Cu-Zn] (EC-SOD) (EC 1.15.1.1)	0.414227	0.00515183	-1.27151	2.28804
P06748	NPM1	Nucleophosmin (NPM) (Nucleolar phosphoprotein B23) (Nucleolar protein NO38) (Numatrin)	0.409527	0.00660595	-1.28797	2.18006
P13796	LCP1	Plastin-2 (L-plastin) (LC64P) (Lymphocyte cytosolic protein 1) (LCP-1)	0.403361	0.0317826	-1.30986	1.49781
Q14767	LTBP2	Latent-transforming growth factor beta-binding protein 2 (LTBP-2)	0.402577	0.27941	-1.31266	0.553758
O60234	GMFG	Glia maturation factor gamma (GMF-gamma)	0.399837	0.0909127	-1.32252	1.04138
Q06828	FMOD	Fibromodulin (FM) (Collagen-binding 59 kDa protein) (Keratan sulfate proteoglycan fibromodulin) (KSPG fibromodulin)	0.399094	0.0337985	-1.3252	1.4711
P00441	SOD1	Superoxide dismutase [Cu-Zn] (EC 1.15.1.1) (Superoxide dismutase 1) (hSod1)	0.396059	0.0269539	-1.33621	1.56938
Q13404	UBE2V1	Ubiquitin-conjugating enzyme E2 variant 1 (UEV-1) (CROC-1) (TRAF6-regulated IKK activator 1 beta Uev1A)	0.394443	0.212035	-1.34211	0.673593
P30740	SERPINB1	Leukocyte elastase inhibitor (LEI) (Monocyte/neutrophil elastase inhibitor) (EI) (M/NEI) (Peptidase inhibitor 2) (PI-2) (Serpin B1)	0.387714	0.0268322	-1.36694	1.57134
P30101	PDIA3	Protein disulfide-isomerase A3 (EC 5.3.4.1) (58 kDa glucose-regulated protein) (58 kDa microsomal protein) (p58) (Disulfide isomerase ER-60) (Endoplasmic reticulum resident protein 57) (ER protein 57) (ERp57) (Endoplasmic reticulum resident protein 60) (ER protein 60) (ERp60)	0.387287	0.0885026	-1.36853	1.05304
Q9BY67	CADM1	Cell adhesion molecule 1 (Immunoglobulin superfamily member 4) (IgSF4) (Nectin-like protein 2) (NECL-2) (Spermatogenic immunoglobulin superfamily) (SgIgSF) (Synaptic cell adhesion molecule) (SynCAM) (Tumor suppressor in lung cancer 1) (TSLC-1)	0.382151	0.306306	-1.38778	0.513845
P13598	ICAM2	Intercellular adhesion molecule 2 (ICAM-2) (CD antigen CD102)	0.381329	0.00614523	-1.39089	2.21146
P31146	CORO1A	Coronin-1A (Coronin-like protein A) (Clipin-A) (Coronin-like protein p57) (Tryptophan aspartate-containing coat protein) (TACO)	0.37945	0.131535	-1.39802	0.880958
Q15582	TGFBI	Transforming growth factor-beta-induced protein ig-h3 (Beta ig-h3) (Kerato-epithelin) (RGD-containing collagen-associated protein) (RGD-CAP)	0.379416	0.0950353	-1.39815	1.02211
P07858	CTSB	Cathepsin B (EC 3.4.22.1) (APP secretase) (APPS) (Cathepsin B1) [Cleaved into: Cathepsin B light chain;Cathepsin B heavy chain]	0.375408	0.0997391	-1.41347	1.00113
P16112	ACAN	Aggrecan core protein (Cartilage-specific proteoglycan core protein) (CSPCP) (Chondroitin sulfate proteoglycan core protein 1) (Chondroitin sulfate proteoglycan 1) [Cleaved into: Aggrecan core protein 2]	0.374866	0.0294767	-1.41555	1.53052
P07602	PSAP	Prosaposin (Proactivator polypeptide) [Cleaved into: Saposin-A (Protein A);Saposin-B-Val;Saposin-B (Cerebroside sulfate activator) (CSAct) (Dispersin) (Sphingolipid activator protein 1) (SAP-1) (Sulfatide/GM1 activator);Saposin-C (A1 activator) (Co-beta-glucosidase) (Glucosylceramidase activator) (Sphingolipid activator protein 2) (SAP-2);Saposin-D (Component C) (Protein C)]	0.367675	0.00964642	-1.4435	2.01563
P55000	SLURP1	Secreted Ly-6/uPAR-related protein 1 (SLURP-1) (ARS component B) (ARS(component B)-81/S) (Anti-neoplastic urinary protein) (ANUP)	0.366752	0.0860838	-1.44712	1.06508
P09382	LGALS1	Galectin-1 (Gal-1) (14 kDa laminin-binding protein) (HLBP14) (14 kDa lectin) (Beta-galactoside-binding lectin L-14-I) (Galaptin) (HBL) (HPL) (Lactose-binding lectin 1) (Lectin galactoside-binding soluble 1) (Putative MAPK-activating protein PM12) (S-Lac lectin 1)	0.360593	0.0547023	-1.47156	1.26199
O14745	SLC9A3R1	Na(+)/H(+) exchange regulatory cofactor NHE-RF1 (NHERF-1) (Ezrin-radixin-moesin-binding phosphoprotein 50) (EBP50) (Regulatory cofactor of Na(+)/H(+) exchanger) (Sodium-hydrogen exchanger regulatory factor 1) (Solute carrier family 9 isoform A3 regulatory factor 1)	0.358716	0.0533468	-1.47909	1.27289
P52566	ARHGDIB	Rho GDP-dissociation inhibitor 2 (Rho GDI 2) (Ly-GDI) (Rho-GDI beta)	0.358449	0.0202849	-1.48016	1.69283
Q9Y577	TRIM17	E3 ubiquitin-protein ligase TRIM17 (EC 2.3.2.27) (RING finger protein 16) (RING-type E3 ubiquitin transferase TRIM17) (Testis RING finger protein) (Tripartite motif-containing protein 17)	0.358034	0.204779	-1.48183	0.688715
P27695	APEX1	DNA-(apurinic or apyrimidinic site) lyase (EC 3.1.-.-) (EC 4.2.99.18) (APEX nuclease) (APEN) (Apurinic-apyrimidinic endonuclease 1) (AP endonuclease 1) (APE-1) (REF-1) (Redox factor-1) [Cleaved into: DNA-(apurinic or apyrimidinic site) lyase, mitochondrial]	0.357005	0.0018569	-1.48598	2.73121
P29401	TKT	Transketolase (TK) (EC 2.2.1.1)	0.349403	0.121122	-1.51703	0.916776
P02792	FTL	Ferritin light chain (Ferritin L subunit)	0.34876	0.0676413	-1.51969	1.16979
P02545	LMNA	Prelamin-A/C [Cleaved into: Lamin-A/C (70 kDa lamin) (Renal carcinoma antigen NY-REN-32)]	0.339454	0.155271	-1.55871	0.808911
P05164	MPO	Myeloperoxidase (MPO) (EC 1.11.2.2) [Cleaved into: Myeloperoxidase;89 kDa myeloperoxidase;84 kDa myeloperoxidase;Myeloperoxidase light chain;Myeloperoxidase heavy chain]	0.329764	0.0787171	-1.60049	1.10393
P63261	ACTG1	Actin, cytoplasmic 2 (Gamma-actin) [Cleaved into: Actin, cytoplasmic 2, N-terminally processed]	0.329208	0.0486767	-1.60293	1.31268
P25815	S100P	Protein S100-P (Migration-inducing gene 9 protein) (MIG9) (Protein S100-E) (S100 calcium-binding protein P)	0.326121	0.0105068	-1.61652	1.97853
P16401	HIST1H1B	Histone H1.5 (Histone H1a) (Histone H1b) (Histone H1s-3)	0.324382	0.0803448	-1.62423	1.09504
P14174	MIF	Macrophage migration inhibitory factor (MIF) (EC 5.3.2.1) (Glycosylation-inhibiting factor) (GIF) (L-dopachrome isomerase) (L-dopachrome tautomerase) (EC 5.3.3.12) (Phenylpyruvate tautomerase)	0.319595	0.032182	-1.64568	1.49239
P08311	CTSG	Cathepsin G (CG) (EC 3.4.21.20)	0.318848	0.10946	-1.64906	0.960743
P30447	HLA-A	HLA class I histocompatibility antigen, A-23 alpha chain (HLA class I histocompatibility antigen, A-9 alpha chain) (MHC class I antigen A*23)	0.318502	0.0761215	-1.65063	1.11849
P20700	LMNB1	Lamin-B1	0.314099	0.210163	-1.67071	0.677444
P40121	CAPG	Macrophage-capping protein (Actin regulatory protein CAP-G)	0.308545	0.0424563	-1.69645	1.37206
P12724	RNASE3	Eosinophil cationic protein (ECP) (EC 3.1.27.-) (Ribonuclease 3) (RNase 3)	0.308441	0.0343348	-1.69694	1.46426
P02647	APOA1	Apolipoprotein A-I (Apo-AI) (ApoA-I) (Apolipoprotein A1) [Cleaved into: Proapolipoprotein A-I (ProapoA-I);Truncated apolipoprotein A-I (Apolipoprotein A-I(1-242))]	0.296375	0.0752969	-1.7545	1.12322
Q99879	HIST1H2BM	Histone H2B type 1-M (Histone H2B.e) (H2B/e)	0.295024	0.0216791	-1.76109	1.66396
P31946	YWHAB	14-3-3 protein beta/alpha (Protein 1054) (Protein kinase C inhibitor protein 1) (KCIP-1) [Cleaved into: 14-3-3 protein beta/alpha, N-terminally processed]	0.292915	0.0287661	-1.77145	1.54112
Q01469	FABP5	Fatty acid-binding protein, epidermal (Epidermal-type fatty acid-binding protein) (E-FABP) (Fatty acid-binding protein 5) (Psoriasis-associated fatty acid-binding protein homolog) (PA-FABP)	0.27787	0.00202453	-1.84752	2.69368
Q5T1B0	AXDND1	Axonemal dynein light chain domain-containing protein 1	0.270137	0.015795	-1.88824	1.80148
O75339	CILP	Cartilage intermediate layer protein 1 (CILP-1) (Cartilage intermediate-layer protein) [Cleaved into: Cartilage intermediate layer protein 1 C1;Cartilage intermediate layer protein 1 C2]	0.26287	0.0212255	-1.92758	1.67314
P35754	GLRX	Glutaredoxin-1 (Thioltransferase-1) (TTase-1)	0.250161	0.0955947	-1.99907	1.01957
P16949	STMN1	Stathmin (Leukemia-associated phosphoprotein p18) (Metablastin) (Oncoprotein 18) (Op18) (Phosphoprotein p19) (pp19) (Prosolin) (Protein Pr22) (pp17)	0.245809	0.00858402	-2.02439	2.06631
P84090	ERH	Enhancer of rudimentary homolog	0.2371	0.119825	-2.07643	0.921452
Q16851	UGP2	UTP--glucose-1-phosphate uridylyltransferase (EC 2.7.7.9) (UDP-glucose pyrophosphorylase) (UDPGP) (UGPase)	0.226399	0.0707203	-2.14306	1.15046
P09651	HNRNPA1	Heterogeneous nuclear ribonucleoprotein A1 (hnRNP A1) (Helix-destabilizing protein) (Single-strand RNA-binding protein) (hnRNP core protein A1) [Cleaved into: Heterogeneous nuclear ribonucleoprotein A1, N-terminally processed]	0.22379	0.197041	-2.15978	0.705443
Q9H299	SH3BGRL3	SH3 domain-binding glutamic acid-rich-like protein 3 (SH3 domain-binding protein 1) (SH3BP-1)	0.195943	0.0104398	-2.35149	1.98131
P32320	CDA	Cytidine deaminase (EC 3.5.4.5) (Cytidine aminohydrolase)	0.190861	0.0293902	-2.38941	1.5318
Q71DI3	HIST2H3A;	Histone H3.2 (Histone H3/m) (Histone H3/o)	0.188668	0.0207409	-2.40608	1.68317
P02794	FTH1	Ferritin heavy chain (Ferritin H subunit) (EC 1.16.3.1) (Cell proliferation-inducing gene 15 protein) [Cleaved into: Ferritin heavy chain, N-terminally processed]	0.125461	0.0719674	-2.99469	1.14286

## Sheet: AS_RA
Accession #	Gene Symbol	Description	Fold change (AS/RA)	P value	Log2_Fold change	-Log10 p value
P02743	APCS	Serum amyloid P-component (SAP) (9.5S alpha-1-glycoprotein) [Cleaved into: Serum amyloid P-component(1-203)]	15.6878	1.2456e-08	3.97157	7.90462
P0DJI8	SAA1	Serum amyloid A-1 protein (SAA) [Cleaved into: Amyloid protein A (Amyloid fibril protein AA);Serum amyloid protein A(2-104);Serum amyloid protein A(3-104);Serum amyloid protein A(2-103);Serum amyloid protein A(2-102);Serum amyloid protein A(4-101)]	5.31314	0.0259538	2.40956	1.5858
P0DJI9	SAA2	Serum amyloid A-2 protein (SAA2)	5.25971	0.0305509	2.39498	1.51498
P06702	S100A9	Protein S100-A9 (Calgranulin-B) (Calprotectin L1H subunit) (Leukocyte L1 complex heavy chain) (Migration inhibitory factor-related protein 14) (MRP-14) (p14) (S100 calcium-binding protein A9)	4.48932	0.0222823	2.1665	1.65204
Q8NBJ4	GOLM1	Golgi membrane protein 1 (Golgi membrane protein GP73) (Golgi phosphoprotein 2)	4.33522	0.0100967	2.11611	1.99582
P02741	CRP	C-reactive protein [Cleaved into: C-reactive protein(1-205)]	3.78433	0.0499368	1.92004	1.30158
P00488	F13A1	Coagulation factor XIII A chain (Coagulation factor XIIIa) (EC 2.3.2.13) (Protein-glutamine gamma-glutamyltransferase A chain) (Transglutaminase A chain)	2.98353	4.04259e-05	1.57702	4.39334
P81605	DCD	Dermcidin (EC 3.4.-.-) (Preproteolysin) [Cleaved into: Survival-promoting peptide;DCD-1]	2.95388	0.00126516	1.56261	2.89786
P00738	HP	Haptoglobin (Zonulin) [Cleaved into: Haptoglobin alpha chain;Haptoglobin beta chain]	2.66794	0.363131	1.41573	0.439936
Q13201	MMRN1	Multimerin-1 (EMILIN-4) (Elastin microfibril interface located protein 4) (Elastin microfibril interfacer 4) (Endothelial cell multimerin) [Cleaved into: Platelet glycoprotein Ia*;155 kDa platelet multimerin (p-155) (p155)]	2.66776	0.013726	1.41563	1.86246
P06703	S100A6	Protein S100-A6 (Calcyclin) (Growth factor-inducible protein 2A9) (MLN 4) (Prolactin receptor-associated protein) (PRA) (S100 calcium-binding protein A6)	2.51095	0.169648	1.32823	0.770451
Q76LX8	ADAMTS13	A disintegrin and metalloproteinase with thrombospondin motifs 13 (ADAM-TS 13) (ADAM-TS13) (ADAMTS-13) (EC 3.4.24.87) (von Willebrand factor-cleaving protease) (vWF-CP) (vWF-cleaving protease)	2.49032	0.00936834	1.31633	2.02834
Q10588	BST1	ADP-ribosyl cyclase/cyclic ADP-ribose hydrolase 2 (EC 3.2.2.6) (ADP-ribosyl cyclase 2) (Bone marrow stromal antigen 1) (BST-1) (Cyclic ADP-ribose hydrolase 2) (cADPr hydrolase 2) (CD antigen CD157)	2.48144	0.00999846	1.31118	2.00007
P05019	IGF1	Insulin-like growth factor I (IGF-I) (Mechano growth factor) (MGF) (Somatomedin-C)	2.3393	2.57933e-05	1.22608	4.58849
P01591	JCHAIN	Immunoglobulin J chain (Joining chain of multimeric IgA and IgM)	2.33563	0.0367855	1.22381	1.43432
Q6UWP8	SBSN	Suprabasin	2.28021	0.200564	1.18917	0.697747
P13591	NCAM1	Neural cell adhesion molecule 1 (N-CAM-1) (NCAM-1) (CD antigen CD56)	2.19599	0.0291288	1.13487	1.53568
Q13790	APOF	Apolipoprotein F (Apo-F) (Lipid transfer inhibitor protein) (LTIP)	2.17984	0.00906884	1.12422	2.04245
Q9HCU0	CD248	Endosialin (Tumor endothelial marker 1) (CD antigen CD248)	2.17123	0.00410107	1.11851	2.3871
P00736	C1R	Complement C1r subcomponent (EC 3.4.21.41) (Complement component 1 subcomponent r) [Cleaved into: Complement C1r subcomponent heavy chain;Complement C1r subcomponent light chain]	2.15704	0.00250428	1.10905	2.60132
P14151	SELL	L-selectin (CD62 antigen-like family member L) (Leukocyte adhesion molecule 1) (LAM-1) (Leukocyte surface antigen Leu-8) (Leukocyte-endothelial cell adhesion molecule 1) (LECAM1) (Lymph node homing receptor) (TQ1) (gp90-MEL) (CD antigen CD62L)	2.15059	0.000164794	1.10473	3.78306
P27918	CFP	Properdin (Complement factor P)	2.14951	3.0763e-06	1.10401	5.51197
P04003	C4BPA	C4b-binding protein alpha chain (C4bp) (Proline-rich protein) (PRP)	2.13096	0.398739	1.0915	0.399311
P55290	CDH13	Cadherin-13 (Heart cadherin) (H-cadherin) (P105) (Truncated cadherin) (T-cad) (T-cadherin)	2.12997	0.000599565	1.09083	3.22216
P35908	KRT2	Keratin, type II cytoskeletal 2 epidermal (Cytokeratin-2e) (CK-2e) (Epithelial keratin-2e) (Keratin-2 epidermis) (Keratin-2e) (K2e) (Type-II keratin Kb2)	2.12469	0.000693321	1.08725	3.15907
P09871	C1S	Complement C1s subcomponent (EC 3.4.21.42) (C1 esterase) (Complement component 1 subcomponent s) [Cleaved into: Complement C1s subcomponent heavy chain;Complement C1s subcomponent light chain]	2.11049	0.0183465	1.07758	1.73645
P22894	MMP8	Neutrophil collagenase (EC 3.4.24.34) (Matrix metalloproteinase-8) (MMP-8) (PMNL collagenase) (PMNL-CL)	2.05858	0.0943438	1.04165	1.02529
P24593	IGFBP5	Insulin-like growth factor-binding protein 5 (IBP-5) (IGF-binding protein 5) (IGFBP-5)	2.0254	0.000481882	1.0182	3.31706
P08254	MMP3	Stromelysin-1 (SL-1) (EC 3.4.24.17) (Matrix metalloproteinase-3) (MMP-3) (Transin-1)	2.02153	0.0979515	1.01545	1.00899
P03956	MMP1	Interstitial collagenase (EC 3.4.24.7) (Fibroblast collagenase) (Matrix metalloproteinase-1) (MMP-1) [Cleaved into: 22 kDa interstitial collagenase;27 kDa interstitial collagenase]	1.97236	0.329453	0.979926	0.482207
P48163	ME1	NADP-dependent malic enzyme (NADP-ME) (EC 1.1.1.40) (Malic enzyme 1)	1.96718	0.139472	0.976129	0.855511
Q14314	FGL2	Fibroleukin (Fibrinogen-like protein 2) (pT49)	1.95728	0.0296289	0.968851	1.52828
P09172	DBH	Dopamine beta-hydroxylase (EC 1.14.17.1) (Dopamine beta-monooxygenase) [Cleaved into: Soluble dopamine beta-hydroxylase]	1.93924	0.0601516	0.955489	1.22075
P0C0L4	C4A	Complement C4-A (Acidic complement C4) (C3 and PZP-like alpha-2-macroglobulin domain-containing protein 2) [Cleaved into: Complement C4 beta chain;Complement C4-A alpha chain;C4a anaphylatoxin;C4b-A;C4d-A;Complement C4 gamma chain]	1.92252	0.0466868	0.942999	1.33081
P01024	C3	Complement C3 (C3 and PZP-like alpha-2-macroglobulin domain-containing protein 1) [Cleaved into: Complement C3 beta chain;C3-beta-c (C3bc);Complement C3 alpha chain;C3a anaphylatoxin;Acylation stimulating protein (ASP) (C3adesArg);Complement C3b alpha' chain;Complement C3c alpha' chain fragment 1;Complement C3dg fragment;Complement C3g fragment;Complement C3d fragment;Complement C3f fragment;Comp…	1.92027	4.83461e-05	0.941306	4.31564
P11362	FGFR1	Fibroblast growth factor receptor 1 (FGFR-1) (EC 2.7.10.1) (Basic fibroblast growth factor receptor 1) (BFGFR) (bFGF-R-1) (Fms-like tyrosine kinase 2) (FLT-2) (N-sam) (Proto-oncogene c-Fgr) (CD antigen CD331)	1.8957	0.0569333	0.92273	1.24463
Q13093	PLA2G7	Platelet-activating factor acetylhydrolase (PAF acetylhydrolase) (EC 3.1.1.47) (1-alkyl-2-acetylglycerophosphocholine esterase) (2-acetyl-1-alkylglycerophosphocholine esterase) (Group-VIIA phospholipase A2) (gVIIA-PLA2) (LDL-associated phospholipase A2) (LDL-PLA(2)) (PAF 2-acylhydrolase)	1.88503	0.118345	0.914584	0.92685
Q6UX71	PLXDC2	Plexin domain-containing protein 2 (Tumor endothelial marker 7-related protein)	1.85965	0.0125603	0.895034	1.901
P48740	MASP1	Mannan-binding lectin serine protease 1 (EC 3.4.21.-) (Complement factor MASP-3) (Complement-activating component of Ra-reactive factor) (Mannose-binding lectin-associated serine protease 1) (MASP-1) (Mannose-binding protein-associated serine protease) (Ra-reactive factor serine protease p100) (RaRF) (Serine protease 5) [Cleaved into: Mannan-binding lectin serine protease 1 heavy chain;Mannan-bin…	1.85949	0.000533731	0.89491	3.27268
Q9UBG0	MRC2	C-type mannose receptor 2 (C-type lectin domain family 13 member E) (Endocytic receptor 180) (Macrophage mannose receptor 2) (Urokinase-type plasminogen activator receptor-associated protein) (UPAR-associated protein) (Urokinase receptor-associated protein) (CD antigen CD280)	1.85696	0.0931829	0.892944	1.03066
Q2M1Z3	ARHGAP31	Rho GTPase-activating protein 31 (Cdc42 GTPase-activating protein)	1.85443	0.0118139	0.890977	1.92761
P02748	C9	Complement component C9 [Cleaved into: Complement component C9a;Complement component C9b]	1.85195	0.0033042	0.889044	2.48093
O00533	CHL1	Neural cell adhesion molecule L1-like protein (Close homolog of L1) [Cleaved into: Processed neural cell adhesion molecule L1-like protein]	1.78169	0.0113189	0.833245	1.9462
P12259	F5	Coagulation factor V (Activated protein C cofactor) (Proaccelerin, labile factor) [Cleaved into: Coagulation factor V heavy chain;Coagulation factor V light chain]	1.77854	0.191907	0.830692	0.716909
Q16777	HIST2H2AC	Histone H2A type 2-C (Histone H2A-GL101) (Histone H2A/q)	1.76954	0.202415	0.823377	0.693757
P20160	AZU1	Azurocidin (Cationic antimicrobial protein CAP37) (Heparin-binding protein) (HBP) (hHBP)	1.75457	0.225849	0.811118	0.646181
P0DP25	CALM3	Calmodulin-3	1.73111	0.220364	0.791696	0.65686
P36980	CFHR2	Complement factor H-related protein 2 (FHR-2) (DDESK59) (H factor-like 3) (H factor-like protein 2)	1.71394	0.0782172	0.777313	1.1067
Q08380	LGALS3BP	Galectin-3-binding protein (Basement membrane autoantigen p105) (Lectin galactoside-binding soluble 3-binding protein) (Mac-2-binding protein) (MAC2BP) (Mac-2 BP) (Tumor-associated antigen 90K)	1.70403	0.516843	0.768948	0.286641
Q9BRF8	CPPED1	Serine/threonine-protein phosphatase CPPED1 (EC 3.1.3.16) (Calcineurin-like phosphoesterase domain-containing protein 1) (Complete S-transactivated protein 1)	1.69171	0.0592381	0.758485	1.2274
P11226	MBL2	Mannose-binding protein C (MBP-C) (Collectin-1) (MBP1) (Mannan-binding protein) (Mannose-binding lectin)	1.68393	0.271746	0.751831	0.565837
P02750	LRG1	Leucine-rich alpha-2-glycoprotein (LRG)	1.6732	0.00369196	0.742608	2.43274
P02788	LTF	Lactotransferrin (Lactoferrin) (EC 3.4.21.-) (Growth-inhibiting protein 12) (Talalactoferrin) [Cleaved into: Lactoferricin-H (Lfcin-H);Kaliocin-1;Lactoferroxin-A;Lactoferroxin-B;Lactoferroxin-C]	1.67281	0.561177	0.742276	0.2509
Q12860	CNTN1	Contactin-1 (Glycoprotein gp135) (Neural cell surface protein F3)	1.66913	0.0834988	0.7391	1.07832
O14791	APOL1	Apolipoprotein L1 (Apolipoprotein L) (Apo-L) (ApoL) (Apolipoprotein L-I) (ApoL-I)	1.6525	0.412477	0.724653	0.3846
P05109	S100A8	Protein S100-A8 (Calgranulin-A) (Calprotectin L1L subunit) (Cystic fibrosis antigen) (CFAG) (Leukocyte L1 complex light chain) (Migration inhibitory factor-related protein 8) (MRP-8) (p8) (S100 calcium-binding protein A8) (Urinary stone protein band A)	1.63617	0.46514	0.71032	0.332416
P55774	CCL18	C-C motif chemokine 18 (Alternative macrophage activation-associated CC chemokine 1) (AMAC-1) (CC chemokine PARC) (Dendritic cell chemokine 1) (DC-CK1) (Macrophage inflammatory protein 4) (MIP-4) (Pulmonary and activation-regulated chemokine) (Small-inducible cytokine A18) [Cleaved into: CCL18(1-68);CCL18(3-69);CCL18(4-69)]	1.63586	0.154287	0.710053	0.811672
Q9BXR6	CFHR5	Complement factor H-related protein 5 (FHR-5)	1.61359	0.273851	0.690271	0.562486
P07359	GP1BA	Platelet glycoprotein Ib alpha chain (GP-Ib alpha) (GPIb-alpha) (GPIbA) (Glycoprotein Ibalpha) (Antigen CD42b-alpha) (CD antigen CD42b) [Cleaved into: Glycocalicin]	1.60336	0.0435926	0.681098	1.36059
P47914	RPL29	60S ribosomal protein L29 (Cell surface heparin-binding protein HIP) (Large ribosomal subunit protein eL29)	1.58367	0.380867	0.663272	0.419227
P01344	IGF2	Insulin-like growth factor II (IGF-II) (Somatomedin-A) (T3M-11-derived growth factor) [Cleaved into: Insulin-like growth factor II;Insulin-like growth factor II Ala-25 Del;Preptin]	1.58345	0.00221753	0.663076	2.65413
A1L4H1	SSC5D	Soluble scavenger receptor cysteine-rich domain-containing protein SSC5D (Soluble scavenger protein with 5 SRCR domains) (SSc5D)	1.58003	0.241988	0.659949	0.616207
P00751	CFB	Complement factor B (EC 3.4.21.47) (C3/C5 convertase) (Glycine-rich beta glycoprotein) (GBG) (PBF2) (Properdin factor B) [Cleaved into: Complement factor B Ba fragment;Complement factor B Bb fragment]	1.55968	0.000978417	0.64125	3.00948
P06454	PTMA	Prothymosin alpha [Cleaved into: Prothymosin alpha, N-terminally processed;Thymosin alpha-1]	1.55904	0.483899	0.640654	0.315245
O14786	NRP1	Neuropilin-1 (Vascular endothelial cell growth factor 165 receptor) (CD antigen CD304)	1.55649	0.0692262	0.638301	1.15973
P05156	CFI	Complement factor I (EC 3.4.21.45) (C3B/C4B inactivator) [Cleaved into: Complement factor I heavy chain;Complement factor I light chain]	1.55487	6.28913e-05	0.636792	4.20141
P0C0L5	C4B	Complement C4-B (Basic complement C4) (C3 and PZP-like alpha-2-macroglobulin domain-containing protein 3) [Cleaved into: Complement C4 beta chain;Complement C4-B alpha chain;C4a anaphylatoxin;C4b-B;C4d-B;Complement C4 gamma chain]	1.54969	0.0765625	0.631976	1.11598
Q14980	NUMA1	Nuclear mitotic apparatus protein 1 (Nuclear matrix protein-22) (NMP-22) (Nuclear mitotic apparatus protein) (NuMA protein) (SP-H antigen)	1.51391	0.0532112	0.598281	1.274
Q5SSJ5	HP1BP3	Heterochromatin protein 1-binding protein 3 (Protein HP1-BP74)	1.50884	0.0701374	0.593442	1.15405
P36955	SERPINF1	Pigment epithelium-derived factor (PEDF) (Cell proliferation-inducing gene 35 protein) (EPC-1) (Serpin F1)	0.665431	0.000324219	-0.58764	3.48916
O75347	TBCA	Tubulin-specific chaperone A (TCP1-chaperonin cofactor A) (Tubulin-folding cofactor A) (CFA)	0.665262	0.417594	-0.588005	0.379246
P08670	VIM	Vimentin	0.660436	0.443982	-0.59851	0.352634
P49747	COMP	Cartilage oligomeric matrix protein (COMP) (Thrombospondin-5) (TSP5)	0.653839	0.199738	-0.612994	0.69954
Q9UK55	SERPINA10	Protein Z-dependent protease inhibitor (PZ-dependent protease inhibitor) (PZI) (Serpin A10)	0.653837	0.0075437	-0.612997	2.12242
P12724	RNASE3	Eosinophil cationic protein (ECP) (EC 3.1.27.-) (Ribonuclease 3) (RNase 3)	0.652826	0.497192	-0.61523	0.303476
Q9UBR2	CTSZ	Cathepsin Z (EC 3.4.18.1) (Cathepsin P) (Cathepsin X)	0.652331	0.0868505	-0.616324	1.06123
P39687	ANP32A	Acidic leucine-rich nuclear phosphoprotein 32 family member A (Acidic nuclear phosphoprotein pp32) (pp32) (Leucine-rich acidic nuclear protein) (LANP) (Mapmodulin) (Potent heat-stable protein phosphatase 2A inhibitor I1PP2A) (Putative HLA-DR-associated protein I) (PHAPI)	0.651514	0.29097	-0.618132	0.536152
P01033	TIMP1	Metalloproteinase inhibitor 1 (Erythroid-potentiating activity) (EPA) (Fibroblast collagenase inhibitor) (Collagenase inhibitor) (Tissue inhibitor of metalloproteinases 1) (TIMP-1)	0.643342	0.0689194	-0.636343	1.16166
P10909	CLU	Clusterin (Aging-associated gene 4 protein) (Apolipoprotein J) (Apo-J) (Complement cytolysis inhibitor) (CLI) (Complement-associated protein SP-40,40) (Ku70-binding protein 1) (NA1/NA2) (Testosterone-repressed prostate message 2) (TRPM-2) [Cleaved into: Clusterin beta chain (ApoJalpha) (Complement cytolysis inhibitor a chain);Clusterin alpha chain (ApoJbeta) (Complement cytolysis inhibitor b chai…	0.643084	0.0029978	-0.63692	2.5232
P05155	SERPING1	Plasma protease C1 inhibitor (C1 Inh) (C1Inh) (C1 esterase inhibitor) (C1-inhibiting factor) (Serpin G1)	0.640746	0.0980824	-0.642177	1.00841
P19823	ITIH2	Inter-alpha-trypsin inhibitor heavy chain H2 (ITI heavy chain H2) (ITI-HC2) (Inter-alpha-inhibitor heavy chain 2) (Inter-alpha-trypsin inhibitor complex component II) (Serum-derived hyaluronan-associated protein) (SHAP)	0.639197	0.00198646	-0.645667	2.70192
P28066	PSMA5	Proteasome subunit alpha type-5 (EC 3.4.25.1) (Macropain zeta chain) (Multicatalytic endopeptidase complex zeta chain) (Proteasome zeta chain)	0.639134	0.197272	-0.645809	0.704935
A6NMB1	SIGLEC16	Sialic acid-binding Ig-like lectin 16 (Siglec-16) (Siglec-P16)	0.636266	0.246399	-0.652299	0.608362
Q99497	PARK7	Protein/nucleic acid deglycase DJ-1 (EC 3.1.2.-) (EC 3.5.1.-) (EC 3.5.1.124) (Maillard deglycase) (Oncogene DJ1) (Parkinson disease protein 7) (Parkinsonism-associated deglycase) (Protein DJ-1) (DJ-1)	0.632104	0.430868	-0.661765	0.365656
O00391	QSOX1	Sulfhydryl oxidase 1 (hQSOX) (EC 1.8.3.2) (Quiescin Q6)	0.630901	0.00698837	-0.664514	2.15562
P08697	SERPINF2	Alpha-2-antiplasmin (Alpha-2-AP) (Alpha-2-plasmin inhibitor) (Alpha-2-PI) (Serpin F2)	0.62537	0.000121865	-0.677219	3.91412
Q9UKY7	CDV3	Protein CDV3 homolog	0.622613	0.322555	-0.683592	0.491396
P30101	PDIA3	Protein disulfide-isomerase A3 (EC 5.3.4.1) (58 kDa glucose-regulated protein) (58 kDa microsomal protein) (p58) (Disulfide isomerase ER-60) (Endoplasmic reticulum resident protein 57) (ER protein 57) (ERp57) (Endoplasmic reticulum resident protein 60) (ER protein 60) (ERp60)	0.622547	0.489774	-0.683746	0.310004
O15143	ARPC1B	Actin-related protein 2/3 complex subunit 1B (Arp2/3 complex 41 kDa subunit) (p41-ARC)	0.619445	0.393726	-0.690952	0.404806
Q09666	AHNAK	Neuroblast differentiation-associated protein AHNAK (Desmoyokin)	0.61729	0.0730851	-0.695979	1.13617
P30447	HLA-A	HLA class I histocompatibility antigen, A-23 alpha chain (HLA class I histocompatibility antigen, A-9 alpha chain) (MHC class I antigen A*23)	0.617158	0.281631	-0.696288	0.55032
O15511	ARPC5	Actin-related protein 2/3 complex subunit 5 (Arp2/3 complex 16 kDa subunit) (p16-ARC)	0.614261	0.129973	-0.703076	0.886147
O00584	RNASET2	Ribonuclease T2 (EC 3.1.27.-) (Ribonuclease 6)	0.610213	0.214305	-0.712614	0.668968
Q96KN2	CNDP1	Beta-Ala-His dipeptidase (EC 3.4.13.20) (CNDP dipeptidase 1) (Carnosine dipeptidase 1) (Glutamate carboxypeptidase-like protein 2) (Serum carnosinase)	0.604214	0.176027	-0.726868	0.75442
Q8N1C3	GABRG1	Gamma-aminobutyric acid receptor subunit gamma-1 (GABA(A) receptor subunit gamma-1)	0.601609	0.069568	-0.733102	1.15759
P33241	LSP1	Lymphocyte-specific protein 1 (47 kDa actin-binding protein) (52 kDa phosphoprotein) (pp52) (Lymphocyte-specific antigen WP34)	0.601416	0.508316	-0.733566	0.293866
P09211	GSTP1	Glutathione S-transferase P (EC 2.5.1.18) (GST class-pi) (GSTP1-1)	0.600812	0.39309	-0.735015	0.405508
P08571	CD14	Monocyte differentiation antigen CD14 (Myeloid cell-specific leucine-rich glycoprotein) (CD antigen CD14) [Cleaved into: Monocyte differentiation antigen CD14, urinary form;Monocyte differentiation antigen CD14, membrane-bound form]	0.593259	0.00304539	-0.753265	2.51636
P02452	COL1A1	Collagen alpha-1(I) chain (Alpha-1 type I collagen)	0.583911	0.255344	-0.77618	0.592874
P12814	ACTN1	Alpha-actinin-1 (Alpha-actinin cytoskeletal isoform) (F-actin cross-linking protein) (Non-muscle alpha-actinin-1)	0.581913	0.485364	-0.781124	0.313932
Q96PD5	PGLYRP2	N-acetylmuramoyl-L-alanine amidase (EC 3.5.1.28) (Peptidoglycan recognition protein 2) (Peptidoglycan recognition protein long) (PGRP-L)	0.581899	0.000156018	-0.781161	3.80682
Q96IY4	CPB2	Carboxypeptidase B2 (EC 3.4.17.20) (Carboxypeptidase U) (CPU) (Plasma carboxypeptidase B) (pCPB) (Thrombin-activable fibrinolysis inhibitor) (TAFI)	0.580638	0.000844728	-0.78429	3.07328
P01034	CST3	Cystatin-C (Cystatin-3) (Gamma-trace) (Neuroendocrine basic polypeptide) (Post-gamma-globulin)	0.578988	1.86033e-05	-0.788396	4.73041
P30086	PEBP1	Phosphatidylethanolamine-binding protein 1 (PEBP-1) (HCNPpp) (Neuropolypeptide h3) (Prostatic-binding protein) (Raf kinase inhibitor protein) (RKIP) [Cleaved into: Hippocampal cholinergic neurostimulating peptide (HCNP)]	0.571652	0.103531	-0.80679	0.984931
P07900	HSP90AA1	Heat shock protein HSP 90-alpha (Heat shock 86 kDa) (HSP 86) (HSP86) (Lipopolysaccharide-associated protein 2) (LAP-2) (LPS-associated protein 2) (Renal carcinoma antigen NY-REN-38)	0.568972	0.444841	-0.813571	0.351795
P07237	P4HB	Protein disulfide-isomerase (PDI) (EC 5.3.4.1) (Cellular thyroid hormone-binding protein) (Prolyl 4-hydroxylase subunit beta) (p55)	0.568172	0.280381	-0.815601	0.552252
P62937	PPIA	Peptidyl-prolyl cis-trans isomerase A (PPIase A) (EC 5.2.1.8) (Cyclophilin A) (Cyclosporin A-binding protein) (Rotamase A) [Cleaved into: Peptidyl-prolyl cis-trans isomerase A, N-terminally processed]	0.563462	0.0629357	-0.827609	1.2011
P18428	LBP	Lipopolysaccharide-binding protein (LBP)	0.558898	0.134272	-0.839344	0.872014
P00441	SOD1	Superoxide dismutase [Cu-Zn] (EC 1.15.1.1) (Superoxide dismutase 1) (hSod1)	0.554065	0.104738	-0.851873	0.979897
Q9UEW3	MARCO	Macrophage receptor MARCO (Macrophage receptor with collagenous structure) (Scavenger receptor class A member 2)	0.550645	0.0925639	-0.860806	1.03356
P41218	MNDA	Myeloid cell nuclear differentiation antigen	0.548197	0.261019	-0.867234	0.583328
P05546	SERPIND1	Heparin cofactor 2 (Heparin cofactor II) (HC-II) (Protease inhibitor leuserpin-2) (HLS2) (Serpin D1)	0.536382	0.000189393	-0.898666	3.72264
P05997	COL5A2	Collagen alpha-2(V) chain	0.533881	0.311091	-0.905409	0.507112
P02753	RBP4	Retinol-binding protein 4 (Plasma retinol-binding protein) (PRBP) (RBP) [Cleaved into: Plasma retinol-binding protein(1-182);Plasma retinol-binding protein(1-181);Plasma retinol-binding protein(1-179);Plasma retinol-binding protein(1-176)]	0.53205	5.31703e-05	-0.910367	4.27433
Q15848	ADIPOQ	Adiponectin (30 kDa adipocyte complement-related protein) (Adipocyte complement-related 30 kDa protein) (ACRP30) (Adipocyte, C1q and collagen domain-containing protein) (Adipose most abundant gene transcript 1 protein) (apM-1) (Gelatin-binding protein)	0.524938	0.162831	-0.92978	0.788263
P04275	VWF	von Willebrand factor (vWF) [Cleaved into: von Willebrand antigen 2 (von Willebrand antigen II)]	0.52433	0.262412	-0.931453	0.581016
P60660	MYL6	Myosin light polypeptide 6 (17 kDa myosin light chain) (LC17) (Myosin light chain 3) (MLC-3) (Myosin light chain alkali 3) (Myosin light chain A3) (Smooth muscle and nonmuscle myosin light chain alkali 6)	0.522657	0.187215	-0.936065	0.727659
P50238	CRIP1	Cysteine-rich protein 1 (CRP-1) (Cysteine-rich heart protein) (CRHP) (hCRHP) (Cysteine-rich intestinal protein) (CRIP)	0.522326	0.16183	-0.936978	0.790941
P19338	NCL	Nucleolin (Protein C23)	0.521662	0.227686	-0.938812	0.642664
P02766	TTR	Transthyretin (ATTR) (Prealbumin) (TBPA)	0.520484	0.000230373	-0.942073	3.63757
P60900	PSMA6	Proteasome subunit alpha type-6 (EC 3.4.25.1) (27 kDa prosomal protein) (PROS-27) (p27K) (Macropain iota chain) (Multicatalytic endopeptidase complex iota chain) (Proteasome iota chain)	0.517285	0.0308373	-0.95097	1.51092
P04040	CAT	Catalase (EC 1.11.1.6)	0.510618	0.135162	-0.969683	0.869147
P08311	CTSG	Cathepsin G (CG) (EC 3.4.21.20)	0.510588	0.31387	-0.969768	0.50325
P14555	PLA2G2A	Phospholipase A2, membrane associated (EC 3.1.1.4) (GIIC sPLA2) (Group IIA phospholipase A2) (Non-pancreatic secretory phospholipase A2) (NPS-PLA2) (Phosphatidylcholine 2-acylhydrolase 2A)	0.497768	0.115768	-1.00645	0.936411
P11021	HSPA5	Endoplasmic reticulum chaperone BiP (EC 3.6.4.10) (78 kDa glucose-regulated protein) (GRP-78) (Binding-immunoglobulin protein) (BiP) (Heat shock protein 70 family protein 5) (HSP70 family protein 5) (Heat shock protein family A member 5) (Immunoglobulin heavy chain-binding protein)	0.495679	0.0268806	-1.01252	1.57056
P07602	PSAP	Prosaposin (Proactivator polypeptide) [Cleaved into: Saposin-A (Protein A);Saposin-B-Val;Saposin-B (Cerebroside sulfate activator) (CSAct) (Dispersin) (Sphingolipid activator protein 1) (SAP-1) (Sulfatide/GM1 activator);Saposin-C (A1 activator) (Co-beta-glucosidase) (Glucosylceramidase activator) (Sphingolipid activator protein 2) (SAP-2);Saposin-D (Component C) (Protein C)]	0.49076	0.0746368	-1.02691	1.12705
P00338	LDHA	L-lactate dehydrogenase A chain (LDH-A) (EC 1.1.1.27) (Cell proliferation-inducing gene 19 protein) (LDH muscle subunit) (LDH-M) (Renal carcinoma antigen NY-REN-59)	0.490374	0.1042	-1.02805	0.982134
P12429	ANXA3	Annexin A3 (35-alpha calcimedin) (Annexin III) (Annexin-3) (Inositol 1,2-cyclic phosphate 2-phosphohydrolase) (Lipocortin III) (Placental anticoagulant protein III) (PAP-III)	0.489882	0.493378	-1.02949	0.306821
P05451	REG1A	Lithostathine-1-alpha (Islet cells regeneration factor) (ICRF) (Islet of Langerhans regenerating protein) (REG) (Pancreatic stone protein) (PSP) (Pancreatic thread protein) (PTP) (Regenerating islet-derived protein 1-alpha) (REG-1-alpha) (Regenerating protein I alpha)	0.486179	0.140427	-1.04044	0.852551
Q02747	GUCA2A	Guanylin (Guanylate cyclase activator 2A) (Guanylate cyclase-activating protein 1) (Guanylate cyclase-activating protein I) (GCAP-I) [Cleaved into: HMW-guanylin;Guanylin]	0.485334	0.35105	-1.04295	0.454631
P16401	HIST1H1B	Histone H1.5 (Histone H1a) (Histone H1b) (Histone H1s-3)	0.485236	0.204103	-1.04324	0.69015
P02461	COL3A1	Collagen alpha-1(III) chain	0.481774	0.0859098	-1.05357	1.06596
P05154	SERPINA5	Plasma serine protease inhibitor (Acrosomal serine protease inhibitor) (Plasminogen activator inhibitor 3) (PAI-3) (PAI3) (Protein C inhibitor) (PCI) (Serpin A5)	0.481069	0.000946517	-1.05568	3.02387
Q92954	PRG4	Proteoglycan 4 (Lubricin) (Megakaryocyte-stimulating factor) (Superficial zone proteoglycan) [Cleaved into: Proteoglycan 4 C-terminal part]	0.478718	0.000440848	-1.06275	3.35571
Q99879	HIST1H2BM	Histone H2B type 1-M (Histone H2B.e) (H2B/e)	0.471204	0.0354988	-1.08558	1.44979
P29350	PTPN6	Tyrosine-protein phosphatase non-receptor type 6 (EC 3.1.3.48) (Hematopoietic cell protein-tyrosine phosphatase) (Protein-tyrosine phosphatase 1C) (PTP-1C) (Protein-tyrosine phosphatase SHP-1) (SH-PTP1)	0.464408	0.0872983	-1.10654	1.05899
P12955	PEPD	Xaa-Pro dipeptidase (X-Pro dipeptidase) (EC 3.4.13.9) (Imidodipeptidase) (Peptidase D) (Proline dipeptidase) (Prolidase)	0.459938	0.0794994	-1.12049	1.09964
P40121	CAPG	Macrophage-capping protein (Actin regulatory protein CAP-G)	0.451791	0.193648	-1.14627	0.712987
Q9UHI8	ADAMTS1	A disintegrin and metalloproteinase with thrombospondin motifs 1 (ADAM-TS 1) (ADAM-TS1) (ADAMTS-1) (EC 3.4.24.-) (METH-1)	0.451396	0.105471	-1.14753	0.976865
P27797	CALR	Calreticulin (CRP55) (Calregulin) (Endoplasmic reticulum resident protein 60) (ERp60) (HACBP) (grp60)	0.448919	0.06416	-1.15547	1.19274
O14745	SLC9A3R1	Na(+)/H(+) exchange regulatory cofactor NHE-RF1 (NHERF-1) (Ezrin-radixin-moesin-binding phosphoprotein 50) (EBP50) (Regulatory cofactor of Na(+)/H(+) exchanger) (Sodium-hydrogen exchanger regulatory factor 1) (Solute carrier family 9 isoform A3 regulatory factor 1)	0.447877	0.0544351	-1.15882	1.26412
Q9UBP4	DKK3	Dickkopf-related protein 3 (Dickkopf-3) (Dkk-3) (hDkk-3)	0.439228	0.011027	-1.18696	1.95754
P0DMV9	HSPA1B	Heat shock 70 kDa protein 1B (Heat shock 70 kDa protein 2) (HSP70-2) (HSP70.2)	0.438054	0.196679	-1.19082	0.706241
P63104	YWHAZ	14-3-3 protein zeta/delta (Protein kinase C inhibitor protein 1) (KCIP-1)	0.435496	0.0378453	-1.19927	1.42199
P07737	PFN1	Profilin-1 (Epididymis tissue protein Li 184a) (Profilin I)	0.432235	0.0632801	-1.21011	1.19873
P00558	PGK1	Phosphoglycerate kinase 1 (EC 2.7.2.3) (Cell migration-inducing gene 10 protein) (Primer recognition protein 2) (PRP 2)	0.421101	0.100452	-1.24776	0.998041
P52566	ARHGDIB	Rho GDP-dissociation inhibitor 2 (Rho GDI 2) (Ly-GDI) (Rho-GDI beta)	0.418712	0.0832338	-1.25597	1.0797
P84090	ERH	Enhancer of rudimentary homolog	0.416179	0.215822	-1.26473	0.665904
Q9HD89	RETN	Resistin (Adipose tissue-specific secretory factor) (ADSF) (C/EBP-epsilon-regulated myeloid-specific secreted cysteine-rich protein) (Cysteine-rich secreted protein A12-alpha-like 2) (Cysteine-rich secreted protein FIZZ3)	0.412507	0.14322	-1.27751	0.843998
P32320	CDA	Cytidine deaminase (EC 3.5.4.5) (Cytidine aminohydrolase)	0.408785	0.186052	-1.29058	0.730367
Q6UVK1	CSPG4	Chondroitin sulfate proteoglycan 4 (Chondroitin sulfate proteoglycan NG2) (Melanoma chondroitin sulfate proteoglycan) (Melanoma-associated chondroitin sulfate proteoglycan)	0.403376	0.0931625	-1.3098	1.03076
P30740	SERPINB1	Leukocyte elastase inhibitor (LEI) (Monocyte/neutrophil elastase inhibitor) (EI) (M/NEI) (Peptidase inhibitor 2) (PI-2) (Serpin B1)	0.402767	0.258125	-1.31198	0.58817
O43707	ACTN4	Alpha-actinin-4 (Non-muscle alpha-actinin 4)	0.401016	0.287173	-1.31827	0.541857
P52565	ARHGDIA	Rho GDP-dissociation inhibitor 1 (Rho GDI 1) (Rho-GDI alpha)	0.400258	0.0507113	-1.321	1.2949
Q92743	HTRA1	Serine protease HTRA1 (EC 3.4.21.-) (High-temperature requirement A serine peptidase 1) (L56) (Serine protease 11)	0.397434	0.0489951	-1.33121	1.30985
Q9H299	SH3BGRL3	SH3 domain-binding glutamic acid-rich-like protein 3 (SH3 domain-binding protein 1) (SH3BP-1)	0.39438	0.013793	-1.34234	1.86034
P67936	TPM4	Tropomyosin alpha-4 chain (TM30p1) (Tropomyosin-4)	0.393694	0.1021	-1.34485	0.990974
P61158	ACTR3	Actin-related protein 3 (Actin-like protein 3)	0.393182	0.0496986	-1.34673	1.30366
P06733	ENO1	Alpha-enolase (EC 4.2.1.11) (2-phospho-D-glycerate hydro-lyase) (C-myc promoter-binding protein) (Enolase 1) (MBP-1) (MPB-1) (Non-neural enolase) (NNE) (Phosphopyruvate hydratase) (Plasminogen-binding protein)	0.3874	0.0810286	-1.3681	1.09136
P20742	PZP	Pregnancy zone protein (C3 and PZP-like alpha-2-macroglobulin domain-containing protein 6)	0.384905	0.466261	-1.37742	0.33137
P62258	YWHAE	14-3-3 protein epsilon (14-3-3E)	0.377609	0.0421472	-1.40503	1.37523
P35754	GLRX	Glutaredoxin-1 (Thioltransferase-1) (TTase-1)	0.377272	0.158323	-1.40632	0.800456
P02751	FN1	Fibronectin (FN) (Cold-insoluble globulin) (CIG) [Cleaved into: Anastellin;Ugl-Y1;Ugl-Y2;Ugl-Y3]	0.371825	0.0094084	-1.42731	2.02648
P78417	GSTO1	Glutathione S-transferase omega-1 (GSTO-1) (EC 2.5.1.18) (Glutathione S-transferase omega 1-1) (GSTO 1-1) (Glutathione-dependent dehydroascorbate reductase) (EC 1.8.5.1) (Monomethylarsonic acid reductase) (MMA(V) reductase) (EC 1.20.4.2) (S-(Phenacyl)glutathione reductase) (SPG-R)	0.37111	0.0130089	-1.43008	1.88576
P13796	LCP1	Plastin-2 (L-plastin) (LC64P) (Lymphocyte cytosolic protein 1) (LCP-1)	0.367628	0.0292635	-1.44368	1.53367
P18669	PGAM1	Phosphoglycerate mutase 1 (EC 5.4.2.11) (EC 5.4.2.4) (BPG-dependent PGAM 1) (Phosphoglycerate mutase isozyme B) (PGAM-B)	0.366308	0.0224252	-1.44887	1.64926
P60174	TPI1	Triosephosphate isomerase (TIM) (EC 5.3.1.1) (Triose-phosphate isomerase)	0.364563	0.0258905	-1.45576	1.58686
P04083	ANXA1	Annexin A1 (Annexin I) (Annexin-1) (Calpactin II) (Calpactin-2) (Chromobindin-9) (Lipocortin I) (Phospholipase A2 inhibitory protein) (p35)	0.360312	0.171506	-1.47268	0.76572
Q9Y279	VSIG4	V-set and immunoglobulin domain-containing protein 4 (Protein Z39Ig)	0.355544	0.0112511	-1.4919	1.9488
P62805	HIST1H4A	Histone H4	0.350251	0.0353224	-1.51354	1.45195
P20700	LMNB1	Lamin-B1	0.347681	0.140747	-1.52416	0.851561
P50395	GDI2	Rab GDP dissociation inhibitor beta (Rab GDI beta) (Guanosine diphosphate dissociation inhibitor 2) (GDI-2)	0.345941	0.102612	-1.5314	0.988801
Q5T1B0	AXDND1	Axonemal dynein light chain domain-containing protein 1	0.344548	0.163497	-1.53722	0.78649
P05164	MPO	Myeloperoxidase (MPO) (EC 1.11.2.2) [Cleaved into: Myeloperoxidase;89 kDa myeloperoxidase;84 kDa myeloperoxidase;Myeloperoxidase light chain;Myeloperoxidase heavy chain]	0.329738	0.0494209	-1.60061	1.30609
O15145	ARPC3	Actin-related protein 2/3 complex subunit 3 (Arp2/3 complex 21 kDa subunit) (p21-ARC)	0.329682	0.032895	-1.60085	1.48287
P60709	ACTB	Actin, cytoplasmic 1 (Beta-actin) [Cleaved into: Actin, cytoplasmic 1, N-terminally processed]	0.328122	0.00371226	-1.60769	2.43036
P31146	CORO1A	Coronin-1A (Coronin-like protein A) (Clipin-A) (Coronin-like protein p57) (Tryptophan aspartate-containing coat protein) (TACO)	0.325001	0.1569	-1.62149	0.804376
P04075	ALDOA	Fructose-bisphosphate aldolase A (EC 4.1.2.13) (Lung cancer antigen NY-LU-1) (Muscle-type aldolase)	0.323907	0.000879356	-1.62635	3.05584
P02545	LMNA	Prelamin-A/C [Cleaved into: Lamin-A/C (70 kDa lamin) (Renal carcinoma antigen NY-REN-32)]	0.318876	0.0738548	-1.64893	1.13162
P09651	HNRNPA1	Heterogeneous nuclear ribonucleoprotein A1 (hnRNP A1) (Helix-destabilizing protein) (Single-strand RNA-binding protein) (hnRNP core protein A1) [Cleaved into: Heterogeneous nuclear ribonucleoprotein A1, N-terminally processed]	0.315793	0.0761543	-1.66295	1.11831
Q16851	UGP2	UTP--glucose-1-phosphate uridylyltransferase (EC 2.7.7.9) (UDP-glucose pyrophosphorylase) (UDPGP) (UGPase)	0.315233	0.0617555	-1.66551	1.20932
P07858	CTSB	Cathepsin B (EC 3.4.22.1) (APP secretase) (APPS) (Cathepsin B1) [Cleaved into: Cathepsin B light chain;Cathepsin B heavy chain]	0.311449	0.0161824	-1.68293	1.79096
P09382	LGALS1	Galectin-1 (Gal-1) (14 kDa laminin-binding protein) (HLBP14) (14 kDa lectin) (Beta-galactoside-binding lectin L-14-I) (Galaptin) (HBL) (HPL) (Lactose-binding lectin 1) (Lectin galactoside-binding soluble 1) (Putative MAPK-activating protein PM12) (S-Lac lectin 1)	0.307047	0.00109381	-1.70347	2.96106
P24821	TNC	Tenascin (TN) (Cytotactin) (GMEM) (GP 150-225) (Glioma-associated-extracellular matrix antigen) (Hexabrachion) (JI) (Myotendinous antigen) (Neuronectin) (Tenascin-C) (TN-C)	0.306054	0.086275	-1.70814	1.06411
P52209	PGD	6-phosphogluconate dehydrogenase, decarboxylating (EC 1.1.1.44)	0.300364	0.0979876	-1.73522	1.00883
P61160	ACTR2	Actin-related protein 2 (Actin-like protein 2)	0.299462	0.00948493	-1.73956	2.02297
P13489	RNH1	Ribonuclease inhibitor (Placental ribonuclease inhibitor) (Placental RNase inhibitor) (Ribonuclease/angiogenin inhibitor 1) (RAI)	0.296284	0.125037	-1.75495	0.902962
P14618	PKM	Pyruvate kinase PKM (EC 2.7.1.40) (Cytosolic thyroid hormone-binding protein) (CTHBP) (Opa-interacting protein 3) (OIP-3) (Pyruvate kinase 2/3) (Pyruvate kinase muscle isozyme) (Thyroid hormone-binding protein 1) (THBP1) (Tumor M2-PK) (p58)	0.293584	0.0135768	-1.76815	1.8672
P11142	HSPA8	Heat shock cognate 71 kDa protein (Heat shock 70 kDa protein 8) (Lipopolysaccharide-associated protein 1) (LAP-1) (LPS-associated protein 1)	0.292581	0.0151303	-1.77309	1.82015
P18206	VCL	Vinculin (Metavinculin) (MV)	0.289862	0.0771367	-1.78656	1.11274
Q9Y577	TRIM17	E3 ubiquitin-protein ligase TRIM17 (EC 2.3.2.27) (RING finger protein 16) (RING-type E3 ubiquitin transferase TRIM17) (Testis RING finger protein) (Tripartite motif-containing protein 17)	0.287001	0.166908	-1.80087	0.777523
P15311	EZR	Ezrin (Cytovillin) (Villin-2) (p81)	0.269919	0.0179516	-1.8894	1.7459
P09960	LTA4H	Leukotriene A-4 hydrolase (LTA-4 hydrolase) (EC 3.3.2.6) (Leukotriene A(4) hydrolase)	0.267474	0.185255	-1.90253	0.73223
O75083	WDR1	WD repeat-containing protein 1 (Actin-interacting protein 1) (AIP1) (NORI-1)	0.264297	0.086008	-1.91977	1.06546
P08519	LPA	Apolipoprotein(a) (Apo(a)) (Lp(a)) (EC 3.4.21.-)	0.257328	0.0264214	-1.95832	1.57804
P29622	SERPINA4	Kallistatin (Kallikrein inhibitor) (Peptidase inhibitor 4) (PI-4) (Serpin A4)	0.247979	0.000243143	-2.01171	3.61414
P68133	ACTA1	Actin, alpha skeletal muscle (Alpha-actin-1) [Cleaved into: Actin, alpha skeletal muscle, intermediate form]	0.246408	0.0313516	-2.02088	1.50374
P02763	ORM1	Alpha-1-acid glycoprotein 1 (AGP 1) (Orosomucoid-1) (OMD 1)	0.239325	0.135865	-2.06296	0.866891
P31946	YWHAB	14-3-3 protein beta/alpha (Protein 1054) (Protein kinase C inhibitor protein 1) (KCIP-1) [Cleaved into: 14-3-3 protein beta/alpha, N-terminally processed]	0.234991	0.0603646	-2.08932	1.21922
P01023	A2M	Alpha-2-macroglobulin (Alpha-2-M) (C3 and PZP-like alpha-2-macroglobulin domain-containing protein 5)	0.225069	0.016329	-2.15156	1.78704
P37837	TALDO1	Transaldolase (EC 2.2.1.2)	0.216909	0.042645	-2.20484	1.37013
P27695	APEX1	DNA-(apurinic or apyrimidinic site) lyase (EC 3.1.-.-) (EC 4.2.99.18) (APEX nuclease) (APEN) (Apurinic-apyrimidinic endonuclease 1) (AP endonuclease 1) (APE-1) (REF-1) (Redox factor-1) [Cleaved into: DNA-(apurinic or apyrimidinic site) lyase, mitochondrial]	0.216778	0.135886	-2.20571	0.866827
P55058	PLTP	Phospholipid transfer protein (Lipid transfer protein II)	0.215151	0.000936911	-2.21658	3.0283
P01871	IGHM	Immunoglobulin heavy constant mu (Ig mu chain C region) (Ig mu chain C region BOT) (Ig mu chain C region GAL) (Ig mu chain C region OU)	0.214836	0.0698274	-2.21869	1.15597
P07355	ANXA2	Annexin A2 (Annexin II) (Annexin-2) (Calpactin I heavy chain) (Calpactin-1 heavy chain) (Chromobindin-8) (Lipocortin II) (Placental anticoagulant protein IV) (PAP-IV) (Protein I) (p36)	0.210661	0.0340918	-2.247	1.46735
P02647	APOA1	Apolipoprotein A-I (Apo-AI) (ApoA-I) (Apolipoprotein A1) [Cleaved into: Proapolipoprotein A-I (ProapoA-I);Truncated apolipoprotein A-I (Apolipoprotein A-I(1-242))]	0.208962	0.0258431	-2.25869	1.58766
P29401	TKT	Transketolase (TK) (EC 2.2.1.1)	0.208807	0.0178815	-2.25976	1.7476
P19652	ORM2	Alpha-1-acid glycoprotein 2 (AGP 2) (Orosomucoid-2) (OMD 2)	0.205498	0.307798	-2.28281	0.511735
P08185	SERPINA6	Corticosteroid-binding globulin (CBG) (Serpin A6) (Transcortin)	0.204675	1.08716e-05	-2.28859	4.9637
O75874	IDH1	Isocitrate dehydrogenase [NADP] cytoplasmic (IDH) (EC 1.1.1.42) (Cytosolic NADP-isocitrate dehydrogenase) (IDP) (NADP(+)-specific ICDH) (Oxalosuccinate decarboxylase)	0.203998	0.0128451	-2.29337	1.89126
P04278	SHBG	Sex hormone-binding globulin (SHBG) (Sex steroid-binding protein) (SBP) (Testis-specific androgen-binding protein) (ABP) (Testosterone-estradiol-binding globulin) (TeBG) (Testosterone-estrogen-binding globulin)	0.200831	0.000196563	-2.31594	3.7065
P63261	ACTG1	Actin, cytoplasmic 2 (Gamma-actin) [Cleaved into: Actin, cytoplasmic 2, N-terminally processed]	0.200659	0.00456175	-2.31718	2.34087
P26038	MSN	Moesin (Membrane-organizing extension spike protein)	0.191759	0.0138941	-2.38264	1.85717
Q9BY67	CADM1	Cell adhesion molecule 1 (Immunoglobulin superfamily member 4) (IgSF4) (Nectin-like protein 2) (NECL-2) (Spermatogenic immunoglobulin superfamily) (SgIgSF) (Synaptic cell adhesion molecule) (SynCAM) (Tumor suppressor in lung cancer 1) (TSLC-1)	0.156292	0.0859164	-2.67769	1.06592
P35579	MYH9	Myosin-9 (Cellular myosin heavy chain, type A) (Myosin heavy chain 9) (Myosin heavy chain, non-muscle IIa) (Non-muscle myosin heavy chain A) (NMMHC-A) (Non-muscle myosin heavy chain IIa) (NMMHC II-a) (NMMHC-IIA)	0.143704	0.0277618	-2.79883	1.55655
P02794	FTH1	Ferritin heavy chain (Ferritin H subunit) (EC 1.16.3.1) (Cell proliferation-inducing gene 15 protein) [Cleaved into: Ferritin heavy chain, N-terminally processed]	0.129679	0.0689728	-2.94698	1.16132
P06744	GPI	Glucose-6-phosphate isomerase (GPI) (EC 5.3.1.9) (Autocrine motility factor) (AMF) (Neuroleukin) (NLK) (Phosphoglucose isomerase) (PGI) (Phosphohexose isomerase) (PHI) (Sperm antigen 36) (SA-36)	0.114307	0.0789717	-3.12901	1.10253
Q15582	TGFBI	Transforming growth factor-beta-induced protein ig-h3 (Beta ig-h3) (Kerato-epithelin) (RGD-containing collagen-associated protein) (RGD-CAP)	0.105738	3.80659e-05	-3.24143	4.41946
Q71DI3	HIST2H3A;	Histone H3.2 (Histone H3/m) (Histone H3/o)	0.103491	0.000714514	-3.27243	3.14599
P02787	TF	Serotransferrin (Transferrin) (Beta-1 metal-binding globulin) (Siderophilin)	0.0014356	4.66738e-09	-9.44413	8.33093
