# Supplementary material for: Proteomic analysis of human synovial fluid reveals potential diagnostic biomarkers for ankylosing spondylitis
Source: Clin Proteomics. 2020 Jun 1;17:20. doi: 10.1186/s12014-020-09281-y (PMC7269004; doi:10.1186/s12014-020-09281-y)
Supplement: Supplementary file 4 — Additional file 4: Table S4. Gene ontology analysis in terms of biological process performed by DAVID tool for the up-regulated (a–c) or and down-regulated DEPs (d–f) in OA, Gout, and RA groups, versus AS group, respectively. [file 12014_2020_9281_MOESM4_ESM.xlsx]

## Sheet: AS_OA_UP_GOBP
Term	GOBP	Count	%	PValue	Genes
GO:0045087	innate immune response	18	17.6471	5.14557e-10	MBL2, APCS, S100A8, C4A, S100A7, S100A9, ANXA1, IGHM, SIGLEC16, S100A12, C1QA, APOL1, FGA, FGB, DEFA3, IGHA1, IGKC, UBA52
GO:0070527	platelet aggregation	8	7.84314	3.81013e-09	ACTB, ACTG1, FGG, FGA, FGB, GP1BA, FLNA, VCL
GO:0001895	retina homeostasis	7	6.86275	1.1761e-07	ACTB, ACTG1, PIP, LYZ, IGHA1, LTF, IGKC
GO:0002576	platelet degranulation	9	8.82353	1.64375e-07	ALDOA, FGG, F5, FGA, FGB, CALM3, TMSB4X, FLNA, VCL
GO:0061621	canonical glycolysis	6	5.88235	3.83572e-07	ALDOA, TPI1, PGAM1, PGK1, GAPDH, ENO1
GO:0044267	cellular protein metabolic process	9	8.82353	4.70417e-07	HIST2H3A, TTR, APCS, FGA, HIST1H4A, LYZ, LTF, UBA52, MMP1
GO:0006096	glycolytic process	6	5.88235	1.56308e-06	ALDOA, TPI1, PGAM1, PGK1, GAPDH, ENO1
GO:0006094	gluconeogenesis	6	5.88235	5.82257e-06	ALDOA, TPI1, PGAM1, PGK1, GAPDH, ENO1
GO:0006508	proteolysis	14	13.7255	7.40358e-06	DCD, MBL2, C4A, PDIA3, MMP8, MMP3, MMP1, PROC, C1QA, F5, PIP, LTF, CTSB, IGKC
GO:0006928	movement of cell or subcellular component	7	6.86275	1.15801e-05	ACTB, LSP1, ACTG1, VIM, MSN, TPM4, VCL
GO:0050832	defense response to fungus	5	4.90196	1.79753e-05	DCD, S100A8, S100A9, DEFA3, S100A12
GO:0042742	defense response to bacterium	8	7.84314	2.37556e-05	MBL2, DCD, S100A8, S100A9, DEFA3, HP, IGKC, S100A12
GO:0006958	complement activation, classical pathway	7	6.86275	2.59503e-05	C1QA, MBL2, C9, C4A, IGHA1, IGKC, IGHM
GO:1900740	positive regulation of protein insertion into mitochondrial membrane involved in apoptotic signaling pathway	5	4.90196	2.76909e-05	YWHAZ, YWHAG, YWHAH, YWHAB, YWHAE
GO:0061024	membrane organization	5	4.90196	3.60081e-05	YWHAZ, YWHAG, YWHAH, YWHAB, YWHAE
GO:1900026	positive regulation of substrate adhesion-dependent cell spreading	5	4.90196	3.60081e-05	FGG, FGA, FGB, FLNA, MYOC
GO:0030168	platelet activation	7	6.86275	6.04089e-05	FGG, YWHAZ, F5, FGA, FGB, GP1BA, FLNA
GO:0031640	killing of cells of other organism	4	3.92157	6.90237e-05	DCD, APOL1, DEFA3, S100A12
GO:0007596	blood coagulation	8	7.84314	0.000107789	HIST2H3A, FGG, SERPINA10, F5, FGA, FGB, GP1BA, PROC
GO:0051092	positive regulation of NF-kappaB transcription factor activity	7	6.86275	0.000135192	S100A8, S100A9, LTF, HSPA1B, CAT, UBA52, S100A12
GO:0098609	cell-cell adhesion	9	8.82353	0.000199975	ALDOA, PFN1, YWHAZ, CAPG, YWHAB, TAGLN2, YWHAE, HSPA8, ENO1
GO:0072378	blood coagulation, fibrin clot formation	3	2.94118	0.000204872	FGG, FGA, FGB
GO:0042730	fibrinolysis	4	3.92157	0.000244753	FGG, FGA, FGB, GP1BA
GO:0048525	negative regulation of viral process	3	2.94118	0.000508246	MBL2, APCS, LTF
GO:0098869	cellular oxidant detoxification	5	4.90196	0.00077362	APOE, S100A9, HP, CAT, APOM
GO:0006898	receptor-mediated endocytosis	7	6.86275	0.00081394	HSP90AA1, APOL1, APOE, PIKFYVE, IGHA1, HP, IGKC
GO:0090277	positive regulation of peptide hormone secretion	3	2.94118	0.000941447	FGG, FGA, FGB
GO:0022617	extracellular matrix disassembly	5	4.90196	0.00105371	CAPG, MMP8, MMP3, LCP1, MMP1
GO:0031639	plasminogen activation	3	2.94118	0.00120578	FGG, FGA, FGB
GO:0050714	positive regulation of protein secretion	4	3.92157	0.00123239	FGG, FGA, PPIA, FGB
GO:0050821	protein stabilization	6	5.88235	0.00125908	PFN1, HSP90AA1, HIST1H1B, HSPA1B, GAPDH, FLNA
GO:0042157	lipoprotein metabolic process	4	3.92157	0.00144372	APOL1, APOE, APOC3, APOM
GO:0071803	positive regulation of podosome assembly	3	2.94118	0.00150144	CAPG, MSN, LCP1
GO:0006605	protein targeting	4	3.92157	0.00155738	YWHAZ, YWHAG, YWHAB, YWHAE
GO:0006953	acute-phase response	4	3.92157	0.00155738	MBL2, APCS, SAA4, HP
GO:0034116	positive regulation of heterotypic cell-cell adhesion	3	2.94118	0.00182805	FGG, FGA, FGB
GO:0019068	virion assembly	3	2.94118	0.00218525	PPIA, APOE, UBA52
GO:0034329	cell junction assembly	3	2.94118	0.00218525	ACTB, ACTG1, FLNA
GO:0019731	antibacterial humoral response	4	3.92157	0.00220938	IGHA1, DEFA3, LTF, IGHM
GO:0051258	protein polymerization	3	2.94118	0.00257266	FGG, FGA, FGB
GO:0021762	substantia nigra development	4	3.92157	0.00300886	ACTB, YWHAH, CALM3, YWHAE
GO:0043488	regulation of mRNA stability	5	4.90196	0.00321756	YWHAZ, YWHAB, HSPA1B, UBA52, HSPA8
GO:0034375	high-density lipoprotein particle remodeling	3	2.94118	0.00343671	APOE, APOC3, APOM
GO:0042026	protein refolding	3	2.94118	0.00343671	HSP90AA1, HSPA1B, HSPA8
GO:0014002	astrocyte development	3	2.94118	0.00391262	S100A8, VIM, S100A9
GO:0050853	B cell receptor signaling pathway	4	3.92157	0.00396569	IGHA1, MNDA, IGKC, IGHM
GO:0051592	response to calcium ion	4	3.92157	0.0048503	FGG, FGA, FGB, CALM3
GO:0043691	reverse cholesterol transport	3	2.94118	0.00495049	APOE, APOC3, APOM
GO:0043623	cellular protein complex assembly	3	2.94118	0.00495049	FGG, FGA, FGB
GO:0001523	retinoid metabolic process	4	3.92157	0.00558585	TTR, APOE, APOC3, APOM
GO:0045815	positive regulation of gene expression, epigenetic	4	3.92157	0.00584507	ACTB, HIST2H3A, TAF1A, HIST1H4A
GO:0050900	leukocyte migration	5	4.90196	0.00587245	PPIA, MSN, SIRPA, MMP1, PROC
GO:0030574	collagen catabolic process	4	3.92157	0.00638486	MMP8, CTSB, MMP3, MMP1
GO:0045921	positive regulation of exocytosis	3	2.94118	0.00671716	FGG, FGA, FGB
GO:0038096	Fc-gamma receptor signaling pathway involved in phagocytosis	5	4.90196	0.00675743	ACTB, ACTG1, HSP90AA1, FCGR3A, IGKC
GO:0008203	cholesterol metabolic process	4	3.92157	0.00755123	APOL1, APOE, PON1, CAT
GO:0000086	G2/M transition of mitotic cell cycle	5	4.90196	0.00878331	YWHAG, HSP90AA1, CALM3, YWHAE, UBA52
GO:0007015	actin filament organization	4	3.92157	0.00883564	ALDOA, TMSB10, TMSB4X, TPM4
GO:0019433	triglyceride catabolic process	3	2.94118	0.00945029	APOE, APOC3, FABP5
GO:0033344	cholesterol efflux	3	2.94118	0.00945029	APOE, APOC3, APOM
GO:1900034	regulation of cellular response to heat	4	3.92157	0.00987789	HSP90AA1, HSPA1B, YWHAE, HSPA8
GO:0050871	positive regulation of B cell activation	3	2.94118	0.0101988	IGHA1, IGKC, IGHM
GO:0035606	peptidyl-cysteine S-trans-nitrosylation	2	1.96078	0.0117569	S100A9, GAPDH
GO:0046166	glyceraldehyde-3-phosphate biosynthetic process	2	1.96078	0.0117569	TPI1, TKT
GO:0070488	neutrophil aggregation	2	1.96078	0.0117569	S100A8, S100A9
GO:2000352	negative regulation of endothelial cell apoptotic process	3	2.94118	0.0117718	FGG, FGA, FGB
GO:0006910	phagocytosis, recognition	3	2.94118	0.0117718	IGHA1, IGKC, IGHM
GO:0006956	complement activation	4	3.92157	0.014741	C1QA, MBL2, C4A, IGKC
GO:0043123	positive regulation of I-kappaB kinase/NF-kappaB signaling	5	4.90196	0.0151615	S100A4, LTF, UBA52, FLNA, S100A12
GO:0048167	regulation of synaptic plasticity	3	2.94118	0.0152128	NCAM1, YWHAG, YWHAH
GO:0045907	positive regulation of vasoconstriction	3	2.94118	0.0152128	FGG, FGA, FGB
GO:1902042	negative regulation of extrinsic apoptotic signaling pathway via death domain receptors	3	2.94118	0.0161328	FGG, FGA, FGB
GO:0007160	cell-matrix adhesion	4	3.92157	0.0161334	FGG, FGA, FGB, VCL
GO:0034445	negative regulation of plasma lipoprotein particle oxidation	2	1.96078	0.017584	PON1, APOM
GO:0032602	chemokine production	2	1.96078	0.017584	S100A8, S100A9
GO:0061684	chaperone-mediated autophagy	2	1.96078	0.017584	HSP90AA1, HSPA8
GO:0043066	negative regulation of apoptotic process	8	7.84314	0.018029	YWHAZ, CFL1, ANXA1, LTF, CAT, UBA52, FLNA, PROC
GO:0006911	phagocytosis, engulfment	3	2.94118	0.0180421	IGHA1, IGKC, IGHM
GO:0006641	triglyceride metabolic process	3	2.94118	0.0180421	APOE, APOC3, CAT
GO:0070374	positive regulation of ERK1 and ERK2 cascade	5	4.90196	0.0199543	GLIPR2, FGG, FGA, S100A7, FGB
GO:0006457	protein folding	5	4.90196	0.0218683	HSP90AA1, APCS, PDIA3, PPIA, HSPA8
GO:0000302	response to reactive oxygen species	3	2.94118	0.0221304	S100A7, APOE, CAT
GO:0043152	induction of bacterial agglutination	2	1.96078	0.023377	FGA, FGB
GO:0032119	sequestering of zinc ion	2	1.96078	0.023377	S100A8, S100A9
GO:0002793	positive regulation of peptide secretion	2	1.96078	0.023377	S100A8, S100A9
GO:0010897	negative regulation of triglyceride catabolic process	2	1.96078	0.023377	APOC3, GPLD1
GO:0032489	regulation of Cdc42 protein signal transduction	2	1.96078	0.0291362	APOE, APOC3
GO:0051220	cytoplasmic sequestering of protein	2	1.96078	0.0291362	YWHAB, FLNA
GO:0031532	actin cytoskeleton reorganization	3	2.94118	0.0313208	S100A9, ANXA1, FLNA
GO:0006334	nucleosome assembly	4	3.92157	0.0333046	HIST2H3A, HIST1H1E, HIST1H4A, HIST1H1B
GO:0034384	high-density lipoprotein particle clearance	2	1.96078	0.0348618	APOE, APOM
GO:0044794	positive regulation by host of viral process	2	1.96078	0.0348618	APOE, CFL1
GO:0034382	chylomicron remnant clearance	2	1.96078	0.0348618	APOE, APOC3
GO:0030036	actin cytoskeleton organization	4	3.92157	0.0415671	PFN1, CFL1, TMSB10, TMSB4X
GO:0050829	defense response to Gram-negative bacterium	3	2.94118	0.0417464	S100A7, LYZ, IGHM
GO:0034380	high-density lipoprotein particle assembly	2	1.96078	0.0462129	APOE, APOM
GO:0035308	negative regulation of protein dephosphorylation	2	1.96078	0.0518388	YWHAB, YWHAE
GO:0042632	cholesterol homeostasis	3	2.94118	0.0547884	APOE, APOC3, APOM
GO:0002250	adaptive immune response	4	3.92157	0.0570873	FGA, FGB, ANXA1, IGHM
GO:0042989	sequestering of actin monomers	2	1.96078	0.0574318	TMSB10, TMSB4X
GO:0046470	phosphatidylcholine metabolic process	2	1.96078	0.0574318	PON1, GPLD1
GO:0030593	neutrophil chemotaxis	3	2.94118	0.0578587	S100A8, S100A9, S100A12
GO:0006098	pentose-phosphate shunt	2	1.96078	0.0629922	TPI1, TKT
GO:0002523	leukocyte migration involved in inflammatory response	2	1.96078	0.0629922	S100A8, S100A9
GO:0051764	actin crosslink formation	2	1.96078	0.0629922	FLNA, LCP1
GO:0010941	regulation of cell death	2	1.96078	0.0629922	YWHAZ, HSPA1B
GO:0030855	epithelial cell differentiation	3	2.94118	0.0641733	CTSB, TAGLN2, PGK1
GO:0048010	vascular endothelial growth factor receptor signaling pathway	3	2.94118	0.0674141	ACTB, ACTG1, HSP90AA1
GO:0044319	wound healing, spreading of cells	2	1.96078	0.0685201	FLNA, LCP1
GO:0030195	negative regulation of blood coagulation	2	1.96078	0.0685201	APOE, PROC
GO:0050729	positive regulation of inflammatory response	3	2.94118	0.0690546	S100A8, S100A9, S100A12
GO:0007010	cytoskeleton organization	4	3.92157	0.0697686	ACTB, APOE, CFL1, MSN
GO:0006954	inflammatory response	6	5.88235	0.0734477	S100A8, C4A, S100A9, ANXA1, LYZ, S100A12
GO:0051131	chaperone-mediated protein complex assembly	2	1.96078	0.0740157	HSP90AA1, APCS
GO:0006957	complement activation, alternative pathway	2	1.96078	0.0740157	C9, CFHR5
GO:0006869	lipid transport	3	2.94118	0.0740542	APOL1, APOE, APOC3
GO:0045454	cell redox homeostasis	3	2.94118	0.075746	PDIA3, LTF, SH3BGRL3
GO:0043254	regulation of protein complex assembly	2	1.96078	0.0794792	HSP90AA1, HSPA8
GO:0032461	positive regulation of protein oligomerization	2	1.96078	0.0794792	MMP3, MMP1
GO:0033700	phospholipid efflux	2	1.96078	0.0794792	APOE, APOC3
GO:0010875	positive regulation of cholesterol efflux	2	1.96078	0.0794792	APOE, PON1
GO:0046718	viral entry into host cell	3	2.94118	0.0808945	NCAM1, HSPA1B, CTSB
GO:0051044	positive regulation of membrane protein ectodomain proteolysis	2	1.96078	0.0849109	APOE, GPLD1
GO:0030307	positive regulation of cell growth	3	2.94118	0.0879224	S100A8, HIST1H1B, S100A9
GO:0050830	defense response to Gram-positive bacterium	3	2.94118	0.0897073	MBL2, LYZ, DEFA3
GO:0031396	regulation of protein ubiquitination	2	1.96078	0.0903107	HSP90AA1, HSPA1B
GO:0051497	negative regulation of stress fiber assembly	2	1.96078	0.0956791	PFN1, MYOC
GO:0070542	response to fatty acid	2	1.96078	0.0956791	PON1, CAT

## Sheet: AS_OA_Down_GOBP
Term	GOBP	Count	%	PValue	Genes
GO:0030198	extracellular matrix organization	16	19.0476	2.02304e-14	COL18A1, HAPLN1, COL4A2, LUM, TNC, COL3A1, HSPG2, SPARC, COL5A1, COMP, TGFBI, COL1A2, ACAN, VCAN, COL1A1, FN1
GO:0002576	platelet degranulation	12	14.2857	1.9746e-12	ISLR, TF, A2M, RARRES2, APOA1, CLEC3B, SERPINF2, SERPINA4, SPARC, CFD, SPP2, FN1
GO:0030199	collagen fibril organization	9	10.7143	1.01213e-11	FMOD, SERPINF2, LUM, COL3A1, ACAN, COL1A2, COL1A1, COL5A1, ANXA2
GO:0007155	cell adhesion	17	20.2381	4.05165e-10	COL18A1, HAPLN1, IGFBP7, TNC, COL5A1, ISLR, AZGP1, LYVE1, CTGF, COMP, TGFBI, ACAN, VCAN, COL1A1, FN1, THBS4, HABP2
GO:0001501	skeletal system development	9	10.7143	2.82723e-07	HAPLN1, COMP, COL3A1, ACAN, COL1A2, VCAN, COL1A1, IGFBP4, SPP2
GO:0030574	collagen catabolic process	7	8.33333	5.8154e-07	COL18A1, COL4A2, PEPD, COL3A1, COL1A2, COL1A1, COL5A1
GO:0001525	angiogenesis	10	11.9048	1.11942e-06	NOV, COL18A1, COL4A2, CTGF, TGFBI, CSPG4, HSPG2, MYH9, ANXA2, FN1
GO:0010951	negative regulation of endopeptidase activity	8	9.52381	1.74132e-06	LCN1, A2M, LPA, SERPINF2, SERPINA6, SERPINA5, SERPINA4, SPP2
GO:0043206	extracellular fibril organization	4	4.7619	2.22099e-05	LTBP2, COL3A1, CST3, COL5A1
GO:0001558	regulation of cell growth	6	7.14286	3.93155e-05	NOV, HTRA1, CTGF, IGFBP7, IGFBP6, IGFBP4
GO:0006508	proteolysis	11	13.0952	0.000127293	LCN1, PEPD, LPA, HTRA1, GGH, ACAN, ADAMTS1, CFD, CPB2, HGFAC, HABP2
GO:0001523	retinoid metabolic process	5	5.95238	0.00020279	RBP4, RARRES2, APOA1, LRP1, HSPG2
GO:0044267	cellular protein metabolic process	6	7.14286	0.000248524	APOA1, TGFBI, IGFBP6, CST3, HSPG2, IGFBP4
GO:0022617	extracellular matrix disassembly	5	5.95238	0.000472324	A2M, HTRA1, ACAN, HSPG2, FN1
GO:0042157	lipoprotein metabolic process	4	4.7619	0.000778947	APOA1, LPA, LRP1, HSPG2
GO:0043434	response to peptide hormone	4	4.7619	0.00119805	CD55, CTGF, COL1A1, SPARC
GO:0007229	integrin-mediated signaling pathway	5	5.95238	0.00127585	APOA1, CTGF, COL3A1, ADAMTS1, MYH9
GO:0042340	keratan sulfate catabolic process	3	3.57143	0.00143427	FMOD, LUM, ACAN
GO:0007596	blood coagulation	6	7.14286	0.00185186	CD59, SERPINA5, PROZ, COL1A2, COL1A1, CPB2
GO:0007601	visual perception	6	7.14286	0.00271849	COL18A1, RBP4, LUM, TGFBI, EFEMP1, COL1A1
GO:0016525	negative regulation of angiogenesis	4	4.7619	0.00321731	COL4A2, ROCK2, SPARC, THBS4
GO:0009611	response to wounding	4	4.7619	0.00336668	LYVE1, CTGF, TNC, FN1
GO:0042730	fibrinolysis	3	3.57143	0.00443855	SERPINF2, CPB2, ANXA2
GO:0008037	cell recognition	3	3.57143	0.00486739	PVR, CADM1, VCAN
GO:0001502	cartilage condensation	3	3.57143	0.00486739	CTGF, ACAN, MGP
GO:0001503	ossification	4	4.7619	0.00657419	CLEC3B, CTGF, MGP, SPARC
GO:0042060	wound healing	4	4.7619	0.00657419	TNC, COL3A1, SPARC, FN1
GO:0018146	keratan sulfate biosynthetic process	3	3.57143	0.00781909	FMOD, LUM, ACAN
GO:0030203	glycosaminoglycan metabolic process	3	3.57143	0.00837251	CSPG4, HSPG2, VCAN
GO:0007179	transforming growth factor beta receptor signaling pathway	4	4.7619	0.00964783	APOA1, LTBP2, COL3A1, COL1A2
GO:0050776	regulation of immune response	5	5.95238	0.0103333	PVR, COL3A1, HLA-A, COL1A2, COL1A1
GO:0045471	response to ethanol	4	4.7619	0.0137823	RBP4, TNC, GGH, SPARC
GO:0001568	blood vessel development	3	3.57143	0.0141024	COL1A2, COL1A1, COL5A1
GO:0042493	response to drug	6	7.14286	0.0150019	COL18A1, APOA1, CST3, GGH, COL1A1, CPB2
GO:0001895	retina homeostasis	3	3.57143	0.0155515	TF, LCN1, AZGP1
GO:0051496	positive regulation of stress fiber assembly	3	3.57143	0.0170617	APOA1, SERPINF2, CTGF
GO:0030168	platelet activation	4	4.7619	0.0175505	COL3A1, AXL, COL1A2, COL1A1
GO:0008211	glucocorticoid metabolic process	2	2.38095	0.0189226	APOA1, SERPINA6
GO:0034103	regulation of tissue remodeling	2	2.38095	0.0189226	CST3, THBS4
GO:0042271	susceptibility to natural killer cell mediated cytotoxicity	2	2.38095	0.0189226	PVR, CADM1
GO:0071603	endothelial cell-cell adhesion	2	2.38095	0.0189226	NOV, THBS4
GO:0050900	leukocyte migration	4	4.7619	0.0204972	COL1A2, COL1A1, MYH9, FN1
GO:0071230	cellular response to amino acid stimulus	3	3.57143	0.0210964	COL3A1, COL1A2, COL1A1
GO:0071560	cellular response to transforming growth factor beta stimulus	3	3.57143	0.0228107	COL4A2, CLEC3B, COL1A1
GO:0014012	peripheral nervous system axon regeneration	2	2.38095	0.0235978	APOA1, TNC
GO:0010757	negative regulation of plasminogen activation	2	2.38095	0.0235978	SERPINF2, CPB2
GO:0008284	positive regulation of cell proliferation	7	8.33333	0.0236812	COL18A1, CCL14, REG1A, CTGF, TNC, CST3, FN1
GO:0032964	collagen biosynthetic process	2	2.38095	0.0282509	COL1A1, COL5A1
GO:0060548	negative regulation of cell death	3	3.57143	0.0282824	NOV, CTGF, CST3
GO:0043567	regulation of insulin-like growth factor receptor signaling pathway	2	2.38095	0.0328821	IGFBP6, IGFBP4
GO:1900121	negative regulation of receptor binding	2	2.38095	0.0328821	CRTAC1, ANXA2
GO:0048771	tissue remodeling	2	2.38095	0.0328821	CSPG4, THBS4
GO:0044342	type B pancreatic cell proliferation	2	2.38095	0.0420793	NOV, IGFBP4
GO:0043589	skin morphogenesis	2	2.38095	0.0420793	COL1A2, COL1A1
GO:0060068	vagina development	2	2.38095	0.0420793	RBP4, AXL
GO:0051918	negative regulation of fibrinolysis	2	2.38095	0.0466455	SERPINF2, CPB2
GO:0043534	blood vessel endothelial cell migration	2	2.38095	0.0466455	APOA1, MYH9
GO:0008347	glial cell migration	2	2.38095	0.0466455	CSPG4, VCAN
GO:0006869	lipid transport	3	3.57143	0.0509302	APOA1, LPA, SERPINA5
GO:0030324	lung development	3	3.57143	0.0509302	RBP4, CTGF, SPARC
GO:0070374	positive regulation of ERK1 and ERK2 cascade	4	4.7619	0.0510489	CCL14, SERPINF2, CTGF, PLA2G2A
GO:0001775	cell activation	2	2.38095	0.0511901	CD59, CST3
GO:0030208	dermatan sulfate biosynthetic process	2	2.38095	0.0557134	CSPG4, VCAN
GO:0046718	viral entry into host cell	3	3.57143	0.0557922	PVR, CD55, AXL
GO:0007507	heart development	4	4.7619	0.0568865	RBP4, COL3A1, ACAN, SPARC
GO:0050731	positive regulation of peptidyl-tyrosine phosphorylation	3	3.57143	0.0582823	ENPP2, CSPG4, THBS4
GO:0006898	receptor-mediated endocytosis	4	4.7619	0.0591543	APOA1, LRP1, ENPP2, SPARC
GO:0060347	heart trabecula formation	2	2.38095	0.0646961	RBP4, ADAMTS1
GO:0030207	chondroitin sulfate catabolic process	2	2.38095	0.0646961	CSPG4, VCAN
GO:0070208	protein heterotrimerization	2	2.38095	0.0646961	COL1A2, COL1A1
GO:0007160	cell-matrix adhesion	3	3.57143	0.0686143	LYVE1, CTGF, COL3A1
GO:0043277	apoptotic cell clearance	2	2.38095	0.0691558	LRP1, AXL
GO:0032355	response to estradiol	3	3.57143	0.0699458	CTGF, CST3, COL1A1
GO:0045954	positive regulation of natural killer cell mediated cytotoxicity	2	2.38095	0.0824092	PVR, CADM1
GO:0030325	adrenal gland development	2	2.38095	0.0867854	DKK3, APOA1
GO:0048260	positive regulation of receptor-mediated endocytosis	2	2.38095	0.0867854	TF, ANXA2
GO:0001649	osteoblast differentiation	3	3.57143	0.0879899	TNC, VCAN, COL1A1
GO:0008283	cell proliferation	5	5.95238	0.0972103	CDV3, LRP1, TGFBI, CSPG4, IGFBP4

## Sheet: AS_GOUT_UP_GOBP
Term	GOBP	Count	%	PValue	Genes
GO:0006958	complement activation, classical pathway	10	24.3902	1.39572e-12	C1QA, MBL2, C1QB, C9, C4A, C1R, C4BPA, IGKC, C1QC, IGLC3
GO:0045087	innate immune response	13	31.7073	1.99281e-10	MBL2, CRISP3, APCS, C4A, CAMP, C1R, C4BPA, C1QC, C1QA, C1QB, SAA1, IGKC, IGLC3
GO:0006953	acute-phase response	7	17.0732	3.80112e-10	MBL2, ORM1, APCS, SAA1, CRP, SAA4, HP
GO:0006956	complement activation	8	19.5122	1.27224e-09	C1QA, MBL2, C1QB, C4A, C1R, IGKC, C1QC, IGLC3
GO:0006508	proteolysis	12	29.2683	1.54705e-08	C1QA, MBL2, LCN1, C1QB, C4A, ADAMTS13, C1R, IGKC, MMP3, C1QC, MMP1, IGLC3
GO:0042742	defense response to bacterium	5	12.1951	0.000382855	MBL2, CAMP, HP, IGKC, IGLC3
GO:0006898	receptor-mediated endocytosis	5	12.1951	0.000975404	SAA1, PIKFYVE, HP, IGKC, IGLC3
GO:0030449	regulation of complement activation	3	7.31707	0.00230733	C9, C4A, C4BPA
GO:0044267	cellular protein metabolic process	4	9.7561	0.00276529	APCS, SAA1, IGFALS, MMP1
GO:0051873	killing by host of symbiont cells	2	4.87805	0.00475864	MBL2, CAMP
GO:0006954	inflammatory response	5	12.1951	0.0123054	ORM1, C4A, ATRN, CRP, CCL18
GO:0022617	extracellular matrix disassembly	3	7.31707	0.0141099	A2M, MMP3, MMP1
GO:0048525	negative regulation of viral process	2	4.87805	0.0142098	MBL2, APCS
GO:0050830	defense response to Gram-positive bacterium	3	7.31707	0.0174386	MBL2, CAMP, CRP
GO:0006955	immune response	5	12.1951	0.0174749	C9, C1R, IGKC, C1QC, CCL18
GO:0008228	opsonization	2	4.87805	0.0235734	MBL2, CRP
GO:0071356	cellular response to tumor necrosis factor	3	7.31707	0.0282144	ADAMTS13, CAMP, CCL18
GO:0006957	complement activation, alternative pathway	2	4.87805	0.0305391	C9, CFHR5
GO:0032461	positive regulation of protein oligomerization	2	4.87805	0.0328503	MMP3, MMP1
GO:0010951	negative regulation of endopeptidase activity	3	7.31707	0.0336145	LCN1, A2M, C4A
GO:0044130	negative regulation of growth of symbiont in host	2	4.87805	0.0374564	MBL2, CAMP
GO:0050871	positive regulation of B cell activation	2	4.87805	0.0601682	IGKC, IGLC3
GO:0006910	phagocytosis, recognition	2	4.87805	0.0646475	IGKC, IGLC3
GO:0048247	lymphocyte chemotaxis	2	4.87805	0.0646475	SAA1, CCL18
GO:0050918	positive chemotaxis	2	4.87805	0.0801615	SAA1, SAA4
GO:0006911	phagocytosis, engulfment	2	4.87805	0.0801615	IGKC, IGLC3
GO:0001895	retina homeostasis	2	4.87805	0.0910891	LCN1, IGKC

## Sheet: AS_GOUT_Down_GOBP
Term	GOBP	Count	%	PValue	Genes
GO:0006928	movement of cell or subcellular component	15	8.37989	2.30445e-13	ACTB, VIM, TPM3, ACTG1, ACTR3, LSP1, ACTR2, ARPC1B, CORO1A, LYVE1, ARPC3, VNN1, MSN, ARHGDIA, ARHGDIB
GO:0002576	platelet degranulation	13	7.26257	7.06741e-10	ALDOA, TF, RARRES2, APOA1, ACTN4, PSAP, SERPINA4, TMSB4X, WDR1, SOD1, QSOX1, SPP2, FN1
GO:0030198	extracellular matrix organization	14	7.82123	1.31843e-07	COL18A1, TNC, ICAM2, COL3A1, HSPG2, COL5A2, COMP, TGFBI, ACAN, COL6A1, VCAN, COL1A1, SPP1, FN1
GO:0008360	regulation of cell shape	11	6.14525	1.98093e-06	ALDOA, CORO1A, EZR, ANXA1, WDR1, MSN, MYL12A, SLC9A3R1, MYH9, ARHGDIA, FN1
GO:0044267	cellular protein metabolic process	10	5.58659	3.80361e-06	HIST2H3A, APOA1, TGFBI, IGFBP6, HSPG2, IGFBP2, UBA52, IGFBP4, CTSG, B2M
GO:0006094	gluconeogenesis	7	3.91061	5.78283e-06	ALDOA, RBP4, TPI1, PGAM1, PGK1, MDH1, ENO1
GO:0022617	extracellular matrix disassembly	8	4.46927	1.36171e-05	HTRA1, CAPG, ACAN, HSPG2, LCP1, CTSG, SPP1, FN1
GO:0001558	regulation of cell growth	8	4.46927	1.91112e-05	NOV, TFRC, HTRA1, CTGF, IGFBP7, IGFBP6, IGFBP2, IGFBP4
GO:0098609	cell-cell adhesion	13	7.26257	2.63095e-05	ALDOA, PFN1, YWHAZ, S100P, LASP1, CAPG, YWHAB, IDH1, HSPA5, HSPA8, ANXA2, PLEC, ENO1
GO:0042157	lipoprotein metabolic process	6	3.35196	4.29147e-05	APOA1, LPA, APOC3, APOC1, HSPG2, APOC2
GO:0030199	collagen fibril organization	6	3.35196	4.88154e-05	FMOD, COL3A1, ACAN, COL1A1, COL5A2, ANXA2
GO:0030574	collagen catabolic process	7	3.91061	5.17558e-05	COL18A1, PEPD, COL3A1, COL6A1, COL1A1, CTSB, COL5A2
GO:0001649	osteoblast differentiation	8	4.46927	0.000103788	ERH, TNC, COL6A1, VCAN, CAT, COL1A1, HNRNPU, SPP1
GO:0001525	angiogenesis	11	6.14525	0.000112766	NOV, COL18A1, TYMP, ANG, CTGF, TGFBI, HSPG2, MYH9, NCL, ANXA2, FN1
GO:0033344	cholesterol efflux	5	2.7933	0.000118848	APOA1, NPC2, APOC3, APOC1, APOC2
GO:0061621	canonical glycolysis	5	2.7933	0.000139326	ALDOA, TPI1, PGAM1, PGK1, ENO1
GO:0045454	cell redox homeostasis	7	3.91061	0.000146474	PDIA3, NCF1, PRDX2, SH3BGRL3, APEX1, QSOX1, GLRX
GO:0043085	positive regulation of catalytic activity	7	3.91061	0.000193773	NCF1, GMFG, PSAP, NPM1, YWHAB, APOC1, SOD1
GO:0019430	removal of superoxide radicals	4	2.23464	0.000224595	MPO, PRDX2, SOD1, SOD3
GO:0048013	ephrin receptor signaling pathway	7	3.91061	0.000269007	ACTB, ACTR3, ACTG1, ACTR2, ARPC1B, ARPC3, MYL12A
GO:0007155	cell adhesion	15	8.37989	0.000310914	COL18A1, SLURP1, TNC, IGFBP7, ICAM2, LYVE1, CTGF, COMP, TGFBI, ACAN, COL6A1, VCAN, COL1A1, SPP1, FN1
GO:0007568	aging	9	5.02793	0.000327342	ARG1, RETN, CTGF, COL3A1, MPO, CAT, IGFBP2, SOD1, APEX1
GO:0009612	response to mechanical stimulus	6	3.35196	0.000359177	RETN, TNC, COL3A1, CHI3L1, MPO, IGFBP2
GO:0033700	phospholipid efflux	4	2.23464	0.000365973	APOA1, APOC3, APOC1, APOC2
GO:0006096	glycolytic process	5	2.7933	0.000405173	ALDOA, TPI1, PGAM1, PGK1, ENO1
GO:0001523	retinoid metabolic process	6	3.35196	0.000419761	RBP4, RARRES2, APOA1, APOC3, HSPG2, APOC2
GO:0042026	protein refolding	4	2.23464	0.000453989	FKBP1A, HSPA1B, HSPA8, B2M
GO:0001501	skeletal system development	8	4.46927	0.000564956	COMP, COL3A1, ACAN, VCAN, COL1A1, COL5A2, IGFBP4, SPP2
GO:0045833	negative regulation of lipid metabolic process	3	1.67598	0.000631855	APOC3, APOC1, APOC2
GO:0010916	negative regulation of very-low-density lipoprotein particle clearance	3	1.67598	0.000631855	APOC3, APOC1, APOC2
GO:0043488	regulation of mRNA stability	7	3.91061	0.000707958	YWHAZ, PSMA6, YWHAB, HSPA1B, APEX1, UBA52, HSPA8
GO:0001895	retina homeostasis	5	2.7933	0.00076078	ACTB, ACTG1, TF, SOD1, B2M
GO:0006879	cellular iron ion homeostasis	5	2.7933	0.0010943	TF, TFRC, SOD1, FTH1, FTL
GO:0042744	hydrogen peroxide catabolic process	4	2.23464	0.00109496	MPO, PRDX2, CAT, HBA1
GO:0042493	response to drug	11	6.14525	0.00129512	COL18A1, ARG1, APOA1, LGALS1, ANXA1, CAT, COL1A1, IGFBP2, SOD1, APEX1, B2M
GO:0034314	Arp2/3 complex-mediated actin nucleation	4	2.23464	0.00145683	ACTR3, ACTR2, ARPC1B, ARPC3
GO:0034382	chylomicron remnant clearance	3	1.67598	0.00155818	APOC3, APOC1, APOC2
GO:0050900	leukocyte migration	7	3.91061	0.00170352	CD84, PPIA, COL1A1, MSN, MYH9, FN1, MIF
GO:0043567	regulation of insulin-like growth factor receptor signaling pathway	3	1.67598	0.0021666	IGFBP6, IGFBP2, IGFBP4
GO:1900121	negative regulation of receptor binding	3	1.67598	0.0021666	ADIPOQ, ANXA2, B2M
GO:0030036	actin cytoskeleton organization	7	3.91061	0.00234875	PFN1, CORO1A, CFL1, TMSB10, TMSB4X, CAP1, SLC9A3R1
GO:0090502	RNA phosphodiester bond hydrolysis, endonucleolytic	5	2.7933	0.00251707	RNASE1, RNASE2, RNASE4, RNASET2, APEX1
GO:0051092	positive regulation of NF-kappaB transcription factor activity	7	3.91061	0.00263291	PSMA6, MTPN, NPM1, UBE2V1, HSPA1B, CAT, UBA52
GO:0043066	negative regulation of apoptotic process	13	7.26257	0.00283593	YWHAZ, ANXA1, PRDX2, MIF, COMP, CD59, NPM1, CFL1, MPO, HSPA5, CAT, UBA52, ARHGDIA
GO:0022612	gland morphogenesis	3	1.67598	0.00286915	EZR, MSN, SLC9A3R1
GO:0048261	negative regulation of receptor-mediated endocytosis	3	1.67598	0.00286915	APOC3, APOC1, APOC2
GO:0045198	establishment of epithelial cell apical/basal polarity	3	1.67598	0.00366384	EZR, MSN, SLC9A3R1
GO:0009611	response to wounding	5	2.7933	0.00412373	LYVE1, CTGF, TNC, FABP5, FN1
GO:0071803	positive regulation of podosome assembly	3	1.67598	0.00454871	CAPG, MSN, LCP1
GO:0006098	pentose-phosphate shunt	3	1.67598	0.00552181	TPI1, TALDO1, TKT
GO:0007162	negative regulation of cell adhesion	4	2.23464	0.00656113	TNC, TGFBI, ARHGDIA, ARHGDIB
GO:0043206	extracellular fibril organization	3	1.67598	0.00658125	LTBP2, COL3A1, FKBP1A
GO:0007015	actin filament organization	5	2.7933	0.00662903	ALDOA, CORO1A, TMSB10, TMSB4X, TPM3
GO:0000302	response to reactive oxygen species	4	2.23464	0.00760164	PRDX2, CAT, SOD1, SOD3
GO:0006605	protein targeting	4	2.23464	0.00760164	YWHAZ, LTBP2, YWHAB, YWHAQ
GO:0006334	nucleosome assembly	6	3.35196	0.00797521	HIST2H3A, HIST1H2BM, HIST1H1E, HIST1H1D, HIST1H1B, NPM1
GO:0006869	lipid transport	5	2.7933	0.00800795	APOA1, LPA, PSAP, APOC3, APOC2
GO:0070527	platelet aggregation	4	2.23464	0.0087342	ACTB, ACTG1, MYL12A, MYH9
GO:0055114	oxidation-reduction process	14	7.82123	0.00879087	LDHB, GDI2, PDIA3, NCF1, PRDX2, SOD1, SOD3, FTH1, MPO, GSTO1, SH3BGRL3, APEX1, QSOX1, GLRX
GO:0070208	protein heterotrimerization	3	1.67598	0.00895169	COL6A1, COL1A1, ADIPOQ
GO:0046718	viral entry into host cell	5	2.7933	0.00956299	PVR, TFRC, AXL, HSPA1B, CTSB
GO:0034375	high-density lipoprotein particle remodeling	3	1.67598	0.010259	APOA1, APOC3, APOC1
GO:0038096	Fc-gamma receptor signaling pathway involved in phagocytosis	6	3.35196	0.0103961	ACTB, ACTR3, ACTG1, ACTR2, ARPC1B, ARPC3
GO:0019731	antibacterial humoral response	4	2.23464	0.0106092	RNASE3, ANG, HLA-A, B2M
GO:0050776	regulation of immune response	7	3.91061	0.0106321	PVR, ICAM2, COL3A1, HLA-A, FKBP1A, COL1A1, B2M
GO:0050830	defense response to Gram-positive bacterium	5	2.7933	0.0117668	RNASE3, ANG, PLA2G2A, HLA-A, B2M
GO:0071230	cellular response to amino acid stimulus	4	2.23464	0.0126998	COL3A1, COL6A1, COL1A1, COL5A2
GO:0031100	organ regeneration	4	2.23464	0.0126998	APOA1, AXL, LCP1, ANXA3
GO:0006909	phagocytosis	4	2.23464	0.0134451	CORO1A, ANXA1, AXL, ANXA3
GO:0021762	substantia nigra development	4	2.23464	0.014215	ACTB, YWHAQ, HSPA5, BASP1
GO:2000249	regulation of actin cytoskeleton reorganization	3	1.67598	0.0146482	GMFG, ARHGDIA, ARHGDIB
GO:0043691	reverse cholesterol transport	3	1.67598	0.0146482	APOA1, APOC3, APOC2
GO:0032355	response to estradiol	5	2.7933	0.0148114	CTGF, ANXA1, CAT, COL1A1, IGFBP2
GO:0018149	peptide cross-linking	4	2.23464	0.0150094	COL3A1, ANXA1, CSTA, FN1
GO:0007179	transforming growth factor beta receptor signaling pathway	5	2.7933	0.0153627	APOA1, LTBP2, COL3A1, FKBP1A, UBA52
GO:0042542	response to hydrogen peroxide	4	2.23464	0.0158285	CAT, COL1A1, HBA1, SOD1
GO:0048260	positive regulation of receptor-mediated endocytosis	3	1.67598	0.0162612	TF, ANXA2, B2M
GO:0008361	regulation of cell size	3	1.67598	0.0179463	EZR, MSN, SLC9A3R1
GO:0048146	positive regulation of fibroblast proliferation	4	2.23464	0.0184343	S100A6, ANXA2, FN1, MIF
GO:0010628	positive regulation of gene expression	8	4.46927	0.0195634	EZR, CTGF, TNC, VIM, HSPA1B, MSN, HNRNPU, FN1
GO:0006401	RNA catabolic process	3	1.67598	0.0197019	RNASE2, RNASE3, RNASET2
GO:0046166	glyceraldehyde-3-phosphate biosynthetic process	2	1.11732	0.0206174	TPI1, TKT
GO:0016344	meiotic chromosome movement towards spindle pole	2	1.11732	0.0206174	ACTR3, ACTR2
GO:0030834	regulation of actin filament depolymerization	2	1.11732	0.0206174	WDR1, SH3BGRL3
GO:0051054	positive regulation of DNA metabolic process	2	1.11732	0.0206174	PFN1, ANXA3
GO:0005999	xylulose biosynthetic process	2	1.11732	0.0206174	TALDO1, TKT
GO:0032796	uropod organization	2	1.11732	0.0206174	CORO1A, MYH9
GO:0033206	meiotic cytokinesis	2	1.11732	0.0206174	ACTR3, ACTR2
GO:0070301	cellular response to hydrogen peroxide	4	2.23464	0.0212639	ARG1, ANXA1, AXL, APEX1
GO:0001502	cartilage condensation	3	1.67598	0.0215264	CTGF, ACAN, MGP
GO:0008037	cell recognition	3	1.67598	0.0215264	PVR, CADM1, VCAN
GO:0045471	response to ethanol	5	2.7933	0.0237217	RBP4, TNC, CAT, SOD1, ADIPOQ
GO:0042102	positive regulation of T cell proliferation	4	2.23464	0.0243181	CORO1A, TFRC, CD59, ANXA1
GO:0071353	cellular response to interleukin-4	3	1.67598	0.0253757	ARG1, CORO1A, HSPA5
GO:0043123	positive regulation of I-kappaB kinase/NF-kappaB signaling	6	3.35196	0.0263115	S100A4, LGALS1, UBE2V1, FKBP1A, ADIPOQ, UBA52
GO:0046686	response to cadmium ion	3	1.67598	0.0273973	ARG1, CAT, B2M
GO:0007569	cell aging	3	1.67598	0.0273973	NPM1, SOD1, MIF
GO:0019433	triglyceride catabolic process	3	1.67598	0.0273973	APOA1, APOC3, FABP5
GO:0090090	negative regulation of canonical Wnt signaling pathway	6	3.35196	0.0275739	DKK3, PSMA6, IGFBP6, IGFBP2, UBA52, IGFBP4
GO:0002479	antigen processing and presentation of exogenous peptide antigen via MHC class I, TAP-dependent	4	2.23464	0.0275967	PSMA6, NCF1, HLA-A, B2M
GO:0042632	cholesterol homeostasis	4	2.23464	0.0287393	APOA1, NPC2, APOC3, APOC2
GO:0070328	triglyceride homeostasis	3	1.67598	0.0294816	APOA1, APOC3, APOC2
GO:0097286	iron ion import	2	1.11732	0.030767	TFRC, FTH1
GO:0006213	pyrimidine nucleoside metabolic process	2	1.11732	0.030767	TYMP, ERH
GO:0071461	cellular response to redox state	2	1.11732	0.030767	ARHGDIA, ARHGDIB
GO:0010903	negative regulation of very-low-density lipoprotein particle remodeling	2	1.11732	0.030767	APOA1, APOC3
GO:0048678	response to axon injury	3	1.67598	0.031627	ARG1, LGALS1, SOD1
GO:0008203	cholesterol metabolic process	4	2.23464	0.0335572	APOA1, NPC2, APOC1, CAT
GO:0010033	response to organic substance	3	1.67598	0.0338321	CRIP1, S100P, SOD1
GO:0045087	innate immune response	10	5.58659	0.0353991	CD84, CORO1A, ANG, NCF1, ANXA1, AXL, VNN1, UBA52, MIF, B2M
GO:0007163	establishment or maintenance of cell polarity	3	1.67598	0.0360954	ACTR3, ACTR2, CAP1
GO:0010951	negative regulation of endopeptidase activity	5	2.7933	0.0371864	LPA, SERPINA4, SERPINB1, CSTA, SPP2
GO:0051017	actin filament bundle assembly	3	1.67598	0.0384154	EZR, ACTN4, LCP1
GO:1900740	positive regulation of protein insertion into mitochondrial membrane involved in apoptotic signaling pathway	3	1.67598	0.0384154	YWHAZ, YWHAB, YWHAQ
GO:0055072	iron ion homeostasis	3	1.67598	0.0384154	TF, FTL, B2M
GO:0002474	antigen processing and presentation of peptide antigen via MHC class I	3	1.67598	0.0384154	PDIA3, HLA-A, B2M
GO:0048010	vascular endothelial growth factor receptor signaling pathway	4	2.23464	0.0387676	ACTB, ACTG1, NCF1, AXL
GO:0042271	susceptibility to natural killer cell mediated cytotoxicity	2	1.11732	0.0408121	PVR, CADM1
GO:0048549	positive regulation of pinocytosis	2	1.11732	0.0408121	ACTN4, AXL
GO:1902115	regulation of organelle assembly	2	1.11732	0.0408121	EZR, MSN
GO:0032375	negative regulation of cholesterol transport	2	1.11732	0.0408121	APOC1, APOC2
GO:0008356	asymmetric cell division	2	1.11732	0.0408121	ACTR3, ACTR2
GO:0043086	negative regulation of catalytic activity	4	2.23464	0.0429295	RNH1, APOC2, ANXA3, ANXA2
GO:0061024	membrane organization	3	1.67598	0.0432203	YWHAZ, YWHAB, YWHAQ
GO:0006954	inflammatory response	9	5.02793	0.0440694	RARRES2, CCL14, ANXA1, AXL, CHI3L1, VNN1, IGFBP4, SPP1, MIF
GO:0030324	lung development	4	2.23464	0.0443647	ARG1, RBP4, CTGF, CHI3L1
GO:0001503	ossification	4	2.23464	0.050341	CTGF, MGP, COL5A2, SPP1
GO:0032489	regulation of Cdc42 protein signal transduction	2	1.11732	0.0507536	APOA1, APOC3
GO:0051653	spindle localization	2	1.11732	0.0507536	ACTR3, ACTR2
GO:0014012	peripheral nervous system axon regeneration	2	1.11732	0.0507536	APOA1, TNC
GO:1902966	positive regulation of protein localization to early endosome	2	1.11732	0.0507536	EZR, MSN
GO:0051005	negative regulation of lipoprotein lipase activity	2	1.11732	0.0507536	APOC3, APOC1
GO:0010739	positive regulation of protein kinase A signaling	2	1.11732	0.0507536	ADIPOQ, MIF
GO:0022614	membrane to membrane docking	2	1.11732	0.0507536	EZR, MSN
GO:0001890	placenta development	3	1.67598	0.050819	HTRA1, ANG, SOD1
GO:0006641	triglyceride metabolic process	3	1.67598	0.050819	APOC3, APOC1, CAT
GO:0050714	positive regulation of protein secretion	3	1.67598	0.053451	EZR, PPIA, ANG
GO:0034332	adherens junction organization	3	1.67598	0.0561305	PVR, CADM1, ANG
GO:0030049	muscle filament sliding	3	1.67598	0.0588561	MYL6, VIM, TPM3
GO:0071281	cellular response to iron ion	2	1.11732	0.0605927	TF, B2M
GO:0098532	histone H3-K27 trimethylation	2	1.11732	0.0605927	HIST1H1E, HIST1H1D
GO:0032964	collagen biosynthetic process	2	1.11732	0.0605927	ARG1, COL1A1
GO:0006880	intracellular sequestering of iron ion	2	1.11732	0.0605927	FTH1, FTL
GO:0009052	pentose-phosphate shunt, non-oxidative branch	2	1.11732	0.0605927	TALDO1, TKT
GO:0034384	high-density lipoprotein particle clearance	2	1.11732	0.0605927	APOA1, APOC2
GO:0032526	response to retinoic acid	3	1.67598	0.0672975	RBP4, IGFBP7, IGFBP2
GO:0007566	embryo implantation	3	1.67598	0.0701956	IGFBP7, SOD1, SPP1
GO:0051496	positive regulation of stress fiber assembly	3	1.67598	0.0701956	PFN1, APOA1, CTGF
GO:0051683	establishment of Golgi localization	2	1.11732	0.0703304	YWHAZ, SLC9A3R1
GO:0031340	positive regulation of vesicle fusion	2	1.11732	0.0703304	ANXA1, ANXA2
GO:0019885	antigen processing and presentation of endogenous peptide antigen via MHC class I	2	1.11732	0.0703304	HLA-A, B2M
GO:0010642	negative regulation of platelet-derived growth factor receptor signaling pathway	2	1.11732	0.0703304	SLC9A3R1, ADIPOQ
GO:0030336	negative regulation of cell migration	4	2.23464	0.0759672	SLURP1, SLC9A3R1, ADIPOQ, ARHGDIA
GO:0043434	response to peptide hormone	3	1.67598	0.0761113	CTGF, ANXA1, COL1A1
GO:0010977	negative regulation of neuron projection development	3	1.67598	0.0761113	LGALS1, VIM, B2M
GO:0010898	positive regulation of triglyceride catabolic process	2	1.11732	0.0799678	APOA1, APOC2
GO:0034379	very-low-density lipoprotein particle assembly	2	1.11732	0.0799678	APOC3, APOC1
GO:2000643	positive regulation of early endosome to late endosome transport	2	1.11732	0.0799678	EZR, MSN
GO:0071236	cellular response to antibiotic	2	1.11732	0.0799678	CRIP1, HSPA5
GO:0016584	nucleosome positioning	2	1.11732	0.0799678	HIST1H1E, HIST1H1D
GO:0034115	negative regulation of heterotypic cell-cell adhesion	2	1.11732	0.0799678	APOA1, ADIPOQ
GO:0007229	integrin-mediated signaling pathway	4	2.23464	0.0836072	APOA1, CTGF, COL3A1, MYH9
GO:0032956	regulation of actin cytoskeleton organization	3	1.67598	0.0852668	CORO1A, EZR, SH3BGRL3
GO:0031532	actin cytoskeleton reorganization	3	1.67598	0.0852668	EZR, ANXA1, MYH9
GO:0051603	proteolysis involved in cellular protein catabolic process	3	1.67598	0.0883894	PSMA6, HSPA5, CTSB
GO:0002480	antigen processing and presentation of exogenous peptide antigen via MHC class I, TAP-independent	2	1.11732	0.0895057	HLA-A, B2M
GO:0010873	positive regulation of cholesterol esterification	2	1.11732	0.0895057	APOA1, APOC1
GO:0044342	type B pancreatic cell proliferation	2	1.11732	0.0895057	NOV, IGFBP4
GO:0060068	vagina development	2	1.11732	0.0895057	RBP4, AXL
GO:0002223	stimulatory C-type lectin receptor signaling pathway	4	2.23464	0.0956544	PSMA6, ICAM2, UBE2V1, UBA52
GO:0002726	positive regulation of T cell cytokine production	2	1.11732	0.0989454	HLA-A, B2M
GO:0043534	blood vessel endothelial cell migration	2	1.11732	0.0989454	APOA1, MYH9
GO:0045723	positive regulation of fatty acid biosynthetic process	2	1.11732	0.0989454	APOA1, APOC2
GO:0051272	positive regulation of cellular component movement	2	1.11732	0.0989454	ACTN4, STMN1
GO:0051006	positive regulation of lipoprotein lipase activity	2	1.11732	0.0989454	APOA1, APOC2
GO:0042989	sequestering of actin monomers	2	1.11732	0.0989454	TMSB10, TMSB4X
GO:0010737	protein kinase A signaling	2	1.11732	0.0989454	EZR, LCP1
GO:0090501	RNA phosphodiester bond hydrolysis	2	1.11732	0.0989454	RNASE3, ANG
GO:0006936	muscle contraction	4	2.23464	0.0998199	MYL6, FKBP1A, MYL12A, TPM3

## Sheet: AS_RA_UP_GOBP
Term	GOBP	Count	%	PValue	Genes
GO:0006508	proteolysis	18	26.087	4.33427e-12	MBL2, DCD, MASP1, C4A, C4B, C3, ADAMTS13, CFB, MMP8, C1R, C1S, MMP3, MMP1, AZU1, F5, LTF, FGL2, CFI
GO:0030449	regulation of complement activation	8	11.5942	1.77204e-11	CFP, C9, C4A, C4B, C3, CFB, CFI, C4BPA
GO:0006956	complement activation	9	13.0435	1.48376e-09	CFP, MBL2, MASP1, C4A, C4B, C3, CFB, C1R, C1S
GO:0006958	complement activation, classical pathway	9	13.0435	4.19211e-09	MBL2, C9, C4A, C4B, C3, C1R, CFI, C4BPA, C1S
GO:0045087	innate immune response	14	20.2899	8.32401e-09	MBL2, APCS, S100A8, C4A, C4B, S100A9, JCHAIN, C1R, C1S, C4BPA, APOL1, SAA1, CFI, SSC5D
GO:0006957	complement activation, alternative pathway	5	7.24638	1.42397e-07	CFP, C9, C3, CFB, CFHR5
GO:0006953	acute-phase response	6	8.69565	3.86474e-07	MBL2, APCS, SAA2, SAA1, CRP, HP
GO:0002576	platelet degranulation	7	10.1449	2.83359e-06	LGALS3BP, F5, F13A1, CALM3, IGF1, IGF2, MMRN1
GO:0044267	cellular protein metabolic process	7	10.1449	6.24159e-06	APCS, SAA1, LTF, IGF1, IGF2, MMP1, IGFBP5
GO:0006898	receptor-mediated endocytosis	8	11.5942	7.39726e-06	LGALS3BP, APOL1, MASP1, SAA1, JCHAIN, HP, CFI, SSC5D
GO:0048525	negative regulation of viral process	3	4.34783	0.000219107	MBL2, APCS, LTF
GO:0042742	defense response to bacterium	6	8.69565	0.000244007	CFP, MBL2, DCD, S100A8, S100A9, HP
GO:2000427	positive regulation of apoptotic cell clearance	3	4.34783	0.000305983	C4A, C4B, C3
GO:0006954	inflammatory response	8	11.5942	0.000637646	AZU1, S100A8, C4A, C4B, C3, CRP, S100A9, CCL18
GO:0008228	opsonization	3	4.34783	0.000650778	MBL2, C4B, CRP
GO:0032461	positive regulation of protein oligomerization	3	4.34783	0.00130293	JCHAIN, MMP3, MMP1
GO:0007155	cell adhesion	8	11.5942	0.00193175	NCAM1, CDH13, LGALS3BP, SELL, CNTN1, GP1BA, MMRN1, CHL1
GO:0030574	collagen catabolic process	4	5.7971	0.00194895	MRC2, MMP8, MMP3, MMP1
GO:0030593	neutrophil chemotaxis	4	5.7971	0.00212881	S100A8, SAA1, S100A9, CCL18
GO:0050729	positive regulation of inflammatory response	4	5.7971	0.00283832	S100A8, S100A9, PLA2G7, CCL18
GO:0050731	positive regulation of peptidyl-tyrosine phosphorylation	4	5.7971	0.00394285	NRP1, CNTN1, IGF1, IGF2
GO:0001816	cytokine production	3	4.34783	0.00417919	S100A8, S100A9, DBH
GO:0050832	defense response to fungus	3	4.34783	0.00486537	DCD, S100A8, S100A9
GO:0050766	positive regulation of phagocytosis	3	4.34783	0.00559983	AZU1, MBL2, C3
GO:0070488	neutrophil aggregation	2	2.89855	0.00772703	S100A8, S100A9
GO:0071902	positive regulation of protein serine/threonine kinase activity	3	4.34783	0.00808522	CALM3, LTF, IGF2
GO:0050918	positive chemotaxis	3	4.34783	0.00808522	NRP1, SAA2, SAA1
GO:0030168	platelet activation	4	5.7971	0.0100439	F5, SAA1, ADAMTS13, GP1BA
GO:0032602	chemokine production	2	2.89855	0.0115685	S100A8, S100A9
GO:0007165	signal transduction	11	15.942	0.0132652	ARHGAP31, LGALS3BP, S100A6, NRP1, C3, MRC2, S100A9, IGF1, CCL18, CHL1, IGFBP5
GO:0032119	sequestering of zinc ion	2	2.89855	0.0153953	S100A8, S100A9
GO:0002793	positive regulation of peptide secretion	2	2.89855	0.0153953	S100A8, S100A9
GO:0006955	immune response	6	8.69565	0.0233805	CFP, C9, C3, JCHAIN, C1R, CCL18
GO:0001867	complement activation, lectin pathway	2	2.89855	0.0267883	MBL2, MASP1
GO:0001938	positive regulation of endothelial cell proliferation	3	4.34783	0.0293104	CDH13, NRP1, LRG1
GO:0007596	blood coagulation	4	5.7971	0.0344556	F5, F13A1, GP1BA, MMRN1
GO:0022617	extracellular matrix disassembly	3	4.34783	0.0350004	MMP8, MMP3, MMP1
GO:0043410	positive regulation of MAPK cascade	3	4.34783	0.0393051	FGFR1, IGF1, IGF2
GO:0002523	leukocyte migration involved in inflammatory response	2	2.89855	0.0417774	S100A8, S100A9
GO:0050830	defense response to Gram-positive bacterium	3	4.34783	0.0428862	MBL2, CRP, SSC5D
GO:0036066	protein O-linked fucosylation	2	2.89855	0.045489	CFP, ADAMTS13
GO:0043616	keratinocyte proliferation	2	2.89855	0.045489	CDH13, KRT2
GO:0048246	macrophage chemotaxis	2	2.89855	0.0491864	AZU1, SAA1
GO:0043568	positive regulation of insulin-like growth factor receptor signaling pathway	2	2.89855	0.0491864	IGF1, IGFBP5
GO:0031640	killing of cells of other organism	2	2.89855	0.0528698	DCD, APOL1
GO:0045725	positive regulation of glycogen biosynthetic process	2	2.89855	0.0565391	IGF1, IGF2
GO:0014002	astrocyte development	2	2.89855	0.0601944	S100A8, S100A9
GO:0001764	neuron migration	3	4.34783	0.0624668	FGFR1, NRP1, CHL1
GO:0051493	regulation of cytoskeleton organization	2	2.89855	0.0710768	S100A8, S100A9
GO:0014911	positive regulation of smooth muscle cell migration	2	2.89855	0.0746767	NRP1, IGF1
GO:0010951	negative regulation of endopeptidase activity	3	4.34783	0.0798969	C4A, C4B, C3
GO:0050900	leukocyte migration	3	4.34783	0.0810321	SELL, DBH, MMP1
GO:0002040	sprouting angiogenesis	2	2.89855	0.0924708	CDH13, NRP1
GO:0051092	positive regulation of NF-kappaB transcription factor activity	3	4.34783	0.0938415	S100A8, S100A9, LTF
GO:0045840	positive regulation of mitotic nuclear division	2	2.89855	0.095989	IGF1, IGF2
GO:0006997	nucleus organization	2	2.89855	0.095989	NUMA1, GOLM1
GO:0001501	skeletal system development	3	4.34783	0.0986373	FGFR1, IGF1, IGF2
GO:0010800	positive regulation of peptidyl-threonine phosphorylation	2	2.89855	0.0994937	AZU1, CALM3
GO:0042104	positive regulation of activated T cell proliferation	2	2.89855	0.0994937	IGF1, IGF2

## Sheet: AS_RA_Down_GOBP
Term	GOBP	Count	%	PValue	Genes
GO:0002576	platelet degranulation	20	13.245	3.08174e-20	ALDOA, TF, A2M, ACTN4, PSAP, CLU, ACTN1, SERPING1, SOD1, VCL, TIMP1, ORM1, VWF, APOA1, SERPINF2, SERPINA4, WDR1, QSOX1, ORM2, FN1
GO:0006928	movement of cell or subcellular component	15	9.93377	2.19449e-14	ACTB, VIM, ARPC5, TPM4, VCL, ACTG1, ACTR3, LSP1, ACTR2, ARPC1B, CORO1A, ARPC3, MSN, ARHGDIA, ARHGDIB
GO:0010951	negative regulation of endopeptidase activity	15	9.93377	2.81518e-12	A2M, PZP, SERPINA10, SERPING1, TIMP1, LPA, SERPINF1, SERPINA6, SERPINF2, SERPINA5, SERPINA4, SERPINB1, PEBP1, ITIH2, SERPIND1
GO:0061621	canonical glycolysis	7	4.63576	8.09575e-08	ALDOA, PKM, GPI, TPI1, PGAM1, PGK1, ENO1
GO:0098609	cell-cell adhesion	15	9.93377	1.14231e-07	ALDOA, YWHAZ, LDHA, YWHAB, YWHAE, PARK7, ANXA2, PKM, PFN1, CAPG, IDH1, HSPA5, AHNAK, HSPA8, ENO1
GO:0006096	glycolytic process	7	4.63576	4.46417e-07	ALDOA, GPI, LDHA, TPI1, PGAM1, PGK1, ENO1
GO:0006094	gluconeogenesis	7	4.63576	2.18032e-06	ALDOA, GPI, RBP4, TPI1, PGAM1, PGK1, ENO1
GO:0008360	regulation of cell shape	10	6.62252	3.90748e-06	ALDOA, CORO1A, EZR, ANXA1, WDR1, MSN, SLC9A3R1, MYH9, ARHGDIA, FN1
GO:0070527	platelet aggregation	6	3.97351	2.79189e-05	ACTB, ACTG1, PTPN6, ACTN1, MYH9, VCL
GO:0043488	regulation of mRNA stability	8	5.29801	3.35467e-05	YWHAZ, PSMA6, PSMA5, ANP32A, YWHAB, HSPA1B, APEX1, HSPA8
GO:0034314	Arp2/3 complex-mediated actin nucleation	5	3.31126	3.64768e-05	ACTR3, ACTR2, ARPC1B, ARPC3, ARPC5
GO:0022617	extracellular matrix disassembly	7	4.63576	5.36549e-05	A2M, HTRA1, CAPG, LCP1, CTSG, FN1, TIMP1
GO:0042493	response to drug	12	7.94702	7.61968e-05	LDHA, HSP90AA1, APOA1, LGALS1, CST3, ANXA1, CAT, COL1A1, CALR, SOD1, CPB2, APEX1
GO:0007568	aging	9	5.96026	0.000102417	RETN, SERPINF1, COL3A1, MPO, SERPING1, CAT, SOD1, APEX1, TIMP1
GO:0006098	pentose-phosphate shunt	4	2.64901	0.000103015	TPI1, TALDO1, PGD, TKT
GO:0048013	ephrin receptor signaling pathway	7	4.63576	0.000107408	ACTB, ACTR3, ACTG1, ACTR2, ARPC1B, ARPC3, ARPC5
GO:0038096	Fc-gamma receptor signaling pathway involved in phagocytosis	8	5.29801	0.000127079	ACTB, ACTR3, ACTG1, ACTR2, ARPC1B, HSP90AA1, ARPC3, ARPC5
GO:0032355	response to estradiol	7	4.63576	0.000146922	GPI, CST3, ANXA1, CAT, COL1A1, CALR, GSTP1
GO:0050821	protein stabilization	8	5.29801	0.000194421	PFN1, HSP90AA1, APOA1, HIST1H1B, CLU, HSPA1B, CALR, PARK7
GO:0045471	response to ethanol	7	4.63576	0.000320925	RBP4, TNC, CAT, SOD1, ADIPOQ, CD14, GSTP1
GO:0030198	extracellular matrix organization	9	5.96026	0.00033373	TTR, VWF, COMP, TNC, TGFBI, COL3A1, COL1A1, COL5A2, FN1
GO:0006953	acute-phase response	5	3.31126	0.00036541	ORM1, SERPINF2, LBP, ORM2, FN1
GO:0030199	collagen fibril organization	5	3.31126	0.00036541	SERPINF2, COL3A1, COL1A1, COL5A2, ANXA2
GO:0045454	cell redox homeostasis	6	3.97351	0.000571849	P4HB, PDIA3, SH3BGRL3, APEX1, QSOX1, GLRX
GO:0030220	platelet formation	4	2.64901	0.000574671	PTPN6, ACTN1, WDR1, MYH9
GO:0044267	cellular protein metabolic process	7	4.63576	0.000598845	HIST2H3A, TTR, APOA1, HIST1H4A, TGFBI, CST3, CTSG
GO:0031100	organ regeneration	5	3.31126	0.000750616	PKM, APOA1, GSTP1, LCP1, ANXA3
GO:0042730	fibrinolysis	4	2.64901	0.000778713	SERPINF2, SERPING1, CPB2, ANXA2
GO:0032757	positive regulation of interleukin-8 production	4	2.64901	0.00147433	HSPA1B, LBP, ADIPOQ, PARK7
GO:0009612	response to mechanical stimulus	5	3.31126	0.00176618	RETN, ACTA1, TNC, COL3A1, MPO
GO:0022612	gland morphogenesis	3	1.98675	0.00205887	EZR, MSN, SLC9A3R1
GO:0010628	positive regulation of gene expression	9	5.96026	0.00218049	EZR, ACTA1, TNC, VIM, HSPA1B, MSN, CALR, PARK7, FN1
GO:0051017	actin filament bundle assembly	4	2.64901	0.00224412	EZR, ACTN4, ACTN1, LCP1
GO:0030574	collagen catabolic process	5	3.31126	0.00238396	PEPD, COL3A1, COL1A1, CTSB, COL5A2
GO:0045198	establishment of epithelial cell apical/basal polarity	3	1.98675	0.00263194	EZR, MSN, SLC9A3R1
GO:0051639	actin filament network formation	3	1.98675	0.00327108	ACTN1, ARPC5, LCP1
GO:0071803	positive regulation of podosome assembly	3	1.98675	0.00327108	CAPG, MSN, LCP1
GO:0030168	platelet activation	6	3.97351	0.00340893	PTPN6, VWF, YWHAZ, COL3A1, ACTN1, COL1A1
GO:0007162	negative regulation of cell adhesion	4	2.64901	0.00410728	TNC, TGFBI, ARHGDIA, ARHGDIB
GO:0050900	leukocyte migration	6	3.97351	0.00438596	PTPN6, PPIA, COL1A1, MSN, MYH9, FN1
GO:0030049	muscle filament sliding	4	2.64901	0.00443103	MYL6, ACTA1, VIM, TPM4
GO:0032720	negative regulation of tumor necrosis factor production	4	2.64901	0.00443103	ORM1, LBP, ADIPOQ, GSTP1
GO:0006869	lipid transport	5	3.31126	0.00444061	APOA1, LPA, PSAP, SERPINA5, PLTP
GO:0006508	proteolysis	12	7.94702	0.00455761	CTSZ, PEPD, LPA, PDIA3, CNDP1, HTRA1, ADAMTS1, LTA4H, CTSB, CPB2, PARK7, CTSG
GO:0000302	response to reactive oxygen species	4	2.64901	0.00476983	P4HB, CAT, SOD1, GSTP1
GO:0001895	retina homeostasis	4	2.64901	0.00512388	ACTB, ACTG1, TF, SOD1
GO:0034975	protein folding in endoplasmic reticulum	3	1.98675	0.00557309	PDIA3, HSPA5, CALR
GO:0007596	blood coagulation	7	4.63576	0.00564586	HIST2H3A, VWF, SERPINA10, SERPINA5, COL1A1, SERPIND1, CPB2
GO:0050830	defense response to Gram-positive bacterium	5	3.31126	0.00659777	RNASE3, PGLYRP2, PLA2G2A, HLA-A, LBP
GO:0042026	protein refolding	3	1.98675	0.00741678	HSP90AA1, HSPA1B, HSPA8
GO:0044130	negative regulation of growth of symbiont in host	3	1.98675	0.00842795	MPO, LBP, CTSG
GO:0010804	negative regulation of tumor necrosis factor-mediated signaling pathway	3	1.98675	0.00842795	APOA1, ADIPOQ, GSTP1
GO:0006909	phagocytosis	4	2.64901	0.00852567	CORO1A, ANXA1, CD14, ANXA3
GO:0051603	proteolysis involved in cellular protein catabolic process	4	2.64901	0.00852567	CTSZ, PSMA6, HSPA5, CTSB
GO:0009408	response to heat	4	2.64901	0.00852567	HSP90AA1, SOD1, CPB2, CD14
GO:0021762	substantia nigra development	4	2.64901	0.00902432	ACTB, LDHA, HSPA5, YWHAE
GO:0042542	response to hydrogen peroxide	4	2.64901	0.010072	LDHA, CAT, COL1A1, SOD1
GO:0007597	blood coagulation, intrinsic pathway	3	1.98675	0.0106235	VWF, A2M, SERPING1
GO:0006749	glutathione metabolic process	4	2.64901	0.0129895	IDH1, GSTO1, SOD1, GSTP1
GO:0008361	regulation of cell size	3	1.98675	0.0130428	EZR, MSN, SLC9A3R1
GO:0001649	osteoblast differentiation	5	3.31126	0.0131976	ERH, TNC, CAT, COL1A1, TPM4
GO:0045087	innate immune response	10	6.62252	0.013488	MARCO, CORO1A, PGLYRP2, CLU, ANXA1, SERPING1, LBP, IGHM, CD14, SIGLEC16
GO:0070301	cellular response to hydrogen peroxide	4	2.64901	0.0136248	CST3, ANXA1, APEX1, PARK7
GO:0001525	angiogenesis	7	4.63576	0.0137892	GPI, TGFBI, CSPG4, MYH9, NCL, ANXA2, FN1
GO:0070373	negative regulation of ERK1 and ERK2 cascade	4	2.64901	0.0142776	EZR, SLC9A3R1, ADIPOQ, GSTP1
GO:0055114	oxidation-reduction process	12	7.94702	0.0150747	LDHA, GDI2, PDIA3, PGD, MPO, SH3BGRL3, GSTO1, SOD1, APEX1, QSOX1, FTH1, GLRX
GO:0032796	uropod organization	2	1.3245	0.0174322	CORO1A, MYH9
GO:0016344	meiotic chromosome movement towards spindle pole	2	1.3245	0.0174322	ACTR3, ACTR2
GO:0005999	xylulose biosynthetic process	2	1.3245	0.0174322	TALDO1, TKT
GO:0051054	positive regulation of DNA metabolic process	2	1.3245	0.0174322	PFN1, ANXA3
GO:0033206	meiotic cytokinesis	2	1.3245	0.0174322	ACTR3, ACTR2
GO:0046166	glyceraldehyde-3-phosphate biosynthetic process	2	1.3245	0.0174322	TPI1, TKT
GO:0001869	negative regulation of complement activation, lectin pathway	2	1.3245	0.0174322	A2M, SERPING1
GO:0030834	regulation of actin filament depolymerization	2	1.3245	0.0174322	WDR1, SH3BGRL3
GO:0001666	response to hypoxia	6	3.97351	0.0177276	PKM, LDHA, ACTN4, CST3, CAT, ADIPOQ
GO:0050727	regulation of inflammatory response	4	2.64901	0.0178047	PSMA6, PGLYRP2, ANXA1, PARK7
GO:0043066	negative regulation of apoptotic process	10	6.62252	0.0187893	YWHAZ, COMP, ANXA1, MPO, CAT, HSPA5, PARK7, GSTP1, ARHGDIA, TIMP1
GO:0043627	response to estrogen	4	2.64901	0.0193393	ARPC1B, LDHA, HSP90AA1, APOA1
GO:0070372	regulation of ERK1 and ERK2 cascade	3	1.98675	0.0200158	PTPN6, GSTP1, FN1
GO:0006334	nucleosome assembly	5	3.31126	0.0206296	HIST2H3A, HIST1H2BM, HIST1H4A, HIST1H1B, ANP32A
GO:0006457	protein folding	6	3.97351	0.0211251	HSP90AA1, PDIA3, TBCA, PPIA, CALR, HSPA8
GO:0048678	response to axon injury	3	1.98675	0.023154	LGALS1, CST3, SOD1
GO:0098869	cellular oxidant detoxification	4	2.64901	0.0234863	CAT, GSTO1, PARK7, GSTP1
GO:0006898	receptor-mediated endocytosis	6	3.97351	0.0239493	MARCO, HSP90AA1, APOA1, PRG4, CALR, CD14
GO:0010033	response to organic substance	3	1.98675	0.024794	CRIP1, SERPINF2, SOD1
GO:0007015	actin filament organization	4	2.64901	0.0252695	ALDOA, CORO1A, ACTN1, TPM4
GO:0071461	cellular response to redox state	2	1.3245	0.0260348	ARHGDIA, ARHGDIB
GO:0008218	bioluminescence	2	1.3245	0.0260348	SERPINA10, SERPIND1
GO:0061684	chaperone-mediated autophagy	2	1.3245	0.0260348	HSP90AA1, HSPA8
GO:0007584	response to nutrient	4	2.64901	0.0271237	PKM, LDHA, APOA1, ADIPOQ
GO:1900034	regulation of cellular response to heat	4	2.64901	0.0280774	HSP90AA1, HSPA1B, YWHAE, HSPA8
GO:0043086	negative regulation of catalytic activity	4	2.64901	0.0280774	RNH1, ANXA3, ANXA2, TIMP1
GO:1900740	positive regulation of protein insertion into mitochondrial membrane involved in apoptotic signaling pathway	3	1.98675	0.0282111	YWHAZ, YWHAB, YWHAE
GO:0034504	protein localization to nucleus	3	1.98675	0.0282111	LMNA, COL1A1, CALR
GO:0002474	antigen processing and presentation of peptide antigen via MHC class I	3	1.98675	0.0282111	PDIA3, HLA-A, CALR
GO:0061024	membrane organization	3	1.98675	0.0318051	YWHAZ, YWHAB, YWHAE
GO:0042060	wound healing	4	2.64901	0.0331105	TNC, COL3A1, FN1, TIMP1
GO:1901164	negative regulation of trophoblast cell migration	2	1.3245	0.0345626	TIMP1, ARHGDIB
GO:1902115	regulation of organelle assembly	2	1.3245	0.0345626	EZR, MSN
GO:0008356	asymmetric cell division	2	1.3245	0.0345626	ACTR3, ACTR2
GO:1902177	positive regulation of oxidative stress-induced intrinsic apoptotic signaling pathway	2	1.3245	0.0345626	SOD1, PARK7
GO:0008211	glucocorticoid metabolic process	2	1.3245	0.0345626	APOA1, SERPINA6
GO:0042981	regulation of apoptotic process	6	3.97351	0.0394791	ACTN4, LGALS1, ANP32A, ACTN1, CTSB, CALR
GO:0043407	negative regulation of MAP kinase activity	3	1.98675	0.0394953	PTPN6, ADIPOQ, GSTP1
GO:0051653	spindle localization	2	1.3245	0.0430162	ACTR3, ACTR2
GO:1902966	positive regulation of protein localization to early endosome	2	1.3245	0.0430162	EZR, MSN
GO:0033591	response to L-ascorbic acid	2	1.3245	0.0430162	CAT, GSTP1
GO:0002682	regulation of immune system process	2	1.3245	0.0430162	ORM1, ORM2
GO:0014012	peripheral nervous system axon regeneration	2	1.3245	0.0430162	APOA1, TNC
GO:0022614	membrane to membrane docking	2	1.3245	0.0430162	EZR, MSN
GO:0010757	negative regulation of plasminogen activation	2	1.3245	0.0430162	SERPINF2, CPB2
GO:2001237	negative regulation of extrinsic apoptotic signaling pathway	3	1.98675	0.0435778	LMNA, PARK7, GSTP1
GO:0006605	protein targeting	3	1.98675	0.0456755	YWHAZ, YWHAB, YWHAE
GO:0030336	negative regulation of cell migration	4	2.64901	0.0508059	SLC9A3R1, ADIPOQ, ARHGDIA, VCL
GO:0051271	negative regulation of cellular component movement	2	1.3245	0.0513963	ACTN4, ACTN1
GO:0009052	pentose-phosphate shunt, non-oxidative branch	2	1.3245	0.0513963	TALDO1, TKT
GO:0051496	positive regulation of stress fiber assembly	3	1.98675	0.052185	PFN1, APOA1, SERPINF2
GO:0007229	integrin-mediated signaling pathway	4	2.64901	0.0561618	APOA1, COL3A1, ADAMTS1, MYH9
GO:0043434	response to peptide hormone	3	1.98675	0.0566971	ANXA1, COL1A1, TIMP1
GO:0019731	antibacterial humoral response	3	1.98675	0.0566971	RNASE3, HLA-A, IGHM
GO:0006879	cellular iron ion homeostasis	3	1.98675	0.0566971	TF, SOD1, FTH1
GO:0046598	positive regulation of viral entry into host cell	2	1.3245	0.0597035	P4HB, LGALS1
GO:1900121	negative regulation of receptor binding	2	1.3245	0.0597035	ADIPOQ, ANXA2
GO:0031340	positive regulation of vesicle fusion	2	1.3245	0.0597035	ANXA1, ANXA2
GO:0010642	negative regulation of platelet-derived growth factor receptor signaling pathway	2	1.3245	0.0597035	SLC9A3R1, ADIPOQ
GO:0051683	establishment of Golgi localization	2	1.3245	0.0597035	YWHAZ, SLC9A3R1
GO:0071230	cellular response to amino acid stimulus	3	1.98675	0.0637088	COL3A1, COL1A1, COL5A2
GO:0032956	regulation of actin cytoskeleton organization	3	1.98675	0.0637088	CORO1A, EZR, SH3BGRL3
GO:0031532	actin cytoskeleton reorganization	3	1.98675	0.0637088	EZR, ANXA1, MYH9
GO:0032760	positive regulation of tumor necrosis factor production	3	1.98675	0.0637088	CLU, LBP, CD14
GO:0006936	muscle contraction	4	2.64901	0.0676401	MYL6, ACTA1, TPM4, VCL
GO:2000643	positive regulation of early endosome to late endosome transport	2	1.3245	0.0679384	EZR, MSN
GO:0043297	apical junction assembly	2	1.3245	0.0679384	WDR1, VCL
GO:0002221	pattern recognition receptor signaling pathway	2	1.3245	0.0679384	MARCO, PGLYRP2
GO:0034115	negative regulation of heterotypic cell-cell adhesion	2	1.3245	0.0679384	APOA1, ADIPOQ
GO:0071236	cellular response to antibiotic	2	1.3245	0.0679384	CRIP1, HSPA5
GO:0018149	peptide cross-linking	3	1.98675	0.0709953	COL3A1, ANXA1, FN1
GO:0071333	cellular response to glucose stimulus	3	1.98675	0.0759964	SERPINF1, LGALS1, CPB2
GO:0071320	cellular response to cAMP	3	1.98675	0.0759964	EZR, APEX1, ADIPOQ
GO:0071223	cellular response to lipoteichoic acid	2	1.3245	0.0761018	LBP, CD14
GO:0007599	hemostasis	2	1.3245	0.0761018	GPI, VWF
GO:0032930	positive regulation of superoxide anion generation	2	1.3245	0.0761018	SOD1, GSTP1
GO:0035308	negative regulation of protein dephosphorylation	2	1.3245	0.0761018	YWHAB, YWHAE
GO:0036500	ATF6-mediated unfolded protein response	2	1.3245	0.0761018	HSPA5, CALR
GO:0042158	lipoprotein biosynthetic process	2	1.3245	0.0761018	P4HB, APOA1
GO:0050853	B cell receptor signaling pathway	3	1.98675	0.0811059	PTPN6, MNDA, IGHM
GO:0060548	negative regulation of cell death	3	1.98675	0.0836997	CST3, HSPA1B, PARK7
GO:0043534	blood vessel endothelial cell migration	2	1.3245	0.0841941	APOA1, MYH9
GO:0051918	negative regulation of fibrinolysis	2	1.3245	0.0841941	SERPINF2, CPB2
GO:1903206	negative regulation of hydrogen peroxide-induced cell death	2	1.3245	0.0841941	PSAP, PARK7
GO:0010737	protein kinase A signaling	2	1.3245	0.0841941	EZR, LCP1
GO:0010941	regulation of cell death	2	1.3245	0.092216	YWHAZ, HSPA1B
GO:1903364	positive regulation of cellular protein catabolic process	2	1.3245	0.092216	EZR, MSN
GO:0060081	membrane hyperpolarization	2	1.3245	0.092216	ADIPOQ, PARK7
GO:0002003	angiotensin maturation	2	1.3245	0.092216	CTSZ, CTSG
GO:0001775	cell activation	2	1.3245	0.092216	CST3, TIMP1
GO:0034374	low-density lipoprotein particle remodeling	2	1.3245	0.092216	PLA2G2A, MPO
GO:0051279	regulation of release of sequestered calcium ion into cytosol	2	1.3245	0.092216	PTPN6, CORO1A
GO:0060088	auditory receptor cell stereocilium organization	2	1.3245	0.092216	SOD1, SLC9A3R1
GO:0051764	actin crosslink formation	2	1.3245	0.092216	ACTN1, LCP1
GO:0051289	protein homotetramerization	3	1.98675	0.0970331	ALDOA, CDA, CAT
GO:0001523	retinoid metabolic process	3	1.98675	0.0997684	TTR, RBP4, APOA1
